# Supplementary material for: Affective norms for 1,586 polish words (ANPW): Duality-of-mind approach
Source: Behav Res Methods. 2014 Oct 8;47(3):860–70. doi: 10.3758/s13428-014-0509-4 (PMC4545176; doi:10.3758/s13428-014-0509-4)
Supplement: Supplementary file 1 — (XLS 1.85 MB) [file 13428_2014_509_MOESM1_ESM.xls]

## Sheet: Short
						Valence all	Valence all	Valence Female	Valence Female	Valence Male	Valence Male	Arousal all	Arousal all	Arousal Female	Arousal Female	Arousal Male	Arousal Male	Dominance all	Dominance all	Dominance Female	Dominance Female	Dominance Male	Dominance Male	Origin all	Origin all	Origin Female	Origin Female	Origin Male	Origin Male	Significance all	Significance all	Significance Female	Significance Female	Significance Male	Significance Male	Source all	Source all	Source Female	Source Female	Source Male	Source Male
Number	Polish word	English word	Part of speach	Number of letters	Frequency	Mean	SD	Mean	SD	Mean	SD	Mean	SD	Mean	SD	Mean	SD	Mean	SD	Mean	SD	Mean	SD	Mean	SD	Mean	SD	Mean	SD	Mean	SD	Mean	SD	Mean	SD	Mean	SD	Mean	SD	Mean	SD	Number of English meanings	ANEW Number	ANEW second meaning Number	ANEW third meaning Number
1	aborcja	abortion	N	7	30	2.37	1.96	2.55	2.26	2.19	1.63	6.35	2.82	6.05	3.09	6.65	2.56	4.15	3.23	4.23	3.56	4.05	2.9	5.5	2.89	5.82	2.91	5.15	2.91	6.67	3.14	5.55	3.58	7.9	2	5.14	3.02	4.74	2.96	5.63	3.09
2	absolwent	graduate	N	9	206	7.18	1.74	7.26	2	7.11	1.49	4.44	2.75	4	2.71	4.9	2.77	6.48	2.12	7.17	2.09	5.91	2.02	6.36	2.42	6.05	2.82	6.64	2.01	5.98	2.59	6.15	2.76	5.82	2.48	5.05	2.53	4.55	2.61	5.5	2.43		192
3	absurd	absurd	N	6	623	4.64	1.61	4.78	1.51	4.47	1.74	5.05	2.43	5.29	2.15	4.8	2.73	4.68	2.17	4.74	1.66	4.61	2.75	5	2.72	4.05	2.5	5.95	2.65	4.12	2.13	4	2.34	4.23	1.97	5.57	2.44	5.45	2.61	5.7	2.3		623
4	afront	affront	N	6	95	3.33	1.68	3.1	1.7	3.57	1.66	4.68	2.21	4.41	2.04	5	2.4	4.64	1.95	4.73	2.03	4.55	1.9	4.26	2.07	4.48	2.17	4	1.97	3.69	1.84	3.43	1.78	3.95	1.91	5.17	2.28	4.7	2.08	5.62	2.42
5	agonia	agony	N	6	143	2.52	1.84	2.48	1.86	2.58	1.87	4.98	3.06	4.86	3.31	5.1	2.86	3.1	2.23	3.48	2.43	2.61	1.91	3.64	2.08	4.1	2.36	3.19	1.69	6	2.39	5.85	2.37	6.14	2.46	4.12	2.12	4.55	1.84	3.65	2.35		10
6	agresywność	aggressiveness	N	11	64	2.55	2.13	2.67	2.18	2.43	2.13	7.77	1.57	7.68	1.73	7.86	1.42	6.23	2.76	6.38	2.92	6.05	2.63	4.1	2.75	4.33	2.92	3.85	2.6	5.07	2.63	5.18	2.28	4.95	3.02	3.95	2.49	3.69	2.38	4.38	2.68
7	agresywny	aggressive	A	9	247	3.29	2.4	3.26	2.51	3.32	2.33	7.27	2.44	8.24	1	6.25	3.06	6.63	2.74	6.74	2.47	6.5	3.11	3.76	2.22	3.9	2.28	3.62	2.2	5.24	2.64	4.6	2.87	5.82	2.32	3.98	2.61	3.91	2.81	4.05	2.44		9
8	akceptacja	acceptance	N	10	98	7.43	1.59	7.42	1.74	7.45	1.4	3.49	2.37	3.5	2.44	3.49	2.33	5.76	2.52	6	2.67	5.47	2.32	4.58	2.34	4.37	2.48	4.8	2.09	6.46	2.36	6.86	2.06	6.03	2.53	4.79	2.92	4.38	3.14	5.19	2.66		625
9	aktualności	news	N	11	81	5.5	1.82	5.95	1.15	5.09	2.22	4.93	2.5	4.53	2.41	5.27	2.59	5.5	2.3	5.71	1.76	5.29	2.76	5.91	2.39	6	2.35	5.82	2.48	5.33	2.53	5.8	2.24	4.85	2.76	6.08	2.12	5.89	1.84	6.23	2.35		901
10	aktywność	activity	N	9	633	7.36	1.27	7.74	1.1	6.89	1.33	6.83	1.94	7.13	1.69	6.47	2.2	6.59	2.54	6.27	2.57	6.95	2.53	5.83	2.76	5.8	3.02	5.86	2.57	6.95	2.25	7.17	2.12	6.7	2.41	4.33	2.64	4.91	2.6	3.7	2.6
11	aktywować	activate	V	9	9	6.26	1.68	6.52	1.86	5.95	1.43	5.49	2.35	5.62	1.96	5.35	2.74	6.34	2.19	6.83	1.97	5.72	2.35	5.93	2.3	5.52	2.36	6.33	2.22	5.48	2.55	5.85	2.16	5.14	2.87	4.76	2.27	4.45	2.44	5.1	2.07		4
12	alarm	alert / alarm	N	5	1646	3.76	2.07	3.96	1.74	3.53	2.44	6.83	1.95	7.19	1.89	6.45	1.99	4.39	2.51	4.78	2.52	3.89	2.47	5.1	2.25	4.95	2.16	5.24	2.39	5.55	2.51	5.35	2.85	5.73	2.21	5.1	2.29	5.23	2.27	4.95	2.37	2	11
13	aleja	alley / avenue	N	5	864	5.64	1.66	5.86	1.58	5.4	1.76	2.76	1.55	2.65	1.3	2.89	1.84	4.48	2.11	4	1.48	4.95	2.54	4.05	2.11	3.75	1.52	4.33	2.56	3.29	2.43	2.86	1.75	3.75	2.99	6.19	2.05	6.68	1.67	5.65	2.32	2	646
14	alergia	allergy	N	7	15	3.31	1.75	3.65	1.94	2.89	1.41	4.37	2.46	5.19	2.27	3.5	2.4	2.9	1.97	2.65	2.06	3.22	1.86	5.74	2.21	5.9	2.28	5.57	2.18	4.24	2.37	4.35	2.72	4.14	2.05	4.5	2.62	4.64	2.8	4.35	2.48		636
15	alimenty	alimony	N	8	82	3.45	1.74	4.09	1.56	2.68	1.67	5	2.75	5.48	2.84	4.5	2.63	3.54	2.25	3.7	2.29	3.33	2.25	6.05	2.08	5.57	2.36	6.52	1.69	4.83	2.39	5	2.73	4.68	2.08	5.45	2.13	5.86	2.29	5	1.89		634
16	alkoholik	alcoholic	N	9	108	2.05	1.64	1.78	1.13	2.37	2.09	5.59	2.61	6.1	2.43	5.05	2.74	2.2	2.04	2.39	2.21	1.94	1.83	4.83	2.76	5.43	2.75	4.24	2.7	4.98	2.64	5.45	2.65	4.55	2.61	3.33	2.49	3.32	2.57	3.35	2.46		582
17	altruizm	altruism	N	8	59	6.31	1.47	6.32	1.39	6.3	1.59	4.27	2.15	4.57	1.73	3.89	2.59	5.1	2.15	5.55	1.84	4.6	2.39	3.95	2.34	4.13	2.49	3.75	2.2	5.9	2.25	6.43	1.91	5.38	2.48	4.56	2.88	4.82	2.87	4.26	2.94
18	ambicja	ambition	N	7	398	7.19	1.42	7.22	1.17	7.16	1.71	5.37	2.32	5.38	2.16	5.35	2.54	7.1	1.95	7.43	1.85	6.67	2.03	6.38	2.63	6.38	2.84	6.38	2.48	7.02	2.2	7.2	2.26	6.86	2.19	3.67	2.76	3.59	2.97	3.75	2.57		14
19	ambulans	ambulance	N	8	153	3.43	2.11	3	2.09	3.95	2.07	5.73	2.66	6.24	2.49	5.2	2.8	3.98	2.46	4.3	2.77	3.56	2.01	5.33	2.57	5	3.05	5.67	2.01	5.88	2.9	6.45	2.84	5.36	2.92	5.88	2.18	5.68	2.28	6.1	2.1		15
20	anioł	angel	N	5	2039	7.55	1.92	7.39	2.08	7.74	1.73	2.93	2.52	2.38	2.06	3.5	2.87	5.27	2.72	5.3	2.96	5.22	2.46	2.74	2.18	2.86	2.57	2.62	1.75	5.79	3.02	6.25	2.97	5.36	3.08	5.12	2.64	4.55	2.87	5.75	2.27		16
21	apartament	penthouse	N	10	639	7.1	2.01	7	2.34	7.21	1.58	4.57	2.42	3.95	2.16	5.14	2.55	5.15	2.72	5.42	3.15	4.91	2.33	5.81	2.23	6.14	2.14	5.45	2.33	5.07	2.62	4.52	2.68	5.7	2.47	5.85	2.01	6	2.28	5.68	1.7		933
22	apatyczny	listless	A	9	74	4.38	2.04	4.29	1.31	4.48	2.6	3.14	2.25	3.38	2.42	2.91	2.11	3.58	1.91	3.21	2.12	3.9	1.67	5.83	2.55	5.81	2.93	5.83	2.33	3.98	2.45	3.63	2.24	4.29	2.65	4.12	1.93	3.82	1.65	4.43	2.18		259
23	aerozol	spray /aerosol	N	8	0	4.69	1.52	4.75	1.48	4.64	1.59	4.67	2.44	5.67	2.24	3.73	2.27	4.95	2.31	4.82	2.52	5.1	2.1	5.93	2	5.91	2.35	5.94	1.51	3.36	2.38	3.32	1.95	3.41	2.96	5.65	2.53	5.91	2.11	5.38	2.94	2	992
24	areszt	arrest	N	6	202	1.88	1.11	1.75	1.07	2.06	1.16	5.71	2.87	5.53	2.82	5.86	2.96	3.45	2.97	4	3.44	2.79	2.2	4.77	2.42	4.7	2.45	4.83	2.44	5.24	2.96	5.04	3.08	5.47	2.87	6.52	2.14	6.7	2.29	6.32	2
25	armata	cannon	N	6	126	4.12	1.92	3.19	1.5	5.05	1.86	6.64	2.26	7.05	2.44	6.27	2.07	5.4	2.81	4.86	3.12	6	2.36	6.05	2.33	6.05	2.75	6.05	1.81	2.98	2.01	2.43	1.6	3.52	2.25	5.6	2.52	5.22	2.66	6.12	2.29		678
26	arogancki	arrogant	A	9	272	2.36	1.48	2.82	1.74	1.85	0.93	6.32	2.44	6.87	2.22	5.61	2.59	5.88	2.21	5.95	2.36	5.81	2.11	4.95	2.54	5.35	2.62	4.57	2.46	4.86	2.18	4.91	2.31	4.8	2.09	3.43	2.31	3.18	2.63	3.7	1.92		25
27	as	ace	N	2	777	6.83	2.11	6.48	2.48	7.26	1.48	5.05	2.63	4.76	2.76	5.35	2.52	7.44	1.96	7.26	2.36	7.67	1.33	5.4	2.69	6.19	2.5	4.62	2.69	4.57	2.86	4.6	2.74	4.55	3.02	5.05	2.44	5.05	2.59	5.05	2.33		626
28	astronauta	astronaut	N	10	86	6.24	1.64	5.82	1.53	6.7	1.66	4.05	2.19	4.13	1.96	3.94	2.51	5.29	2.21	4.95	2.36	5.62	2.06	6.54	2.51	6.25	2.55	6.81	2.5	4.26	2.61	4.05	2.54	4.5	2.74	4.93	2.5	5.14	2.57	4.7	2.47		501
29	atak	assault /attack	N	4	5548	2.79	2.25	1.86	1.25	3.76	2.66	7.05	2.47	7.5	2.46	6.55	2.44	5.62	3.01	5.08	3.26	6.41	2.48	4.26	2.71	4.32	2.75	4.22	2.73	5	2.66	5.05	2.7	4.95	2.69	5.58	2.9	6.58	2.57	4.67	2.94	2
30	atakowanie	attacking	N	11	39	3.29	1.77	3	1.8	3.6	1.73	6.84	2.19	6.33	2.5	7.32	1.78	6.1	2.81	5.91	2.91	6.3	2.75	4.81	2.61	4.52	2.58	5.22	2.67	4.73	2.57	4.5	2.36	4.91	2.78	5.34	2.81	5.64	2.8	5	2.85
31	atletyka	athletics	N	8	11	6.21	1.79	5.86	1.86	6.6	1.67	4.71	2.81	4.43	2.71	5.06	2.98	6.17	2.07	6.05	2.11	6.29	2.08	5.61	2.27	5.65	2.18	5.57	2.4	3.24	1.97	2.82	1.79	3.7	2.11	5.14	2.23	4.95	2.36	5.35	2.11		644
32	atrament	ink	N	8	446	4.58	1.66	4.74	1.73	4.43	1.63	2.63	1.94	3	2.07	2.38	1.86	4.6	2.19	4.84	2.57	4.38	1.83	5.63	2.32	5.73	2.39	5.52	2.29	3.95	2.99	3.47	2.62	4.32	3.26	5.69	2.28	5.9	2.29	5.5	2.3		229
33	autobus	bus	N	7	1084	4.38	1.68	4.33	1.85	4.43	1.54	4.9	2.56	5.55	2.48	4.32	2.55	4.05	1.95	3.68	2.1	4.45	1.73	6.22	2.12	7.05	1.84	5.26	2.05	3.43	1.71	3.67	1.83	3.19	1.6	5.83	2.29	5.61	2.33	6.12	2.26		541
34	autorytet	authority	N	9	775	7.12	1.73	6.95	1.8	7.29	1.68	4.72	2.57	4.27	2.35	5.19	2.75	7.18	2.02	7.24	2.1	7.11	2	6.56	2.29	6.9	2.02	6.2	2.55	6.88	2.31	7.09	2.35	6.65	2.3	5.21	2.55	4.88	2.63	5.75	2.41
35	autostrada	highway	N	10	156	6.15	1.53	5.59	1.3	6.79	1.55	4.98	2.32	5.43	2.29	4.52	2.32	6.17	2.33	6.68	2.36	5.6	2.21	6.67	2.16	6.73	2.23	6.6	2.14	4.61	2.76	4.22	2.81	5.11	2.68	5.86	2.58	6.7	2.62	5.09	2.35		562
36	awans	promotion	N	5	658	7.93	1.69	8.1	1.22	7.76	2.07	6.49	2.63	5.77	3.21	7.24	1.61	7.3	1.65	7.48	1.6	7.11	1.73	7.22	2.52	7.38	2.77	7.05	2.28	6.95	2.44	6.91	2.86	7	1.95	5.93	2.48	6.23	2.5	5.44	2.45
37	awanturnictwo	fussiness	N	13	17	2.85	1.49	3.09	1.19	2.58	1.77	7.05	2.23	7.43	1.72	6.67	2.63	6.1	2.75	6.55	2.84	5.6	2.62	4.55	2.6	4.32	2.42	4.8	2.82	4.41	2.29	4.26	2.12	4.61	2.55	4.31	2.19	4.2	2.38	4.41	2.06
38	awersja	aversion	N	8	44	2.98	1.52	2.91	1.41	3.05	1.68	4.57	2.61	4.77	2.52	4.35	2.76	4.43	2.14	4.62	2.44	4.24	1.84	4.24	2.67	4.41	2.72	4.05	2.68	5.12	2.62	5.62	2.69	4.62	2.5	5.02	2.96	5.5	3.05	4.42	2.81
39	bachor	brat	N	6	56	3.74	2.3	3.68	2.59	3.8	1.99	6.29	2.6	6.96	2.33	5.44	2.75	4.21	2.56	5.14	2.53	3.2	2.24	4.67	2.87	4.3	2.57	5.1	3.19	3.76	2.46	4.19	2.52	3.33	2.37	5.27	2.66	4.91	2.97	5.68	2.26
40	bagatelizować	minimize / belittle	V	13	42	3.69	1.8	3.67	1.68	3.71	1.95	3.98	2.59	5.14	2.64	2.63	1.8	5.17	2.51	5.5	2.52	4.8	2.5	4.45	2.47	4.57	2.86	4.32	1.97	3.71	2.17	3.52	2.25	3.9	2.12	4.34	2.22	4.2	2.02	4.48	2.44	2
41	bagno	swamp	N	5	584	2.98	1.91	2.52	1.66	3.43	2.06	4.69	2.45	4.88	2.58	4.44	2.33	2.57	1.74	1.95	1.43	3.25	1.83	4.29	2.19	4.18	1.92	4.4	2.5	3.38	2.24	3.14	2.24	3.62	2.27	5.48	2.75	5.06	3.08	5.79	2.5		1004
42	bajka	fable	N	5	480	7.52	1.49	7.8	1.28	7.27	1.64	4.02	2.64	4.52	2.93	3.55	2.3	4.83	2.02	4.86	1.93	4.8	2.17	3.54	1.9	3.35	1.85	3.78	1.99	4.76	2.57	4.8	2.4	4.71	2.89	5.63	2.16	5.91	2.18	5.33	2.15
43	bałaganiarski	messy	A	13	5	4.45	1.86	4.42	1.93	4.5	1.82	5.22	2.24	5.74	2.38	4.77	2.07	4.36	2.54	4.52	2.79	4.16	2.24	3.74	2.33	3.85	2.28	3.65	2.42	3.52	2.39	3.26	2.38	3.84	2.43	3.76	2.21	3.48	1.83	4.11	2.6
44	bałaganiarstwo	untidiness	N	14	6	3.44	1.73	3.23	1.48	3.68	2	4.86	2.72	5.54	2.52	3.75	2.74	4.09	2.54	3.58	2.78	4.5	2.32	3.98	2.21	3.73	2.19	4.25	2.27	3.67	2.55	3.3	2.15	4	2.88	4.02	2.5	3.61	2.41	4.5	2.59
45	bandaż	bandage	N	6	329	3.69	1.77	3.5	1.71	3.9	1.86	3.61	2.14	3.74	2.24	3.44	2.06	4.12	2.28	3.19	2.02	5.05	2.18	5.39	2.15	5.45	2.16	5.33	2.2	4.17	2.35	3.41	2.04	5	2.43	5.17	2.42	5	2.58	5.35	2.28		648
46	bandzior	bandit	N	8	85	2.95	1.78	3.18	1.92	2.7	1.63	6.53	2.36	6.24	2.66	6.82	2.06	4.45	2.9	4.18	2.59	4.75	3.24	5.49	2.56	5.56	2.47	5.39	2.75	3.7	2.89	4.56	3.05	3	2.62	5.66	2.52	6.09	2.47	5.16	2.54
47	bankrut	bankrupt	N	7	39	2.69	2.02	2.32	1.89	3.1	2.13	5.46	2.76	6.48	2.69	4.17	2.31	2.74	2.13	2.29	1.9	3.19	2.29	5.22	2.52	5.7	2.41	4.76	2.61	5.14	2.58	4.64	2.44	5.7	2.68	5.05	2.49	4.77	2.84	5.35	2.06		32
48	bar	bar	N	3	1339	5.6	2.06	5.27	2.14	5.95	1.96	4.54	2.58	5.26	2.56	3.61	2.35	5.57	2.49	5.24	2.57	5.9	2.43	4.59	1.99	4.6	1.64	4.57	2.31	3.81	2.51	4.23	2.79	3.35	2.13	6.33	2.1	6.64	1.97	6	2.25		650
49	bat	whip	N	3	565	2.4	1.8	2.19	1.78	2.62	1.83	5.7	2.66	5.73	2.43	5.67	2.94	5.23	3.09	5.1	3.28	5.37	2.95	5.34	2.37	5.05	2.4	5.65	2.37	4.02	2.85	4.23	2.86	3.8	2.89	5.98	2.35	5.92	2.37	6.06	2.41
50	bąbel	blister	N	5	123	4.52	2.2	4.65	2.31	4.37	2.11	3.71	2.08	3.67	2.48	3.76	1.64	4.05	1.94	3.9	2.05	4.19	1.86	4.6	2.1	4.32	1.94	4.9	2.27	3.44	2.37	3.32	2.7	3.58	1.98	5	2.46	4.76	2.41	5.24	2.55		661
51	beczeć	blubber	V	6	55	3.05	2	2.78	1.93	3.37	2.09	5.1	2.57	5.05	2.97	5.14	2.17	3	1.58	3.15	1.46	2.86	1.71	3.48	2.21	3.41	2.28	3.55	2.19	4.17	2.35	4.23	2.78	4.11	1.82	3.69	2.62	2.71	1.42	4.67	3.17		663
52	beczka	barrel	N	6	326	5.26	1.59	4.82	1.68	5.75	1.37	2.78	2.2	3.13	2.49	2.33	1.71	4.52	2.23	3.71	2.08	5.33	2.13	5.27	2.28	5.15	2.35	5.38	2.27	2.5	1.93	2.27	1.64	2.75	2.22	5.38	2.38	5.14	2.23	5.65	2.56		651
53	bejcowanie	varnishing / staining	N	10	0	4.85	1.62	4.5	1.37	5.26	1.82	4.07	2.1	4.05	1.91	4.1	2.32	4.88	2.14	4.41	2.11	5.4	2.11	5.43	1.98	5.45	2.11	5.4	1.88	3.54	1.8	3.48	1.78	3.61	1.88	4.64	2.33	4.15	2.58	5.09	2.02	2
54	bestia	beast	N	6	1609	3.5	2.02	3.41	2.02	3.6	2.06	5.83	2.16	5.91	2.11	5.72	2.27	5.81	2.79	6.1	3.03	5.52	2.56	4.2	2.51	3.85	2.41	4.52	2.62	4.76	2.84	4.09	2.93	5.5	2.63	4.4	2.53	4.77	2.65	4	2.38		653
55	bezczelność	insolence	N	11	406	3	2.11	3.24	2.26	2.76	1.97	6.16	2.5	6.27	2.69	6.05	2.33	6.3	2.67	7.19	2.5	5.32	2.56	5.83	2.19	6.24	2.12	5.4	2.23	4.38	2.76	4.59	2.7	4.15	2.87	3.71	2.55	3.15	2.41	4.63	2.58
56	bezczelny	insolent	A	9	455	3.13	2.32	3.37	2.43	2.9	2.26	6.43	2.33	6.44	2.45	6.42	2.3	5.38	2.82	5.53	3.19	5.24	2.51	5.21	2.9	6.18	2.65	4.19	2.86	5.08	2.41	4.88	2.67	5.23	2.25	4.1	2.43	3.65	2.64	4.5	2.2		231
57	bezinteresowność	selflessness	N	16	72	6.61	2.45	6.68	2.48	6.53	2.48	3.74	2.31	3.19	1.6	4.29	2.78	4.1	2.62	3.5	2.6	4.75	2.55	3.74	2.48	3.91	2.69	3.55	2.28	5.34	2.59	5.65	2.74	4.94	2.41	4.19	2.92	3.75	2.92	4.59	2.94
58	bezkarność	impunity	N	10	49	3.14	2.4	2.9	2.05	3.38	2.75	5.71	2.65	6.36	2.48	4.95	2.7	6.21	2.71	6.18	2.7	6.25	2.79	5.02	2.54	5.04	2.84	5	2.21	4.29	2.63	4.19	2.54	4.38	2.77	5.37	2.61	5.2	2.46	5.52	2.8
59	bezmyślność	thoughtlessness	N	11	95	2.74	1.86	2.87	1.82	2.58	1.95	4.57	2.5	4.64	2.59	4.5	2.46	4.02	2.39	4.29	2.69	3.76	2.1	4.07	2.9	4.45	3	3.63	2.79	4.02	3.15	3.62	3.17	4.43	3.16	4.72	2.84	4.25	2.85	5.32	2.79
60	bezpieczny	safe/ secure	A	10	2074	7.17	1.34	7.18	1.26	7.15	1.46	2.9	2.45	2.32	2.17	3.55	2.63	6.31	2.43	6.58	2.57	6.09	2.35	5.21	2.53	4.92	2.24	5.61	2.89	7.43	1.94	7.55	2.18	7.3	1.69	4.05	2.71	4.65	2.94	3.48	2.4	2	967
61	bezplanowy	haphazard	A	10	2	4.89	1.93	4.21	1.55	5.58	2.06	4.42	2.31	4.91	2.16	3.9	2.41	4.23	2.64	4.56	2.96	3.95	2.38	3.31	2.7	3.5	2.82	3.14	2.64	4.29	2.64	4.05	2.78	4.5	2.56	5	2.55	4.45	2.65	5.5	2.41		780
62	bezproblemowy	untroubled	A	13	6	7	1.43	6.96	1.55	7.06	1.3	3.33	2.98	3.1	2.96	3.57	3.04	5.12	2.67	5.26	2.72	4.95	2.68	4.81	2.76	5	2.64	4.6	2.95	5.33	2.73	5.36	2.65	5.3	2.89	4.38	2.56	4	2.67	4.8	2.42		464
63	bezradność	helplessness	N	11	297	2.29	1.31	2.36	1.36	2.2	1.28	3.95	2.65	3.91	2.68	4	2.68	2.79	2.6	2.55	2.54	3.05	2.7	4.14	2.55	4.22	2.39	4.05	2.78	4.45	2.15	4.05	2.27	4.86	2.01	4.15	2.5	3.77	2.49	4.58	2.5
64	bezradny	helpless	A	8	983	2.4	1.1	2.75	1.29	2.17	0.92	4.73	2.91	5.05	2.93	4.43	2.93	2.6	2.46	2.64	2.54	2.57	2.44	4.67	2.67	4.18	2.35	5.05	2.89	4.74	2.74	4.62	2.71	4.86	2.83	4.07	2.5	3.5	2.48	4.59	2.46		206
65	bezsilny	impotent	A	8	538	2.29	1.44	2	1.12	2.55	1.65	4.63	3.05	4.33	3.32	4.91	2.81	1.71	1.53	1.59	1.14	1.85	1.9	2.98	2.04	2.57	2.06	3.5	1.95	3.95	2.29	3.88	2.33	4.06	2.3	3.51	2.8	3.14	2.62	3.9	2.98
66	beztroski	carefree	A	9	468	7.14	2.07	7.52	1.6	6.76	2.43	3.93	2.41	4	2.41	3.86	2.47	5.17	2.41	5.5	2.69	4.8	2.07	2.15	1.82	1.95	2.08	2.37	1.5	5.1	2.43	5.38	2.52	4.81	2.36	3.93	2.47	4.3	2.72	3.41	2.06		63
67	bezużyteczny	useless	A	12	364	3.15	1.75	2.7	1.61	3.72	1.81	2.83	2.23	2.86	1.96	2.81	2.52	2.9	2.21	3.3	2.34	2.42	1.98	4.52	2.8	3.91	2.69	5.2	2.82	2.52	2.41	2.05	1.5	3.05	3.09	4.69	2.21	4.91	2.74	4.45	1.47		467
68	bezwstydność	shamelessness	N	12	4	4.84	2.73	5.5	2.98	4.26	2.42	5.9	2.45	6.19	2.58	5.62	2.33	6.34	2.47	7.3	2	5.43	2.56	4.1	2.55	4.42	2.64	3.67	2.45	4.56	2.48	4.17	2.44	5	2.51	4.24	2.13	4.46	2.54	3.94	1.43
69	bękart	bastard	N	6	117	3.02	1.92	2.77	1.69	3.32	2.16	4.29	2.36	4.35	2.4	4.19	2.37	3.7	2.43	3.79	2.46	3.63	2.45	4.52	2.51	4.36	2.66	4.7	2.39	4.29	2.8	4.4	2.87	4.18	2.79	5.42	2.57	5.22	2.8	5.65	2.35		33
70	biały	white	A	5	7185	5.38	1.85	4.8	1.58	5.95	1.96	2.68	1.88	2.55	2.02	2.84	1.74	3.79	2.52	3.14	2.22	4.43	2.69	4.5	2.58	3.74	2.43	5.42	2.5	3.83	2.65	4.26	2.82	3.32	2.4	4.43	2.28	4.14	2.26	4.71	2.31		542
71	bieda	poverty	N	5	702	2.3	1.3	1.69	0.79	2.71	1.43	4.25	2.63	5	2.96	3.57	2.13	2.65	2.06	2.64	2.06	2.67	2.11	5.23	2.63	4.94	2.75	5.45	2.58	5.6	2.83	5.95	2.75	5.27	2.93	5.17	2.8	5.15	2.72	5.18	2.94
72	biegacz	runner	N	7	73	6.29	1.67	6.18	1.84	6.4	1.5	5.31	2.19	5.14	2.32	5.5	2.09	5.98	2.4	6.05	2.27	5.91	2.56	4.81	2.5	4.83	2.48	4.78	2.6	4.38	2.72	4.36	2.84	4.4	2.66	4.44	2.36	4.75	2.49	4.14	2.24		571
73	bitwa	battle	N	5	1759	3.52	2.43	3	1.87	4.05	2.84	7.1	2.62	7.18	2.4	7	2.92	6.14	2.36	6.05	2.42	6.25	2.36	4.69	2.61	4.57	2.71	4.84	2.54	4.43	2.49	3.95	2.67	4.9	2.26	5.73	2.49	5.85	2.64	5.62	2.4
74	biuro	office	N	5	1788	4.67	1.97	4.48	1.93	4.89	2.05	3.81	2.07	3.05	2.01	4.5	1.92	4.83	2.39	5.32	2.56	4.41	2.2	6.12	2.56	6.45	2.72	5.75	2.38	4.28	2.17	4.65	2.23	3.85	2.08	5.33	2.13	5	1.95	5.68	2.31		568
75	biżuteria	jewelry	N	9	167	6.36	1.5	6.68	1.7	6	1.17	4.47	2.59	5.19	2.77	3.77	2.27	5.9	2.13	6.27	2.12	5.5	2.12	4.72	2.04	4.56	2.22	4.94	1.8	3.93	2.6	4.17	3.09	3.73	2.16	5.41	2.54	5.73	2.62	5.05	2.46
76	blady	pale	A	5	2783	3.98	1.72	3.76	1.58	4.19	1.86	2.95	2.13	3.09	2.51	2.81	1.69	2.88	1.91	2.95	1.99	2.79	1.87	4.8	2.37	4.43	2.56	5.2	2.14	2.88	1.97	2.86	1.81	2.9	2.17	4.1	2.1	4.62	2.16	3.25	1.77
77	bliskość	proximity	N	8	881	8.39	0.77	8.36	0.79	8.42	0.77	4.5	3.26	4.52	3.2	4.48	3.39	5.55	2.4	5.41	2.54	5.7	2.3	2.45	2.04	2.23	2.25	2.7	1.81	7.12	2.44	7.52	2.29	6.61	2.59	4.69	2.85	4.1	3.23	5.23	2.41
78	blizna	scar	N	6	543	3.4	2.12	2.95	1.86	3.9	2.31	5.17	2.42	5.14	2.66	5.2	2.19	3.81	2.63	2.26	1.41	5.09	2.75	4.69	2.38	5.17	2.57	4.06	2.01	4.93	2.57	4.86	2.87	5	2.27	4.41	2.73	4.25	2.99	4.57	2.52		973
79	blondyn	blond	N	7	801	5.62	2.11	5.35	2.21	5.95	1.99	4	1.95	4.19	2.23	3.81	1.66	4.98	2.21	5.2	2.35	4.76	2.1	5.05	2.21	5.18	2.24	4.9	2.22	3.17	2.1	2.68	2.01	3.74	2.1	5.52	2.53	5.67	2.31	5.38	2.78		662
80	blondynka	blonde	N	9	704	6.19	2.22	5.95	2.58	6.43	1.83	4.86	2.36	4.82	2.61	4.9	2.12	4.85	2.15	4.9	1.84	4.79	2.51	3.71	2.36	3.86	2.39	3.55	2.37	3.62	2.71	3.32	2.61	3.95	2.86	6.24	2.13	6.23	2.3	6.25	1.88
81	bluźnierstwo	blasphemy	N	12	226	2.31	1.28	2.35	1.34	2.26	1.24	5.9	2.46	5.52	2.99	6.29	1.76	4.54	2.44	4	2.45	5.05	2.38	4.98	2.63	5.14	2.19	4.8	3.09	4.32	2.73	4.55	2.72	4.05	2.8	4.33	2.75	4.05	2.65	4.62	2.87		659
82	błąd	mistake	N	4	5631	2.51	1.57	2.63	1.71	2.41	1.47	4.64	2.6	4.86	2.48	4.43	2.77	3.51	2.03	3.67	2.33	3.36	1.73	5.13	2.7	5.16	2.27	5.1	3.1	5.58	2.1	6.31	2.18	5.08	1.93	3.88	2.39	4	2.47	3.75	2.36		880
83	błogosławić	bless	V	11	112	6.52	1.94	6.48	1.9	6.58	2.04	3.45	2.33	3.81	2.71	3.1	1.87	5.61	2.23	5.45	2.19	5.76	2.32	3.19	2.47	2.77	2.39	3.65	2.54	6.07	2.9	6.14	3.01	6	2.85	4.83	2.95	4.48	3.19	5.19	2.73		42
84	błogostan	bliss	N	9	39	8.29	1.1	8.5	0.67	8.05	1.43	3.17	2.96	3.43	3.12	2.9	2.84	5.98	2.65	5.82	2.67	6.15	2.68	2.79	2.03	2.59	1.92	3	2.18	5.59	3.01	6	3.05	5.06	2.96	4.83	2.67	4.7	2.72	4.95	2.68
85	błogość	bliss	N	7	147	7.52	1.94	7.78	1.73	7.21	2.18	3	2.5	3.57	2.93	2.43	1.89	5.41	2.4	5.7	2.41	5.14	2.41	3.74	2.27	3.5	2.24	4	2.34	6.1	2.46	6.45	2.34	5.68	2.58	3.5	2.46	3.67	2.37	3.33	2.59		660
86	błotnisty	muddy	A	9	97	3.24	2.02	3.05	1.93	3.41	2.13	3.71	2.17	3.32	1.97	4.05	2.32	3.81	2.07	3.81	1.89	3.81	2.29	5.37	2.06	5.67	1.98	5.09	2.14	2.68	2.13	2.45	1.9	2.9	2.36	4.98	2.25	4.67	2.28	5.23	2.25		887
87	błyskotliwość	brilliance	N	13	51	7.29	1.63	7.52	1.04	7	2.13	6.17	2.05	6.18	1.92	6.15	2.23	7.24	1.87	7.57	1.91	6.9	1.81	6.12	2.69	6.14	2.9	6.11	2.51	6.52	2.21	6.95	1.75	6.1	2.57	3.16	2.54	2.83	2.53	3.58	2.57
88	bodziec	incentive	N	7	258	5.65	1.44	5.58	1.26	5.71	1.62	4.9	2.31	5.38	1.96	4.58	2.5	5.13	2.19	5.47	2.14	4.81	2.23	4.33	2.49	4.23	2.65	4.43	2.36	5.41	2.07	5.71	1.9	5.18	2.22	5.57	2.57	5.7	2.77	5.45	2.42		809
89	bogactwa	riches	N	8	1280	7.14	1.97	7.32	1.96	6.95	2.01	4.86	2.46	4.95	2.79	4.75	2.1	6.83	2.17	6.42	2.12	7.17	2.21	6.45	2.41	6.63	2.6	6.22	2.18	5.64	2.55	5.32	2.59	6	2.51	5.56	2.39	5.75	2.4	5.38	2.42		359
90	bogobojny	pious / reverent	A	9	59	5.26	2.13	5.65	1.98	4.91	2.24	3.64	2.1	3.06	1.66	4.08	2.32	3.1	2.3	3.08	2.58	3.12	1.9	3.62	2.4	3.68	2.63	3.55	2.19	4.9	2.58	5.55	2.56	4.29	2.49	4.38	2.62	4.91	2.97	3.74	2.02	2	356
91	bohater	hero	N	7	2568	7.29	1.61	7.68	1.49	6.85	1.66	6.03	2.26	5.61	2.25	6.59	2.21	7	2.5	7.55	2.26	6.4	2.66	4.09	2.8	4.22	2.78	3.95	2.89	7.43	1.99	7.38	1.99	7.48	2.04	5.41	3.02	5.77	3.04	5	3.02
92	bojaźliwy	timid	A	9	83	3.36	1.61	3.14	1.46	3.57	1.75	4.74	2.05	5	2.09	4.39	2	2.86	2.09	2.41	1.68	3.35	2.41	4.36	2.64	4.32	2.9	4.4	2.39	3.83	2.46	3.52	2.2	4.14	2.71	3.31	2.46	3	2	3.54	2.78		440
93	bokser	boxer	N	6	253	4.24	1.94	4.04	1.85	4.47	2.06	5.43	2.59	4.81	2.99	6.05	1.99	5.93	2.5	5.75	2.57	6.1	2.49	5.14	2.25	5	2.23	5.3	2.32	3.76	2.68	2.95	2.48	4.68	2.67	5.33	2.32	5.14	2.31	5.52	2.38		585
94	bomba	bomb	N	5	1236	3.5	2.59	2.3	1.49	4.95	2.91	7	2.13	6.86	2.57	7.14	1.62	5.39	3.04	5.25	3.04	5.52	3.11	5.38	2.85	5.05	3.21	5.75	2.4	5.85	2.83	6.05	2.77	5.63	2.97	6.5	2.41	5.62	2.54	7.38	1.96		46
95	Boże Narodzenie	christmas	I	15		8.05	1.62	7.9	1.97	8.19	1.21	5.83	2.88	6.65	2.89	5.09	2.72	5.24	2.52	5.86	2.93	4.55	1.79	2.76	2.17	2.77	2.31	2.74	2.05	6.93	2.49	7.33	1.77	6.52	3.04	4.98	2.73	5.26	2.9	4.59	2.53		686
96	bóg	god	N	3	18361	6.55	2.37	6.74	2.51	6.37	2.27	3.65	2.56	3.23	2.27	4.1	2.83	5.95	2.93	6.28	3.27	5.68	2.66	3.45	2.94	2.95	2.84	3.91	3.02	6.05	2.94	7.1	2.65	5.09	2.91	4.98	3.35	4.55	3.25	5.36	3.46		190
97	ból	ache / pain	N	3	12944	1.9	1.54	1.87	1.94	1.95	0.91	6.38	2.29	7.15	2.06	5.68	2.32	3.98	2.63	3.26	2.75	4.59	2.42	4.76	2.72	4.91	2.94	4.6	2.52	5.16	2.76	5.22	2.92	5.1	2.63	3.05	2.37	3.14	2.67	2.95	2.07	2	301
98	ból głowy	headache	I	9	0	2.5	1.18	2.38	1.15	2.58	1.21	5.05	2.67	5.68	2.79	4.48	2.48	3.77	2.48	4.09	2.83	3.43	2.06	5.9	2.54	5.47	2.76	6.23	2.37	4.81	2.49	5.38	2.38	4.27	2.53	3.67	2.48	3.15	2.18	4.14	2.68		203
99	ból zęba	toothache	I	8	0	1.76	1.03	1.48	0.87	2.05	1.12	6.48	2.57	6.5	2.67	6.44	2.5	3.19	2.47	2.82	2.15	3.6	2.78	5.33	2.72	5.5	2.94	5.15	2.52	4.86	2.82	4.52	3.12	5.19	2.5	3.14	2.64	3.72	2.52	2.71	2.69		443
100	brat	brother	N	4	11386	7.1	1.54	7.52	1.68	6.58	1.22	4.52	2.36	4.57	2.84	4.48	1.83	5.73	1.88	6	2.05	5.48	1.72	3.12	1.82	3.09	2.11	3.15	1.5	7.54	1.7	8.09	1.34	6.89	1.88	4.31	2.47	4.67	2.59	3.95	2.36		52
101	brawa	applause	N	5	299	7.17	1.51	7.5	1.43	6.86	1.56	5.86	2.82	6.14	3.1	5.57	2.56	6.58	1.91	7	1.82	6.05	1.93	3.88	2.42	4.22	2.71	3.47	2.01	5.15	2.46	5.09	2.49	5.21	2.49	5.48	2.8	5.09	2.71	5.95	2.91
102	breja	slush	N	5	43	2.1	1.1	1.91	1.2	2.32	0.95	3.6	2.21	3.91	2.31	3.21	2.07	3.12	1.66	3.29	1.79	2.95	1.53	4.33	2.19	4.95	2.04	3.83	2.23	2.76	1.99	3.08	2.12	2.33	1.75	5.33	2.22	5.19	2.23	5.48	2.25		983
103	bronowanie	harrowing	N	10	5	4.23	2.17	3.7	2.13	4.7	2.14	3.64	2.2	4.19	2.29	3.1	2	4.68	1.74	5	1.56	4.38	1.88	5.33	1.96	5.08	1.93	5.67	2	3.05	1.95	2.57	1.7	3.6	2.11	5.29	2.08	4.79	1.56	5.94	2.51
104	broń	weapon	N	4	16073	3	2.16	2.4	2.01	3.6	2.19	6.27	2.44	6.23	2.35	6.32	2.6	5.98	2.9	6.29	2.94	5.67	2.9	6.17	2.62	5.87	2.32	6.53	2.97	4.43	2.71	3.83	2.53	5.16	2.79	5.9	2.31	6.05	2.6	5.76	2.05		489
105	broszura	pamphlet	N	8	51	3.79	1.41	4.04	1.46	3.47	1.31	4	2.66	3.8	2.26	4.18	3.02	4.22	2.25	4.79	2.51	3.73	1.93	6.6	1.95	6.82	1.94	6.35	1.98	2.91	2.11	2.61	2.04	3.25	2.2	5.93	2.19	5.95	2.29	5.89	2.13		925
106	brud	dirt/filth / grime	N	4	614	2.74	1.64	2.73	1.67	2.75	1.65	5.17	2.48	5.55	2.46	4.81	2.5	2.52	2	1.65	1.19	3.58	2.29	5.59	2.37	5.05	2.39	6.1	2.28	5.5	2.35	5.8	2.4	5.23	2.33	5.57	2.6	6.3	2.47	4.91	2.58	2	725
107	brudny	dirty	A	6	1034	2.79	1.52	2.73	1.49	2.85	1.6	5.41	2.72	5.8	2.61	5.05	2.84	2.69	2.16	1.83	1.47	3.74	2.42	5.27	2.41	5.35	2.25	5.19	2.6	6.05	2.07	6.55	1.88	5.59	2.17	5.55	2.64	5.6	2.7	5.5	2.65		590
108	brutalność	brutality	N	10	207	1.9	1.45	1.5	1.1	2.37	1.67	7.38	2.52	7.77	2.27	6.75	2.84	5.09	3.05	5.11	3.35	5.08	2.86	5.21	2.85	5.18	2.82	5.25	2.95	5.36	3.21	5.4	3.03	5.32	3.44	5	2.83	5.7	2.96	4.2	2.5
109	brutalny	brutal / violent	A	8	441	2.74	2.08	2.52	2.25	3	1.89	6.05	2.42	5.9	2.81	6.19	2.02	4.63	3.04	3.95	2.76	5.29	3.21	4.29	2.51	4.41	2.89	4.15	2.08	5.49	2.76	5.86	2.68	5.05	2.86	3.83	2.53	3.76	2.39	3.9	2.72	2	53
110	bryła	block	N	5	398	4.74	1.53	4.41	1.62	5.1	1.37	2.93	1.76	3.29	1.68	2.59	1.82	4.86	2.4	5.5	2.18	4.15	2.5	5.91	2.38	5.92	2.45	5.89	2.35	3.5	2.39	3.06	2.39	3.86	2.38	5	1.7	5.14	1.91	4.84	1.46
111	brzydki	ugly	A	7	752	3.07	1.66	3.17	2.04	2.94	1.06	3.26	1.93	3.33	1.88	3.19	2.02	3.21	2.14	3.39	2.73	3	1.11	5.07	2.42	5.23	2.56	4.9	2.31	4.29	2.36	3.55	1.65	5.1	2.77	4.6	2.58	4.73	2.47	4.45	2.74		460
112	brzydzić	detest	V	8	28	2.48	1.25	2.27	1.2	2.7	1.3	5.66	2.33	5.5	2.59	5.81	2.11	4	2.34	3.87	2.34	4.16	2.39	5.07	2.68	5.7	2.43	4.48	2.82	4.31	2.31	4.7	2.43	3.95	2.19	4.02	2.54	4.1	2.73	3.95	2.42		114
113	brzytwa	razor	N	7	390	3.9	2.12	3.75	2.38	4.05	1.89	5.38	2.53	4.89	2.14	5.75	2.77	5.52	2.31	5.92	2.47	4.94	1.98	4.71	2.57	4.59	2.65	4.85	2.54	4.32	2.24	4.45	2.09	4.19	2.42	5.14	2.45	5.22	2.56	5.05	2.37		957
114	budynek	building	N	7	3744	5.36	1.23	5.3	1.26	5.42	1.22	3.1	2.17	2.14	1.68	4.05	2.22	4.34	2.07	4.55	2.21	4.14	1.96	6.12	2.27	5.82	2.48	6.45	2.01	4.9	2.76	4.77	2.81	5.05	2.78	5.9	2.27	6.14	2.41	5.67	2.15		550
115	budzik	alarm clock	N	6	344	3.19	2.13	2.95	2.1	3.45	2.19	6.19	2.88	5.91	3.01	6.5	2.78	4.07	2.51	3.62	2.04	4.5	2.87	6.35	2.72	6.33	2.56	6.37	2.97	5.8	2.59	6	2.68	5.5	2.5	5.81	2.67	5.89	2.75	5.74	2.67
116	bukiet	bouquet	N	6	798	7	1.59	7.61	1.16	6.26	1.76	4.55	2.56	5.29	2.97	3.81	1.86	5	2.24	5.35	2.16	4.67	2.31	3.83	2.34	3.91	2.22	3.75	2.51	4.8	2.06	4.45	2.13	5.21	1.96	5.9	2.22	5.43	1.94	6.38	2.42		667
117	bułeczka	muffin	N	8	37	6.02	1.93	6.1	1.83	5.95	2.06	3.61	2.17	4.21	2.2	3.09	2.04	4.1	2.28	4.1	2.05	4.1	2.55	4.26	1.95	4.57	1.66	3.95	2.19	4.03	2.36	3.9	2.17	4.15	2.58	4.88	2.03	4.72	2.14	5	1.98		888
118	bunt	revolt	N	4	1281	4.26	1.91	4.35	2.03	4.18	1.84	6.24	2.65	6.89	2.19	5.75	2.89	6.62	2.35	6.72	2.46	6.47	2.24	3.88	2.68	3.32	2.9	4.5	2.33	5.2	2.69	5	2.88	5.38	2.54	4.74	3.07	5.04	3.25	4.37	2.87		357
119	burza	storm	N	5	3238	5.02	2.27	4.54	2.26	5.67	2.17	6.79	2.17	6.64	2.66	6.95	1.5	5.52	2.42	4.91	2.73	6.26	1.79	3.86	2.54	3.33	1.98	4.38	2.96	4.69	2.21	4.39	2.66	4.92	1.84	6.57	2.44	5.79	2.62	7.61	1.75		1000
120	butelka	bottle	N	7	988	5.74	1.82	5.57	1.78	5.95	1.9	3.67	2.03	2.95	1.99	4.38	1.86	4.88	2.43	4.6	2.5	5.14	2.39	5.31	2.15	5.5	2.41	5.1	1.86	3.41	2.41	2.59	2.02	4.37	2.52	6.1	2.4	5.57	2.42	6.62	2.31		666
121	bystrość	cuteness	N	8	161	7.88	1.05	7.91	1.06	7.84	1.07	4.57	2.4	4.43	2.71	4.71	2.1	6.67	2.25	6.77	2.16	6.55	2.39	6.74	2.39	7.18	2.22	6.25	2.53	6.29	2.39	6.65	2.37	5.83	2.41	4.29	2.5	3.7	2.72	4.82	2.22
122	cel	target	N	3	8026	6.5	1.71	6.38	1.91	6.62	1.53	5.65	2.83	5.73	2.96	5.57	2.75	6.73	2.22	6.52	2.2	6.95	2.27	7	2.22	6.67	2.48	7.35	1.93	7.21	2.32	7.68	2.08	6.7	2.52	3.74	2.44	3.31	2.29	4.44	2.58
123	cela	cell	N	4	484	2.49	1.94	2.36	1.4	2.63	2.45	4.45	2.93	4.1	2.86	4.81	3.03	3	3.08	3.77	3.58	2.15	2.21	5.24	2.55	4.73	2.37	5.8	2.69	4.17	2.97	3.96	2.88	4.44	3.13	4	2.69	4.6	3.28	3.45	1.92
124	chamstwo	rabble	N	8	119	2.43	1.7	2.3	1.15	2.58	2.22	6.83	2.34	7	2.49	6.65	2.21	4.57	2.94	4.62	3.2	4.52	2.73	5.8	2.73	6.32	2.63	5.21	2.8	4.83	3.12	4.19	3.17	5.48	2.99	4.53	2.64	4.5	2.67	4.58	2.67
125	chaos	chaos	N	5	1683	3.45	1.9	2.95	1.5	3.95	2.16	6.95	2.51	6.85	2.72	7.05	2.36	3.83	2.7	3.64	2.9	4.05	2.5	3.83	2.67	3.82	2.81	3.84	2.59	4.5	2.29	4.1	2.1	4.9	2.45	4.83	2.81	4.96	2.92	4.65	2.74		684
126	charakter	nature	N	9	4456	5.55	1.77	6	1.72	5.14	1.75	5.17	2.35	5.47	2.32	4.91	2.41	6.43	2.31	6.81	1.94	6.05	2.62	5.09	2.17	5.1	2.36	5.09	2.02	6.73	2.12	7.05	2.16	6.4	2.09	3.1	2.33	2.56	1.95	3.55	2.56		293
127	chata	cottage	N	5	615	5.83	1.86	5.35	2.43	6.27	0.98	3.17	2.16	3.14	2.08	3.2	2.31	5	2.28	4.86	2.47	5.15	2.11	4.81	1.86	5.05	2.06	4.57	1.66	5.85	2.31	6.35	1.99	5.22	2.58	5.56	2.17	5.5	2.19	5.62	2.2		87
128	chciwość	greed	N	8	419	2.82	1.66	2.58	1.35	3.05	1.93	5.42	2.37	6.09	2.47	4.71	2.1	4.53	2.59	4.39	3.13	4.64	2.13	6.31	2.59	7.05	2.16	5.64	2.8	3.62	2.48	2.85	2.11	4.32	2.63	3.48	2.25	2.9	1.8	4	2.53		769
129	chęć	desire	N	4	3420	7.12	1.06	7.48	0.9	6.68	1.11	5.52	2.25	5.7	2.27	5.32	2.29	6.17	1.83	5.86	1.98	6.53	1.61	4.02	2.54	3.35	2.25	4.64	2.68	6.6	2.38	6.35	2.64	6.9	2.07	3.14	2.11	3.73	2.41	2.5	1.54		508
130	chirurgia	surgery	N	9	68	3.81	1.92	4.1	2.3	3.52	1.44	5.93	2.58	5.71	2.73	6.22	2.41	5.19	3.13	4.55	3.32	5.9	2.83	6.74	2.62	6.55	2.96	6.95	2.26	6.5	2.75	6.76	2.7	6.24	2.84	4.69	2.73	3.78	2.44	5.38	2.78		612
131	chłodny	frigid	A	7	1726	3.66	1.75	2.96	1.57	4.58	1.57	2.53	1.72	2.89	1.84	2.2	1.58	4.38	2.13	4.1	1.86	4.64	2.36	5.57	2.41	5.65	2.54	5.5	2.35	3.62	2.53	3.95	2.8	3.32	2.28	4.57	2.51	4.1	2.77	5	2.23		758
132	chłopak	boy	N	7	10762	6.81	1.9	7.7	1.61	5.74	1.69	5.05	2.45	5.95	2.44	4.14	2.15	5.8	2.23	6.2	2.57	5.43	1.83	4.6	2.27	4.73	2.37	4.45	2.21	6.07	3.09	7.41	1.92	4.53	3.49	4.71	2.46	4.57	2.52	4.86	2.46		50
133	chłód	chill	N	5	3252	3.73	2.3	3.1	1.92	4.33	2.52	4.62	2.86	3.9	3.03	5.33	2.56	4.49	2.65	5	2.75	3.84	2.43	5.69	2.61	5.3	2.79	6.16	2.36	3.46	2.1	3.27	2.1	3.68	2.14	5.83	3	5.35	3.11	6.42	2.81
134	chmury	clouds	N	6	4923	5.69	2.04	5.05	2.37	6.27	1.52	3.55	2.41	3.64	2.34	3.45	2.54	4.1	2.26	3.41	2.28	4.85	2.03	4.19	2.31	4.52	2.06	3.86	2.54	4.8	2.85	5.36	2.98	4.11	2.59	5.76	2.33	5.75	1.74	5.76	2.83		533
135	choleryczność	choleric	N	13	1	3.3	2.05	3.65	2.18	3	1.93	7.12	2.06	7.48	1.54	6.76	2.47	5.88	2.62	6.6	2.56	5.19	2.54	3.95	2.87	4.08	3.02	3.78	2.73	4.44	1.83	4.43	1.59	4.45	2.11	3.76	2.12	3.75	2.25	3.78	1.99
136	choroba	illness / sickness / disease	N	7	2594	1.79	1.12	1.68	1.04	1.9	1.22	4.48	2.81	4.55	2.96	4.4	2.72	3.2	2.42	3	2.73	3.42	2.06	4.55	2.37	4.41	2.32	4.7	2.47	6.4	2.56	6.23	2.76	6.6	2.37	3.62	2.6	3.35	2.42	3.95	2.84	3	804
137	choroba morska	seasick	I	14		2.33	1.12	2.04	1.11	2.68	1.06	4.74	2.62	5	2.92	4.42	2.24	2.5	1.47	2.14	1.46	2.86	1.42	4.9	2.46	4.95	2.78	4.87	2.22	2.69	1.89	2.96	2.16	2.33	1.46	4.43	2.46	3.86	2.31	5	2.53		379
138	chorobliwy	morbid	A	10	90	2.54	1.07	2.47	1.43	2.59	0.67	4	2.25	4.38	2.5	3.62	1.96	3.72	2.53	3.9	2.51	3.55	2.6	3.75	1.81	3.74	1.76	3.76	1.89	5.03	2.11	5.38	1.93	4.79	2.23	4.1	2.46	3.9	2.15	4.3	2.77		284
139	chorowitość	sickliness	N	11	3	1.9	1	1.77	0.75	2.05	1.22	3.79	2.69	3.73	2.92	3.88	2.36	2.84	2.09	2.74	2.26	2.92	2	4.55	2.07	4.14	1.81	5	2.29	4.79	2.92	5.5	2.52	4.14	3.15	3.58	2.28	2.87	1.87	4.4	2.48		390
140	chory	sick	N	5	4272	2.07	1.37	1.48	0.79	2.79	1.58	3.26	2.26	3.57	2.66	2.89	1.66	2.43	1.88	2.33	2.22	2.52	1.5	5.02	2.39	5	2.71	5.04	2.16	4.88	2.85	5.04	2.97	4.67	2.74	3.57	2.46	3.67	2.61	3.48	2.36		607
141	chroniony	protected	A	9	208	6.17	1.43	5.76	1.25	6.44	1.5	3.05	2.12	2.78	2	3.37	2.27	4.71	2.94	4.6	2.74	4.81	3.19	5.49	2.18	5.43	2.34	5.55	2.06	5.83	2.47	6.39	2.27	5.16	2.59	5.63	2.44	5.82	2.63	5.43	2.27		333
142	chrupać	champ	V	7	27	5.71	1.35	5.81	1.5	5.62	1.2	4.76	2.16	4.35	2.52	5.14	1.75	4.5	1.9	4.59	2.09	4.4	1.73	4.46	2.32	3.86	2.55	5.16	1.86	2.86	1.82	2.86	1.68	2.86	1.98	4.4	2.28	4.04	2.48	4.88	1.96		682
143	chusta	kerchief	N	6	203	5.58	1.52	5.9	1.76	5.27	1.2	2.68	2.09	2.37	1.57	2.95	2.48	4.28	2.35	4	2.37	4.46	2.38	5.35	2.05	5.05	2.17	5.62	1.94	3.88	2.42	3.77	2.56	4	2.32	5.53	1.99	5.28	1.6	5.73	2.27		830
144	chwała	glory	N	6	1411	6.84	2.33	7.32	1.49	6.37	2.91	5.42	2.84	5.05	2.73	5.81	2.96	6.75	2.57	6.44	3.09	7	2.09	5.17	2.76	5.4	2.76	4.95	2.8	5.43	2.64	5.85	2.74	5.05	2.55	5.62	2.66	5.6	2.72	5.64	2.66		189
145	ciało	body	N	5	25385	6.24	1.85	6.17	2.29	6.32	1.16	5.02	2.5	5.62	2.92	4.43	1.89	5.95	2.12	6	2	5.9	2.28	4.74	2.19	4.68	2.48	4.8	1.88	6.76	2.02	6.55	1.92	7	2.16	3.21	2.09	3.43	2.31	3	1.87		665
146	ciastko	cake	N	7	262	7.44	1.72	7.86	1.28	7	2.02	4.21	2.93	4.55	2.91	3.85	3	5.52	2.09	5.04	2.19	6.24	1.75	3.57	2.49	3.26	2.64	3.83	2.39	3.98	2.76	4.41	3.1	3.52	2.34	5.53	2.63	5.32	2.43	5.71	2.85		59
147	ciasto	cake	N	6	262	7.5	1.55	7.47	1.23	7.52	1.76	4.81	2.95	4.7	3.02	4.95	2.93	4.1	2.2	3.48	2.18	4.71	2.08	4.63	2.28	4.62	2.56	4.65	2.01	5.21	2.64	5.04	2.7	5.42	2.61	5.47	2.32	5.64	2.36	5.29	2.33		59
148	cichy	meek / quiet	A	5	4572	5.21	1.79	5	1.78	5.41	1.82	2.43	2.14	2.61	2.3	2.29	2.05	2.43	1.84	2.36	2.04	2.53	1.55	4.29	2.81	4.59	3.02	3.95	2.61	4.76	2.42	5.2	2.42	4.33	2.39	3.43	2.57	3.74	2.8	3.05	2.27	2	339
149	ciekawy	curious	A	7	1402	6.93	1.64	6.86	1.78	7	1.52	5.48	2.92	5.45	3.08	5.5	2.8	5.98	1.88	6.43	2.01	5.52	1.66	4.9	2.82	4.17	2.87	5.79	2.55	6.32	2.18	6.6	2.21	6.05	2.18	3.98	2.48	4.5	2.4	3.48	2.52		95
150	ciemnota	ignorance	N	8	87	2.79	1.59	3.14	1.62	2.43	1.5	4.66	2.92	5.5	2.86	3.68	2.75	3.36	2.06	3.5	2.32	3.2	1.77	4.26	2.2	3.96	2.42	4.63	1.89	3.9	2.55	3.81	2.68	4	2.47	4.34	2.29	4.55	2.35	4.14	2.26
151	ciemny	dark	A	6	3305	4.24	2.24	4.09	2.37	4.4	2.14	3.93	2.8	3.64	2.89	4.25	2.73	3.9	2.28	3.9	2.64	3.9	1.92	5.29	2.53	5.26	2.67	5.32	2.43	4.29	1.86	4.05	1.93	4.52	1.81	5.8	2.4	5.3	2.25	6.29	2.49		714
152	cień	shadow	N	4	9271	4.79	1.88	4.61	1.59	5	2.21	3.24	2.14	2.91	2.02	3.63	2.27	3.14	2.34	3	2.21	3.29	2.51	4.95	2.21	4.84	2.03	5.04	2.38	3.1	2.2	3.13	2.42	3.06	1.92	5.19	2.61	5.71	2.28	4.67	2.85		385
153	ciepło	warmth	N	6	5580	7.55	1.15	7.5	1.4	7.6	0.88	5.05	2.87	5.09	3.04	5	2.75	5.19	2.61	5.86	2.52	4.52	2.58	3.24	2.14	3.17	2.15	3.32	2.19	6.52	2.42	7.17	2.19	5.74	2.51	4.19	2.79	3.29	2.61	5.1	2.72		483
154	cierń	thorn	N	5	191	2.71	1.27	2.62	1.36	2.81	1.21	4.52	2.52	5.04	2.77	3.83	2.01	3.19	2.51	2.59	2.52	3.85	2.39	4.07	2.41	4.18	2.61	3.95	2.24	4	2.81	4.29	3.32	3.71	2.24	4.71	2.65	3.78	2.32	5.42	2.72		436
155	cierpienie	suffering	N	11	1750	1.4	0.86	1.23	0.61	1.6	1.05	6.19	2.89	5.68	3.12	6.75	2.57	2.88	2.11	2.43	1.72	3.32	2.38	2.78	2.37	3	2.93	2.53	1.58	6.44	2.27	6.84	1.86	5.81	2.74	3.9	2.87	4.21	3.14	3.65	2.67
156	cierpliwość	patience	N	11	1850	6.55	1.25	6.76	1	6.33	1.46	3.02	2.21	3.36	2.3	2.63	2.09	5.45	2.47	5.27	2.29	5.65	2.7	6.12	2.62	6.04	2.85	6.21	2.37	7.19	1.35	7.33	1.65	7.05	0.97	4.02	2.4	3.75	2.36	4.29	2.47
157	cięcie	cut	N	6	572	3.9	1.78	3.73	2.12	4.1	1.33	5.48	1.97	5.73	2.21	5.2	1.67	5.21	2.18	4.52	2.27	5.9	1.89	5.26	2.11	5.83	1.97	4.58	2.12	3.95	2.01	3.95	2.01	3.95	2.06	5.15	2.25	5.75	2.15	4.57	2.25		711
158	ciężarówka	truck	N	10	1287	4.56	1.48	4.48	1.7	4.67	1.19	3.76	2.63	3.71	2.7	3.81	2.62	5.5	2.12	5.48	2.37	5.53	1.84	5.6	2.14	5.77	2.09	5.4	2.23	2.93	1.94	2.73	1.58	3.15	2.3	6.4	2.23	6.27	2.31	6.55	2.19		577
159	ciężki	severe	A	6	4120	3.45	1.98	2.78	1.76	4.26	1.97	4.67	2.4	4.3	2.51	5.11	2.23	5.12	2.39	4.9	2.57	5.33	2.24	5.86	1.76	5.79	1.65	5.91	1.88	4.4	2.4	4.79	2.59	3.89	2.08	4.88	2.22	4.76	2.23	5	2.26		978
160	ciężko	hard	X	6	12548	3.08	1.35	2.63	0.89	3.38	1.53	4.6	2.41	5.37	2.39	3.9	2.26	3.44	2.53	3.36	2.72	3.52	2.38	4.64	2.6	4.35	2.78	4.86	2.49	5.95	2.2	5.67	2.39	6.23	2.02	4.31	2.68	4.05	2.82	4.55	2.6		781
161	ciśnienie	pressure	N	9	1146	4.43	1.5	4.29	1.21	4.52	1.69	5.95	2.16	6.04	1.97	5.84	2.43	5.52	2.64	5.29	2.87	5.76	2.45	4.54	2.32	4.52	2.73	4.55	1.88	4.57	2.33	5.3	2.38	3.68	1.97	4.6	2.24	4.77	2.49	4.43	1.99		944
162	cmentarz	cemetery	N	8	1744	2.71	1.45	2.24	1.51	3.19	1.25	2.55	2.12	2.6	2.33	2.5	1.97	2.69	1.99	2.73	2.21	2.65	1.79	4.83	2.31	4.55	2.44	5.16	2.17	5.12	2.25	5	2.05	5.24	2.49	5.25	2.73	5.17	2.92	5.35	2.55		65
163	cnota	virtue	N	5	419	5.88	2.08	5.6	1.9	6.15	2.25	3.93	2.75	3.23	2.47	4.74	2.9	5.76	2.82	6.05	2.56	5.48	3.09	4.31	2.84	4.04	3.04	4.63	2.63	6.52	2.31	5.83	2.61	7.37	1.57	3.62	2.98	4.19	3.33	3.05	2.54		479
164	cud	miracle	N	3	2716	7.51	2.09	8.21	1.47	6.91	2.37	6.48	2.74	7.38	2.22	5.57	2.96	5.65	2.72	6.43	2.25	4.91	2.97	2.85	2.17	2.84	2.03	2.86	2.33	6.65	2.46	7.38	2.06	6.17	2.62	5.53	2.82	5.35	2.64	5.7	3.05		279
165	cukier	sugar	N	6	679	5.69	2.08	6.08	2.06	5.17	2.04	4.9	2.58	4.82	2.82	5	2.36	4.93	2.11	5.04	2.46	4.79	1.65	4.52	2.34	4.62	2.56	4.43	2.16	4.14	2.88	4.11	2.89	4.17	2.93	5	2.63	4.83	2.62	5.22	2.71		1002
166	cukierek	candy	N	8	128	6.45	1.66	6.86	1.28	6.05	1.91	4.93	2.51	5	2.58	4.86	2.51	4.86	2.44	4.23	2.83	5.55	1.73	3	2.13	2.32	2.03	3.79	2.02	3.6	2.15	3.62	2.09	3.57	2.27	4.38	2.08	4.22	2.28	4.59	1.84		61
167	cukierki	candy	N	8	339	7.33	1.92	7.64	2.01	7	1.81	4.67	2.69	4.32	3.06	5.05	2.24	5.44	2.28	5.24	2.36	5.64	2.24	3.13	1.74	3.29	1.74	2.95	1.78	4.8	2.63	4.96	2.7	4.56	2.58	5.12	2.32	6.26	1.97	4.17	2.19
168	cyklon	cyclone	N	6	111	3.36	2.18	2.73	1.28	4.05	2.74	6.17	2.73	5.82	3.05	6.55	2.35	5.45	2.92	5.14	2.94	5.76	2.95	4.76	2.48	4.91	2.45	4.58	2.57	5.27	2.41	5.35	2.23	5.19	2.62	6.41	2.24	6.5	2.4	6.33	2.13		98
169	cyrk	circus	N	4	468	5.86	2.26	6	2.37	5.71	2.19	5.17	2.14	5.1	2.51	5.23	1.8	4.1	2.25	3.59	2.44	4.65	1.93	3.98	2.1	3.59	2.13	4.42	2.04	2.33	1.65	2.29	1.62	2.38	1.72	5.63	2.47	5.43	2.63	5.88	2.29		72
170	czajnik	kettle	N	7	421	5.21	1.71	5.67	1.49	4.77	1.82	3.28	2.42	3	2.19	3.52	2.64	4.35	2.14	3.88	2.13	4.67	2.14	5.8	1.86	6.42	1.87	5.24	1.7	4.02	2.53	4.05	2.4	4	2.72	5.53	1.95	5.67	1.24	5.41	2.4		832
171	czar	spell	N	4	1651	6.79	1.93	7.33	1.24	6.24	2.34	5.1	2.42	4.91	2.56	5.32	2.29	5.1	2.18	5.05	2.15	5.15	2.28	3.26	2.13	3.26	2.54	3.26	1.56	5.07	2.36	5.24	2.57	4.9	2.19	4.17	2.43	4.35	2.62	4	2.28
172	czarny	black	A	6	8766	4.74	2.53	4.04	2.4	5.58	2.48	4.17	2.47	4.52	2.89	3.81	1.97	5.49	2.68	5.05	2.63	5.9	2.74	6.05	2.01	6.05	2.03	6.05	2.04	3.9	2.7	3.32	2.53	4.58	2.8	5.33	2.64	4.86	2.83	5.81	2.4		543
173	czas	time	N	4	67612	5.1	1.56	5.19	1.78	5	1.34	4.21	2.48	3.75	2.42	4.83	2.5	4.24	2.87	3.82	2.56	4.7	3.18	5.76	2.38	5.36	2.72	6.2	1.91	6.95	2.28	6.95	2.16	6.95	2.46	5.62	2.78	4.89	3.03	6.17	2.51		439
174	czasopismo	magazine	N	10	269	5.19	1.55	5.61	0.99	4.68	1.95	3.67	1.93	3.45	1.53	3.9	2.31	4.71	1.67	5.05	1.72	4.38	1.6	5.93	2.17	6.32	1.94	5.47	2.39	4.17	2.55	3.9	2.81	4.43	2.29	6.19	2.16	6.08	2.12	6.32	2.26
175	czaszka	skull	N	7	805	4.33	1.98	4	2.09	4.74	1.82	4.86	2.67	5.13	2.49	4.53	2.91	5.05	1.79	5.24	2.07	4.86	1.49	6.48	2.42	6.68	2.54	6.3	2.36	5.21	3.01	5.75	3.15	4.5	2.73	4.62	2.44	4.52	2.56	4.71	2.37		608
176	czekolada	chocolate	N	9	137	7.45	1.52	7.67	1.8	7.24	1.18	5.88	3.09	6.4	3.45	5.41	2.72	5.02	2.39	4.73	2.85	5.35	1.79	2.78	2.46	1.77	1.27	3.95	2.99	4.9	2.72	5.43	2.64	4.38	2.77	4.75	2.79	5.17	2.99	4.18	2.46		505
177	czerwony	red	A	8	5188	5.26	2.08	5.55	2.14	5	2.05	6.02	2.48	6.11	2.32	5.96	2.65	6.17	2.45	6.04	2.82	6.35	1.84	3.19	2.52	2.68	2.42	3.75	2.57	4.83	2.52	4.4	2.28	5.24	2.72	4.95	2.42	5.65	2.46	4.06	2.1		570
178	część	part	N	5	21692	4.64	1.46	4.39	1.62	4.95	1.22	3.79	2.04	4.15	2.11	3.45	1.97	3.88	2.17	3.68	2.03	4.05	2.32	5.24	2.01	5.77	1.63	4.65	2.25	4.07	1.97	3.3	1.58	4.95	2.04	4.95	1.87	5.19	1.94	4.68	1.8		927
179	człowieczeństwo	humanity	N	15	171	6.52	1.35	6.78	1.28	6.21	1.4	4.62	2.17	4.96	2.18	4.21	2.15	6.17	2.1	5.77	2.16	6.63	1.98	5.12	2.62	5.35	2.66	4.91	2.62	6.37	2.58	6.61	2.44	6.1	2.77	4.07	2.92	4.55	2.81	3.55	3.02
180	człowiek	man	N	8	55116	6.17	1.94	7	1.67	5.33	1.85	4.4	2.5	5.33	2.71	3.5	1.95	5.48	2.17	5.68	1.83	5.29	2.47	5.08	2.07	4.56	2.31	5.42	1.86	6.3	2.33	6.58	2.19	6.05	2.48	4.49	2.66	4.55	3.05	4.43	2.25		537
181	czołg	tank	N	5	662	4.6	2.37	3.57	1.94	5.62	2.36	6.02	2.21	6.08	2.15	5.94	2.36	5.43	2.92	4.91	3.02	6	2.77	5.9	2.51	5.91	2.29	5.9	2.79	4.52	2.56	4	2.45	5.05	2.62	5.57	2.85	5.5	2.43	5.63	3.17		613
182	czołobitny	obsequious	A	10	4	4.29	1.58	4.2	1.15	4.38	1.94	4.88	2.3	4.95	2.62	4.81	1.99	3.93	2.32	4.38	2.6	3.37	1.83	4.62	2.39	4.74	2.2	4.47	2.65	3.98	2.31	4.36	2.17	3.53	2.44	3.86	2.03	3.7	1.82	4.05	2.3
183	czułość	tenderness	N	8	613	7.35	2.22	7.95	1.85	6.83	2.42	3.9	2.67	3.67	2.61	4.14	2.76	6.02	2.13	5.7	2.11	6.33	2.15	2.1	2.03	2.25	2.29	1.89	1.68	7.07	1.87	7.39	1.56	6.7	2.15	4.17	2.81	4.75	2.94	3.39	2.5
184	czystość	purity	N	8	806	7.07	1.58	7.04	1.71	7.11	1.45	3.29	2.22	3.21	2.23	3.36	2.26	4.88	2.12	4.13	1.71	5.79	2.25	4.86	2.77	4.85	2.5	4.87	3.05	5.57	2.31	5.65	2.21	5.47	2.48	4	2.39	4.17	2.39	3.79	2.44
185	czysty	plain	N	6	2812	7	1.66	7.09	1.77	6.9	1.58	3.4	2.43	3.55	2.5	3.25	2.4	6.55	2.04	6.12	2.26	7.18	1.51	5.5	2.57	5.32	2.79	5.65	2.42	6.26	2.23	6.5	2.13	6	2.35	3.73	2.36	3.74	2.02	3.71	2.69
186	delfinek	little dolphin	N	8	0	6.83	1.9	7.36	1.92	6.25	1.74	4.14	2.65	3.73	2.57	4.6	2.72	4.58	2.33	4.14	2.13	5	2.49	3.18	1.72	3.14	1.96	3.21	1.47	3.34	2.41	3.04	2.42	3.81	2.4	5.83	2.26	6.37	2.48	5.39	2.02
187	delikatność	delicacy	N	12	341	6.74	1.59	7.14	1.28	6.33	1.8	3.22	2.33	3.09	2.18	3.37	2.54	4.45	2.43	4.18	2.28	4.75	2.61	3.26	2.23	3.35	2.53	3.16	1.86	6.24	2.51	6.76	2.66	5.71	2.28	4.05	2.49	3.85	2.6	4.24	2.43
188	delikatny	tender / delicate	A	9	1708	6.9	1.51	7.32	1.46	6.45	1.47	3	2.28	2.86	2.23	3.15	2.39	4.3	2.6	3.67	2.65	4.91	2.45	2.55	2.24	2.33	1.77	2.79	2.7	5.8	2.25	5.68	2.44	6	1.97	3.62	2.51	3.11	2.45	4.04	2.53	2
189	demon	demon	N	5	2223	3.02	2.07	2.73	2.03	3.35	2.11	6.67	2.49	7.18	2.56	6.1	2.34	5.52	3.19	5.38	3.4	5.67	3.06	4.98	2.91	5.43	3.04	4.42	2.71	4.46	2.6	4.25	2.63	4.67	2.61	4.29	2.4	4.65	2.25	3.95	2.54		106
190	dentysta	dentist	N	8	162	4.69	2.54	4.5	2.35	4.9	2.79	4.88	2.48	5.05	2.13	4.7	2.87	4.52	2.54	5.19	2.52	3.86	2.43	6.64	2.69	7.09	2.61	6.11	2.75	4.73	2.62	4.35	2.98	5.1	2.23	5.68	1.92	5.7	1.95	5.67	1.93		589
191	depresja	depression	N	8	175	1.98	1.74	2.14	1.93	1.81	1.54	3.58	2.99	3.7	3.08	3.45	2.98	2.51	2.44	2.18	2.56	2.89	2.31	3.95	2.85	4.18	2.67	3.7	3.1	5.1	2.69	5.27	2.59	4.9	2.86	2.69	2.4	2.91	2.79	2.42	1.87		108
192	deska	board	N	5	428	4.98	1.77	4.61	1.44	5.42	2.06	2.67	1.9	2.29	1.71	3.05	2.04	4.2	2.11	4.25	2.38	4.14	1.88	6.21	2.31	6.41	2.3	6	2.36	2.66	2.13	2.5	2.2	2.84	2.09	5.38	2.52	5.48	2.44	5.29	2.65		664
193	desperacja	desperation	N	10	156	2.35	1.45	2.36	1.29	2.33	1.62	6.95	2.42	7	2.68	6.9	2.2	3.39	2.33	3.55	2.54	3.21	2.12	3.57	2.55	3.82	2.74	3.3	2.36	5.83	2.52	5.36	2.75	6.35	2.18	3.83	2.6	4.22	2.91	3.37	2.17
194	despotyzm	despotism	N	9	70	2.63	1.68	2.5	1.57	2.79	1.84	6.6	2.13	6.62	2.11	6.57	2.2	6.43	3.09	5.95	3.37	6.95	2.74	5.93	2.77	6.36	2.5	5.45	3.03	4.54	2.59	4.39	2.44	4.72	2.82	4.83	2.78	4.85	2.85	4.82	2.77
195	deszcz	rain	N	6	7555	4.33	1.95	4.25	2.2	4.41	1.74	3.36	2.44	3.22	2.44	3.46	2.48	4.52	2.19	4.08	2.1	5.18	2.21	4.4	2.48	3.68	2.28	5.2	2.5	4.49	2.41	4.5	2.35	4.48	2.52	6.02	2.56	5.57	2.98	6.58	1.87		569
196	dezerter	deserter	N	8	96	3.31	1.7	3.09	1.51	3.55	1.9	4.74	2.55	4.77	2.22	4.7	2.92	4.14	2.33	3.62	2.13	4.67	2.46	5.26	2.41	5.22	2.59	5.32	2.24	4.49	2.62	3.9	2.73	5.05	2.44	4.71	2	5.25	1.8	4.19	2.09		109
197	diabeł	devil	N	6	2837	2.93	2.15	3.14	2.44	2.7	1.81	6.56	2.48	6.2	2.82	6.9	2.12	5.52	2.81	6.17	2.9	4.74	2.56	4.83	2.76	5.15	2.74	4.52	2.8	4.26	2.91	4.3	2.94	4.23	2.96	4.62	2.71	4.45	2.93	4.77	2.56		115
198	diament	diamond	N	7	386	7.74	1.8	8	1.75	7.45	1.85	4.46	2.68	4.65	2.72	4.29	2.7	6.5	2.75	6.65	2.77	6.32	2.79	4.78	2.67	4.55	2.98	5	2.39	4.88	2.76	4.95	2.8	4.82	2.79	6.4	2.32	5.85	2.76	6.91	1.74		117
199	dług	debt	N	4	1048	2.21	1.6	2.05	1.17	2.4	1.98	6	1.98	5.82	1.82	6.2	2.17	3.71	2.58	3.29	2.43	4.14	2.71	6.26	2.6	6.7	2.65	5.74	2.51	6.51	2.27	6.3	2.54	6.71	2.03	5.27	2.6	5.35	2.6	5.19	2.66		101
200	dobro	good	N	5	2159	7.74	1.01	7.83	0.83	7.63	1.21	4.5	2.35	4.61	2.62	4.37	2.03	6.34	1.85	5.82	1.74	6.95	1.84	4.26	2.94	3.75	2.9	4.73	2.96	6.88	2.26	6.57	2.64	7.25	1.71	4.38	2.64	4.68	2.61	4.05	2.7
201	dobrobyt	prosperity	N	8	333	7.38	1.59	7.67	1.35	7.1	1.79	4.34	2.74	4.73	2.68	3.89	2.81	6.71	2.06	6.18	2.17	7.3	1.81	6.57	1.96	7.26	1.91	5.74	1.73	6.79	1.75	7.05	1.66	6.52	1.83	5.1	2.35	5.45	2.24	4.76	2.47
202	dobroć	goodness	N	7	911	7.61	1.2	7.5	1.1	7.71	1.31	3.26	2.3	3.57	2.56	2.95	2.01	6.21	2.22	6.33	2.2	6.05	2.3	3.33	2.43	3.61	2.08	3	2.81	7.15	2.08	7.55	1.84	6.68	2.29	4.45	2.84	4.39	2.68	4.53	3.1
203	dobroduszność	bonhomie	N	13	42	7.31	1.52	7.6	1.1	7.05	1.81	3.84	2.47	3.86	2.74	3.82	2.24	5.93	2.3	5.5	2.72	6.4	1.67	2.46	1.63	2.17	1.4	2.83	1.86	6.29	2.18	6.72	2.01	5.65	2.32	4.44	2.56	4.68	2.85	4.19	2.25
204	dobrotliwy	bland	A	10	188	7.24	1.53	7.83	0.94	6.53	1.81	3.71	2.28	3.71	2.45	3.71	2.15	4.93	2.46	4.85	2.74	5	2.24	2.74	1.87	2.64	2.06	2.85	1.69	5.71	2.11	5.86	2.4	5.53	1.78	3.88	2.53	3.86	2.5	3.9	2.62		658
205	dobry	good	A	5	19901	7.13	1.58	7.05	1.54	7.21	1.65	4.3	2.52	3.68	2.38	4.95	2.56	6.03	2.25	5.67	2.52	6.32	2.01	3.69	2.3	3.75	2.75	3.64	1.87	6.76	2.4	6.85	2.6	6.68	2.25	3.83	2.62	3.7	3.01	3.95	2.28		766
206	dojrzałość	maturity	N	10	240	6.86	1.49	7	1.35	6.67	1.68	4.29	2.41	4.42	2.39	4.18	2.48	6.88	1.68	6.83	1.64	6.95	1.78	6.84	1.84	6.85	1.81	6.83	1.9	6.69	2.04	7.13	1.87	6.16	2.17	3.79	2.47	3.52	2.45	4.11	2.54
207	dokładność	accuracy	N	10	202	6.84	1.66	6.68	1.67	7	1.67	3.71	2.7	3.77	2.65	3.65	2.81	7.05	1.81	6.68	2.01	7.59	1.33	7.02	2.1	7.05	2.09	7	2.15	7.37	1.54	7.18	1.59	7.57	1.5	3.28	2.37	2.79	2.1	3.71	2.57
208	dokuczać	tease	V	8	280	3.07	1.7	2.71	1.85	3.43	1.5	6.26	2.05	6.21	2.19	6.33	1.91	4.6	2.4	4.55	2.54	4.65	2.3	4.62	2.33	4.55	2.26	4.7	2.45	3.71	2.4	3.62	2.42	3.81	2.44	4.71	2.7	4.44	2.85	4.92	2.62		1010
209	dolar	dollar	N	5	240	6.67	1.93	6.73	1.96	6.6	1.96	4.74	2.43	4.82	2.4	4.65	2.52	6.09	2.46	5.86	2.73	6.32	2.21	6.9	2.38	6.38	2.8	7.47	1.71	6.02	2.63	6.04	2.85	6	2.34	6.74	2.61	7.47	2.29	6.13	2.75		729
210	dom	home/ house	N	3	22747	7.98	1.25	8.13	1.45	7.88	1.12	3.43	2.91	2.84	2.81	3.95	2.96	6.14	2.26	5.91	2.31	6.38	2.25	4	2.5	4.29	2.66	3.77	2.41	7.28	2.27	7.52	2.4	7.05	2.17	4.21	2.54	3.8	2.4	4.59	2.67	2	209	563
211	donosiciel	informer	N	10	45	2.49	1.56	2.59	1.47	2.38	1.69	5.18	2.99	5.25	2.95	5.1	3.09	4.07	2.77	3.95	2.68	4.21	2.94	5.98	2.74	6.45	2.7	5.45	2.74	5	2.78	4.91	2.96	5.1	2.63	4.62	3.15	4.74	3.19	4.47	3.17
212	dopingować	cheer	V	10	17	6.98	1.47	6.9	1.67	7.05	1.28	6.93	2.19	7.1	1.83	6.77	2.51	5.81	1.78	6.09	1.66	5.5	1.91	4.24	2.33	4.45	2.5	4	2.16	5.86	2.03	6.14	1.98	5.57	2.09	4.78	2.58	4.52	2.57	5.12	2.62		69
213	dorosły	adult	A	7	978	6.19	1.76	6.52	2.06	5.79	1.23	4.15	1.94	4	1.84	4.3	2.08	6.49	1.96	6.04	2.16	7.06	1.55	6.19	2.1	6.24	2.53	6.14	1.62	5.48	2.34	5.45	2.24	5.5	2.48	4.69	2.42	4.27	2.53	5.15	2.28		546
214	doskonałość	excellence / perfection	N	11	386	7.8	1.44	7.89	1.24	7.71	1.62	5.45	2.64	5.58	2.86	5.3	2.41	6.93	2.09	7.05	2.09	6.8	2.14	6.29	2.84	6.25	3.04	6.32	2.71	6.79	2.26	7.1	1.41	6.5	2.82	4.05	2.7	4.9	2.95	3.27	2.25	2	151
215	dostojny	dignified	A	8	660	7.21	1.22	7.09	1.34	7.35	1.09	3.59	2.12	3.4	1.96	3.76	2.3	7.31	1.89	7.43	2.13	7.16	1.61	5.07	2.48	4.95	2.7	5.19	2.32	5.02	1.98	5	2.03	5.05	1.99	5	2.42	4.45	2.61	5.5	2.18		118
216	dowcip	wit	N	6	1345	7.47	1.82	7.05	2.03	7.9	1.48	5.85	2.21	6.25	1.71	5.45	2.61	6.15	1.93	6.36	1.94	5.89	1.94	4.76	1.51	4.68	1.13	4.85	1.87	4.76	2.66	4.41	2.36	5.15	2.96	5.38	2.45	5.78	2.39	4.89	2.49		1035
217	drań	cad	N	4	734	2.55	1.6	2.5	1.54	2.6	1.7	6	2.14	6.39	2.06	5.5	2.2	5.5	2.53	6.29	2.61	4.71	2.24	4.95	2.81	5.05	2.91	4.86	2.78	4.83	2.29	5	2.73	4.65	1.76	4.93	2.74	5.45	3.08	4.35	2.25
218	drapacz chmur	skyscraper	I	13	0	5.86	1.52	6	1.65	5.68	1.38	5.21	2.63	5.13	2.44	5.32	2.91	6.48	2.46	6.38	2.58	6.57	2.4	4.86	2.53	4.68	2.36	5	2.71	4.05	2.64	3.79	2.54	4.39	2.81	5.71	2.62	6	2.17	5.43	3.03		573
219	drażnić	annoy / irritate	V	7	410	2.95	1.7	2.86	1.96	3.05	1.39	5.51	2.3	6.22	2.02	4.61	2.38	5.1	2.4	5.38	2.67	4.81	2.11	4.32	2.27	4.5	2.16	4.14	2.41	4.69	2.21	5.18	2.24	4.15	2.11	5.74	2.79	6.14	3.09	5.3	2.41	2	20
220	dreszczyk	thrill	N	9	141	5.31	1.84	5.29	1.85	5.33	1.88	5.71	1.77	6.17	1.83	5.11	1.53	4.83	2.12	5.05	2.3	4.6	1.93	3.74	2.21	3.95	2.34	3.5	2.09	4.81	2.23	5	1.97	4.62	2.5	4.02	2.33	4.89	1.84	3.38	2.48		438
221	drzewo	tree	N	6	5421	6.59	1.9	6.22	1.76	7.06	2.01	3	2.25	3.05	2.52	2.95	2.01	5.12	2.17	5.3	2.22	4.89	2.13	4.71	2.17	4.32	2.21	5.15	2.08	4.21	2.32	4.09	2.16	4.35	2.54	6.57	2.07	6.45	1.9	6.7	2.3		450
222	drzwi	door	N	5	76087	5	1.33	5.05	0.95	4.95	1.67	3.44	1.72	3	1.84	3.86	1.53	4.95	2.36	4.04	1.82	6.05	2.5	5.29	2.03	5	1.78	5.57	2.25	4.64	2.12	4.5	2.09	4.77	2.18	5.9	1.78	5.55	1.99	6.23	1.54		130
223	dubeltówka	shotgun	N	10	50	4.19	1.98	3.3	1.72	5.26	1.76	6.02	2.14	6.17	2.39	5.84	1.83	6.24	2.5	5.52	2.48	6.95	2.36	5.17	2.39	5.26	2.4	5.09	2.43	4.19	2.81	3.5	2.69	5.11	2.78	5.6	2.41	5.95	2.4	5.24	2.43		979
224	duch	spirit	N	4	5226	4.14	2.16	3.42	2.1	5.11	1.88	5.4	2.69	5.73	3.04	5.05	2.26	4.05	2.09	3.61	2.48	4.58	1.39	3.57	2.48	3.9	2.83	3.24	2.1	4.64	3.03	4.17	2.71	5	3.26	4.19	3.04	3.25	2.67	5.44	3.11		406
225	duma	pride	N	4	1493	6.72	1.93	6.09	1.97	7.38	1.69	5.23	2.71	5.5	2.56	4.95	2.89	7.1	1.71	7.45	1.47	6.68	1.92	4.71	2.7	4.18	2.58	5.3	2.77	5.79	2.52	5.5	2.58	6.1	2.49	4.36	3.03	5.17	3.1	3.37	2.69		327
226	dumny	proud	A	5	2872	6.81	1.37	6.59	1.58	6.96	1.21	4.76	2.66	5.04	2.9	4.42	2.36	6.51	2.5	7.4	2.09	5.67	2.61	4.37	2.59	4.24	2.39	4.5	2.84	5.93	2.5	6.3	2.46	5.47	2.55	2.95	2.3	2.77	2.37	3.14	2.26		334
227	dusić	suffocate	V	5	336	2.24	2.17	1.96	2.27	2.61	2.03	5.52	2.92	5.5	3.2	5.55	2.67	4.6	2.91	4	2.78	5.32	2.98	4.31	2.7	3.67	2.69	4.95	2.62	4.45	2.87	4.83	3.09	4.17	2.73	3.83	2.74	3.67	2.91	4.06	2.55		418
228	duszący	pungent / choking	A	7	200	2.12	1.04	2	1.2	2.25	0.85	6.36	2.39	6.59	2.09	6.1	2.71	4.12	2.62	3.9	2.66	4.32	2.63	4.6	2.27	4.62	2.29	4.58	2.32	4.32	2.23	3.96	1.93	4.88	2.6	4.76	2.88	4.11	2.71	5.3	2.96	2
229	dwulicowość	duplicity	N	11	26	2.29	1.9	2.33	1.62	2.24	2.19	6.07	2.5	6.27	2.49	5.86	2.56	4.85	2.85	4.95	2.96	4.74	2.81	5.56	2.51	5.57	2.48	5.55	2.61	5.45	2.73	5.5	2.56	5.4	2.98	3.36	2.45	3.38	2.42	3.31	2.57
230	dyplom	diploma	N	6	458	7.5	1.73	7.27	2.07	7.75	1.25	4.34	2.45	4.5	2.56	4.19	2.38	6.9	2.29	7	2.5	6.79	2.07	6.73	2.94	6.4	3.03	7.05	2.89	6.86	2.02	7.1	1.83	6.64	2.19	4.5	2.82	4.75	3.26	4.27	2.41		119
231	dyskryminacja	discrimination	N	13	32	2.86	2.01	2.76	2.14	2.95	1.91	5.63	2.87	6.09	2.96	5.11	2.75	3.31	2.54	3.59	2.77	3	2.29	5.31	2.48	4.91	2.92	5.79	1.78	4.69	2.81	5.29	3.21	4.1	2.26	5.34	2.7	5.2	2.95	5.48	2.5
232	dystyngowany	dignified	A	12	132	5.95	1.45	5.82	1.53	6.11	1.37	3.88	2.3	4.1	2.14	3.67	2.48	5.5	2.49	5.68	2.51	5.3	2.52	6.38	2.24	6.41	2.36	6.35	2.16	4.71	2.54	4.83	2.57	4.56	2.57	5.14	2.29	5.1	2.45	5.18	2.2
233	dzbanek	jug	N	7	702	5.56	1.28	5.38	1.28	5.73	1.28	2.73	2	2.74	1.79	2.71	2.22	4.15	2.42	3.31	1.74	4.71	2.68	4.68	2.62	4.47	2.46	4.86	2.8	3.23	1.91	3.55	2.26	2.9	1.45	5.65	1.78	5.67	1.85	5.64	1.76		829
234	działo	cannon	N	6	7764	4.05	2.1	3.37	2.06	4.74	1.97	6.02	2.4	5.73	2.51	6.33	2.29	5.1	2.09	4	1.97	6	1.75	5.79	2.37	5.7	2.39	5.86	2.42	3.36	2.3	2.6	2.21	4.05	2.21	5.83	2.33	5.8	2.26	5.86	2.44
235	dzieci	kids	N	6	341	6.44	2.03	6.67	2.2	6.23	1.88	5.15	2.92	5.68	3.11	4.67	2.73	4.6	2.76	5.44	3.12	4.04	2.4	3.48	2.37	3.47	2.65	3.48	2.16	6.35	2.43	6.41	2.38	6.29	2.53	5.25	2.28	4.61	2.2	5.77	2.27		835
236	dziecko	baby/child	N	7	34195	6.43	2.31	7.14	2.2	5.71	2.24	6.24	2.41	6.7	2.3	5.82	2.48	4.38	3.02	4.73	3.33	4	2.68	3.1	2.47	2.41	2.13	3.89	2.64	7.14	2.28	7.57	1.91	6.71	2.57	4.38	2.81	4.17	3.26	4.65	2.12	2	70
237	dziennik	journal	N	8	1478	4.88	1.65	4.71	1.68	5.05	1.65	3.38	2.5	4.11	2.77	2.71	2.08	4.65	2.46	5.56	2.9	4.04	1.94	5.05	2.31	4.16	2.48	5.86	1.85	4.93	2.4	4.64	2.44	5.24	2.39	4.25	1.97	4.5	1.95	4.05	2.01		828
238	dziewczyna	girl	N	10	22472	7.11	1.87	6	1.86	8.21	1.08	4.63	2.97	2.77	2.11	6.57	2.46	5.93	2.04	5.56	1.65	6.23	2.31	3.45	2.88	3.95	3.07	3	2.69	6.83	2.46	5.95	2.78	7.64	1.84	3.98	2.25	3.2	2.02	4.68	2.25		185
239	dziewica	virgin	N	8	446	5.9	2.22	5.2	1.7	6.6	2.48	4.17	2.97	3.27	2.39	5.21	3.29	5.67	2.93	6.14	2.69	5.19	3.14	4.55	2.87	4.7	3.14	4.37	2.59	5.62	2.85	5.65	3.08	5.58	2.61	3.76	2.89	3.9	3.19	3.62	2.62		1027
240	dziękczynny	thankful	A	11	20	6.55	1.56	7	1.52	6.1	1.51	4.26	2.37	4.04	2.46	4.56	2.28	5.57	2.37	5.55	1.99	5.6	2.78	3.57	2.1	3.95	2.21	3.15	1.93	5.17	2.29	5.48	2.27	4.86	2.33	4.83	2.22	5.5	2.28	4.33	2.08		433
241	dzikość	wildness	N	7	180	4.93	2.46	5.1	2.47	4.76	2.51	7.2	2.27	7.41	2.3	6.95	2.27	6.05	2.57	5.91	2.64	6.2	2.55	3.12	2.28	2.48	1.62	3.89	2.73	4.55	2.46	4.48	3.14	4.62	1.6	3.76	2.18	4.25	2.22	3.29	2.08
242	dziwka	slut / whore	N	6	519	3.13	2.26	2.75	1.65	3.5	2.72	6.59	2.2	6.5	2.2	6.68	2.26	3.31	2.54	3.24	2.39	3.38	2.75	5.02	2.77	5.22	2.88	4.79	2.7	3.86	2.74	3.35	2.85	4.47	2.52	5.71	2.64	5.14	2.83	6.29	2.37	2	492
243	dziwny	odd	A	6	5869	4.43	2	4.61	2.48	4.21	1.23	4.62	2.07	4.8	2.24	4.45	1.95	3.63	2.07	3.58	1.68	3.68	2.4	4.6	2.38	4.73	2.45	4.45	2.35	4.26	2.12	4.04	2.03	4.5	2.24	4.1	2.28	4.76	2.34	3.37	2.03		916
244	edukacja	education	N	8	129	5.75	1.71	6.11	1.45	5.43	1.89	5.43	1.81	5.79	1.74	5	1.84	5.79	2.55	5.63	2.75	5.95	2.39	7.62	2.4	7.15	2.83	8.05	1.89	7.38	1.82	7.85	1.5	6.95	2.01	5.1	2.57	4.8	2.57	5.36	2.61		137
245	egoizm	selfishness	N	7	331	3.57	1.9	3.61	2.25	3.53	1.43	4.79	2.49	4.7	2.57	4.89	2.47	5.07	3.07	5.23	3.05	4.89	3.16	5.86	2.68	7.35	1.39	4.5	2.87	4.21	2.8	3.39	2.74	5.15	2.62	2.38	2.11	2.32	1.73	2.45	2.5
246	ekscytacja	excitement	N	11	33	7.74	1.61	8	1.6	7.45	1.61	8.07	1.6	8.48	1.12	7.56	1.98	6.88	2	6.86	1.98	6.9	2.07	3.53	2.54	3.3	2.44	3.8	2.69	6.6	1.81	7	1.79	6.19	1.78	4.22	2.82	3.95	2.92	4.53	2.74		152
247	ekstaza	ecstasy	N	7	125	7.57	1.86	7.73	1.6	7.43	2.09	7.36	2.15	7.67	1.9	7	2.41	6.56	2.53	6.73	2.19	6.38	2.81	2.87	2.21	2.77	2.22	2.98	2.24	5.93	2.37	5.88	2.79	5.98	1.95	4.07	2.86	3.9	2.93	4.23	2.83		735
248	elegancki	elegant	A	9	1022	6.95	1.43	7.21	1.08	6.71	1.68	5.14	2.01	5	2.21	5.3	1.78	6.54	2.01	6.63	1.83	6.45	2.21	5.48	2.42	4.25	2.31	6.59	1.97	5.88	1.76	6	1.45	5.77	2.02	4.81	2	4.65	1.93	4.95	2.1		139
249	energiczność	vigor	N	12	3	7.6	1.19	7.95	1.15	7.27	1.16	7.3	1.92	7.62	1.99	7	1.85	6.9	1.91	7.05	1.68	6.75	2.17	4.49	2.3	4.3	2.4	4.72	2.22	6.52	2.2	6.52	2.28	6.53	2.15	4.14	2.71	4.18	3.05	4.1	2.39
250	energiczny	vigorous	A	10	377	8.13	1.07	8.1	1.21	8.15	0.93	7.41	1.77	7.59	1.71	7.21	1.87	7.4	2.1	7.86	1.65	6.95	2.42	4.24	2.7	4.3	2.87	4.16	2.57	6.67	2.07	6.74	2.05	6.58	2.14	4.05	2.95	4.71	3.1	3.38	2.71		476
251	entuzjazm	enthusiasm	N	9	894	7.88	1.13	8	1.06	7.72	1.23	6.73	2.66	7.47	1.93	6.09	3.07	6.52	1.78	6.35	2.08	6.74	1.37	3.26	2.17	3.65	2.08	2.91	2.23	6.98	2.24	7.13	2.2	6.79	2.32	3.83	2.78	4.04	3.07	3.58	2.46
252	erotyczny	erotic	A	9	99	7.05	1.69	6.53	1.43	7.52	1.81	7.75	1.46	7.83	1.46	7.65	1.5	6.45	2.55	6.05	2.5	6.85	2.6	2.36	1.99	2.45	2.06	2.27	1.96	6.24	2.05	6.15	1.95	6.32	2.17	3.86	2.8	3.85	3.03	3.86	2.64		512
253	etyczność	ethicality	N	9	0	6.95	1.46	7.05	1.43	6.86	1.53	3.93	2.37	3.64	2.24	4.25	2.53	6.24	1.91	6.12	2.11	6.41	1.62	5.4	2.93	5.74	2.88	5.13	3	7.07	1.88	7.05	2.03	7.1	1.76	3.83	2.71	4.11	2.9	3.57	2.56
254	euro	euro	N	4	40	5.86	1.96	5.55	1.82	6.2	2.09	4.17	2.23	4.5	2.22	3.8	2.24	5.49	2.39	5.48	2.58	5.5	2.26	6.58	2.71	6.62	2.77	6.53	2.72	6.38	2.14	6	2.41	6.94	1.57	5.86	3.13	6.95	2.88	4.96	3.1
255	fajerwerki	fireworks	N	10	282	6.27	2.33	6.6	2.06	5.84	2.63	5.47	2.63	5.5	2.33	5.45	2.93	5.48	1.93	5.2	2.33	5.73	1.49	4.76	2.45	4.2	2.61	5.27	2.23	4.17	2.75	3.55	2.87	4.73	2.57	6.05	1.95	6.35	1.76	5.77	2.11		513
256	fałsz	false	N	5	427	2.33	1.72	1.63	1.07	2.95	1.96	4.8	2.89	5.25	2.91	4.25	2.84	3.88	2.53	3.5	2.48	4.25	2.59	5.02	2.83	5.1	2.81	4.95	2.92	4.9	2.81	4.65	2.8	5.14	2.87	4.26	3.07	5	3.28	3.59	2.77		744
257	fałszywość	falsity	N	10	28	2.43	1.85	2.57	1.78	2.29	1.95	5.53	2.55	5.95	2.77	5.1	2.28	4.75	2.55	4.43	2.36	5.11	2.77	6.02	2.21	6.24	2.59	5.8	1.77	5.02	2.65	4.86	2.62	5.2	2.75	3.64	2.29	3.92	2.59	3.19	1.68
258	fanatyzm	fanaticism	N	8	124	3.21	1.98	2.82	1.74	3.65	2.18	6.79	2.36	6.41	2.28	7.2	2.44	5.14	2.96	5.76	2.41	4.55	3.36	3.53	2.52	3.48	2.64	3.58	2.46	4.85	2.54	5.4	2.27	4	2.76	4.21	2.68	4.16	2.52	4.26	2.86
259	fantazja	fantasy	N	8	581	7.74	1.52	8.05	1.28	7.43	1.69	6.35	2.44	5.82	2.54	6.9	2.26	6.15	2.03	5.9	1.92	6.42	2.17	3.15	2.68	3	2.49	3.3	2.92	5.6	2.2	5.82	1.94	5.35	2.48	3.57	2.89	3.85	3.08	3.13	2.58
260	farma	farm	N	5	316	5.54	1.4	5.86	1.28	5.16	1.46	3.45	2	4.1	1.79	2.81	2.04	4.24	2.25	4.45	2.54	4	1.92	4.93	2.16	4.36	1.87	5.55	2.33	3.39	2.26	3.26	2.32	3.56	2.23	5.62	1.87	5.85	2.06	5.41	1.71
261	fartowny	lucky	A	8	13	6.6	1.27	6.43	1.33	6.76	1.22	5.95	2.41	5.57	2.71	6.32	2.08	4.93	2.47	5.26	2.38	4.62	2.58	4.18	2.12	4.25	2.18	4.13	2.13	5.3	2.07	5.11	2.38	5.48	1.78	4.74	2.69	4.23	2.52	5.29	2.81		266
262	fascynacja	fascination	N	10	182	7.81	1.37	7.96	1.07	7.63	1.67	6.93	1.67	7.18	1.59	6.65	1.76	6.6	1.65	6.57	1.75	6.62	1.6	3.44	2.54	3.05	2.68	3.89	2.35	6.71	2.24	6.57	2.6	6.86	1.88	4.77	3.15	4.83	3.05	4.68	3.35
263	fascynować	fascinate	V	10	38	7.55	1.43	7.32	1.63	7.76	1.22	6.59	2.13	6.92	2.26	6.2	1.94	6.43	2.07	6.9	1.8	5.95	2.26	3.74	2.32	3.75	2.43	3.73	2.27	6.29	1.84	6.4	1.67	6.18	2.02	4.62	2.73	4.6	3.07	4.64	2.46		159
264	faul	foul	N	4	23	3.66	1.9	3.2	1.71	4.26	2.02	5.39	2.72	5.11	2.72	5.65	2.76	4.4	2.49	3.8	2.48	4.95	2.42	5.31	2.3	6.05	1.99	4.64	2.4	3.81	2.25	3.4	2.01	4.18	2.44	5.76	2	5.75	2.17	5.77	1.88		169
265	faworyzować	favor	V	11	29	3.98	2.25	4.16	2.25	3.74	2.28	5.79	2.46	6	2.66	5.6	2.33	5.79	2.52	5.4	2.89	6.14	2.14	4.14	2.58	4.4	2.5	3.91	2.69	4.36	2.56	4.1	2.73	4.59	2.44	4.05	2.52	4.6	2.6	3.55	2.39		748
266	faza	phase	N	4	308	6.6	2.05	6.47	2.03	6.68	2.1	5.5	3.08	5.35	3.24	5.68	2.94	5.31	2.26	5.24	2.39	5.38	2.18	5.02	2.14	5.1	2.34	4.95	1.96	5.31	2.65	5.04	2.75	5.63	2.54	4.53	2.38	4.14	2.51	4.95	2.22		936
267	ferie	holidays	N	5	123	8.12	1.21	8.32	1.09	7.9	1.33	6.32	2.62	6.52	2.43	6.06	2.9	5.88	2.27	5.91	2.27	5.85	2.32	4.28	2.49	3.78	2.13	4.85	2.8	6.4	2.38	5.67	2.44	7.14	2.13	5.9	2.7	6.32	2.77	5.42	2.61
268	fetor	stench	N	6	318	2.14	1.42	2.65	1.76	1.68	0.84	5.4	2.75	5.86	2.41	4.95	3.03	4.07	2.71	4.73	3.03	3.35	2.16	5.29	2.62	5.13	2.91	5.5	2.26	3.29	2.4	2.92	2.12	3.82	2.74	5.67	2.96	5.77	3.02	5.57	2.96		996
269	fetysz	fetish	N	6	39	4.69	2.12	5.1	2.07	4.29	2.15	5.83	2.55	6.23	2.41	5.37	2.69	5.02	2.56	4.64	2.84	5.45	2.21	3.48	2.12	3.3	2.2	3.68	2.06	4.24	2.62	4.48	3.31	4	1.73	3.71	2.55	3.65	2.3	3.76	2.83
270	film	movie	N	4	3052	7.33	1.72	7.45	2.01	7.23	1.45	5.07	2.34	5.68	2.6	4.55	1.99	5.24	2.16	5.67	2.06	4.81	2.23	4.74	2.33	4.67	2.69	4.82	1.99	4.55	2.18	4.95	2.01	4.15	2.32	5.78	1.93	5.72	1.56	5.82	2.22		288
271	flaga	flag	N	5	336	5.7	1.81	5.72	1.59	5.68	2.11	4.34	2.54	3.94	2.29	4.7	2.75	4.36	2.55	4.3	2.58	4.41	2.58	5.26	2.37	5.1	2.05	5.41	2.67	4.57	2.77	4.15	2.68	4.95	2.85	5.95	2.55	5.8	2.75	6.09	2.41		753
272	flirt	flirt	N	5	146	7.25	1.74	7.52	1.76	6.89	1.7	6.95	2.2	6.56	2.33	7.3	2.08	6.57	2	6.4	2.37	6.73	1.64	3.17	2.56	3.1	2.73	3.23	2.45	5.86	2.49	5.75	2.86	5.95	2.17	4.33	2.62	4.3	2.58	4.36	2.72		754
273	forma	mold	N	5	1499	6.07	1.81	6.11	1.97	6.05	1.7	3.86	2.42	3.95	2.78	3.76	2.05	4.42	2.29	4.9	2.3	3.95	2.24	5.8	2.17	6.16	2.34	5.48	2.02	5.2	2.13	4.31	1.85	5.79	2.13	5.38	2.44	5.5	2.42	5.25	2.51		882
274	formowanie	formation	N	10	62	4.95	1.58	4.71	1.71	5.28	1.36	4.17	2.19	4.05	2.46	4.27	1.98	5.1	2.34	5.22	2.07	4.95	2.68	5.86	1.87	5.5	2.04	6.17	1.7	5.6	2.15	5.65	2.08	5.53	2.29	5.38	2.07	5.57	2.02	5.16	2.17
275	frajda	pleasure	N	7	72	7.84	1.48	7.73	1.75	7.95	1.16	6.33	2.84	6.23	2.89	6.45	2.86	6.79	1.59	6.84	1.72	6.71	1.4	3.6	2.37	3.58	2.39	3.61	2.41	6.49	2.47	6.05	2.28	6.95	2.64	4.45	2.74	4.47	2.5	4.43	2.99
276	frajer	loser	N	6	181	2.74	1.7	2.64	1.79	2.85	1.63	5.09	2.35	5.05	2.27	5.14	2.47	2.88	2.38	3.14	2.36	2.6	2.44	4.28	2.27	4.32	2.41	4.22	2.13	3.03	2.51	3.06	2.36	3	2.67	4.49	2.47	4.86	2.21	4.05	2.74
277	frustracja	frustration	N	11	128	2.69	1.63	2.62	1.5	2.76	1.79	6.79	2.45	6.68	2.73	6.9	2.19	4.05	2.65	4.62	2.71	3.42	2.5	3.98	2.25	3.52	2.48	4.45	1.93	4.64	2.43	4.73	2.43	4.55	2.48	3.1	2.28	3.04	2.25	3.19	2.4
278	futerko	fur	N	7	258	5.62	1.94	5.32	2.23	5.95	1.54	3.63	2.53	4.29	2.45	3	2.49	4.52	2.24	4.32	1.91	4.75	2.59	3.95	1.83	4.12	1.99	3.72	1.6	3.5	2.57	3.78	2.86	3.27	2.35	5.54	2.31	5.32	2.46	5.79	2.18
279	futro	fur	N	5	1254	4.14	2.09	3.56	2.02	4.89	1.97	3.53	2.25	4.5	2.12	2.65	2.03	4.79	1.72	4.5	1.91	5.05	1.53	5.14	2.02	5.2	1.82	5.09	2.22	3.17	2.76	2.9	2.59	3.41	2.94	5.43	2.56	5.2	2.86	5.64	2.3		180
280	gabinet	cabinet	N	7	1295	4.62	1.62	4.48	1.25	4.76	1.95	4.02	2.35	4.7	2.66	3.41	1.89	4.67	2.06	4.36	2.26	5	1.81	6.29	2.06	6.82	1.94	5.68	2.08	3.88	2.29	3.71	2.12	4.05	2.48	5.43	2.12	5.17	2.33	5.76	1.82		675
281	gad	reptile	N	3	387	4.31	2.08	4.2	2.17	4.41	2.04	4.24	2.25	4.56	2.18	4	2.32	4.29	2.24	4.12	2.4	4.53	2.03	4.76	1.92	5	2	4.5	1.85	3.05	2.18	2.8	2.31	3.29	2.08	5.33	2.69	5.57	2.66	5.05	2.78		958
282	galaretka	jelly	N	9	35	6.16	2.18	6.43	2.38	5.91	2	3.58	2.37	3.16	2.24	3.95	2.48	3.85	2.13	3.25	2.08	4.25	2.11	4.6	2.16	4.74	2.1	4.48	2.25	4.26	2.42	3.41	1.76	5.14	2.73	5.2	2.02	5.33	1.37	5.09	2.45		238
283	gang	gang	N	4	222	3.36	1.97	3.81	1.81	2.9	2.07	6.12	2.35	6.45	2.42	5.76	2.28	6.33	2.7	6.19	3.12	6.47	2.22	5.83	2.13	6	1.79	5.65	2.48	3.95	2.77	4.5	2.72	3.35	2.76	6.21	2.51	6.5	2.53	5.75	2.49
284	gangrena	gangrene	N	8	88	2.41	2.14	2.08	1.78	2.84	2.52	4.29	2.98	4.06	2.98	4.5	3.03	3	2.08	3.15	2.5	2.86	1.67	5.48	2.14	5.6	2.09	5.36	2.24	4.21	2.88	4.75	3.4	3.73	2.27	4.74	2.79	4.5	2.91	4.95	2.73		181
285	garderoba	garment	N	9	95	6.27	1.8	6.92	1.66	5.42	1.64	4.32	2.54	5.17	2.33	3.55	2.52	5.14	2.03	5.25	2.34	5.05	1.76	5.31	2.43	5.75	2.17	4.91	2.64	5.4	2.68	5.85	2.7	5	2.65	4.64	2.56	5.1	2.61	4.23	2.51		762
286	gardzenie sobą	despise each other	I	14		1.8	1.4	1.59	0.85	2.05	1.84	6.24	3.02	6.29	2.99	6.19	3.12	2.6	2.51	2.59	2.67	2.6	2.39	4.14	2.75	4.77	2.62	3.45	2.8	4.49	2.74	4.65	2.69	4.28	2.87	3.02	2.15	2.9	2.29	3.14	2.05
287	gardzić	despise/ scorn	V	7	139	2.4	1.84	2	1.66	2.85	1.95	5.83	2.57	6.05	2.44	5.6	2.74	6.07	2.68	5.52	2.96	6.62	2.31	4.21	2.69	4.04	2.77	4.42	2.65	4.49	2.73	4.4	2.78	4.57	2.75	3.83	2.47	3.85	2.48	3.81	2.52	2	111
288	gderliwość	grumpiness	N	10	3	2.88	1.21	2.91	1.16	2.84	1.3	5.14	2.6	5.27	3.06	5	2.05	4.62	2.55	4.71	2.87	4.52	2.25	4.93	2.65	5.77	2.45	3.95	2.59	3.43	2.54	3.48	2.62	3.38	2.52	4.3	2.54	4.25	2.67	4.37	2.43
289	gej	gay	N	3	56	4.67	2.4	5.82	2.32	3.4	1.79	4.56	2.94	4.22	2.66	5	3.29	3.86	2.43	4.91	2.37	2.7	1.95	4.07	2.29	3.57	1.8	4.65	2.68	3.43	2.32	3.86	2.01	3	2.57	5	2.96	4.5	2.87	5.58	3.02
290	geniusz	genius	N	7	936	7.95	1.46	7.85	1.69	8.05	1.25	5.67	2.63	6.43	2.36	4.95	2.73	7.14	2.24	6.95	2.13	7.35	2.39	7.59	2.41	8.13	1.84	6.89	2.89	7.6	1.98	7.52	2.16	7.71	1.72	4.33	2.89	4.45	2.84	4.19	3.01
291	gilotyna	guillotine	N	8	79	2.61	1.97	1.79	1.13	3.42	2.29	6.09	2.5	6.64	2.17	5.52	2.73	4.3	3.14	4.06	2.96	4.5	3.33	5.74	2.92	6.25	2.94	5.27	2.9	4.14	2.82	3.3	2.49	4.91	2.93	6.19	2.53	6.65	2.16	5.77	2.81		196
292	gimnastyk	gymnast	N	9	27	5.74	1.97	6	1.7	5.47	2.22	4.16	2.63	3.55	2.56	4.81	2.6	5	2.43	5.39	2.4	4.68	2.46	5.21	2.1	5.25	1.92	5.18	2.3	4.19	2.54	3.9	2.49	4.45	2.61	4.24	2.06	4.05	1.93	4.41	2.2		515
293	głodny	hungry	A	6	2508	2.83	1.5	2.81	1.42	2.83	1.58	5.3	2.52	5.84	2.5	4.81	2.5	4	2.47	4.55	2.89	3.43	1.83	5.31	2.66	5.41	2.76	5.23	2.64	6.12	2.35	5.9	2.57	6.32	2.17	2.83	2.12	2.8	2.24	2.86	2.05		221
294	głodujący	starving	A	9	27	1.6	0.99	1.46	0.98	1.78	1	4.76	2.81	5.05	2.94	4.45	2.7	2.69	2.05	2.35	2.01	3.11	2.08	4.21	2.35	4.19	2.58	4.24	2.17	5.98	2.57	6.11	2.89	5.88	2.36	3.67	3.04	3.58	2.86	3.78	3.35		611
295	głośny	loud	A	6	2071	5.26	2.02	5.65	2.11	4.91	1.93	6.63	2.09	6.74	1.97	6.55	2.24	5.98	2.37	5.9	2.72	6.05	2.04	5.14	2.46	5.76	2.45	4.55	2.39	4.48	2.49	4.7	2.64	4.25	2.38	5.23	2.2	5.67	2.03	4.86	2.32
296	głupi	stupid / silly	A	5	5724	2.67	1.97	2.96	2.4	2.28	1.13	4.55	2.84	4.73	3.06	4.35	2.64	3.02	2.39	3	2.73	3.05	1.99	4.29	2.82	4.29	2.81	4.29	2.9	4.19	2.79	4.39	2.64	4.04	2.94	3.4	2.78	3.33	2.85	3.5	2.75	2	415	981
297	głupota	stupidity	N	7	848	2.88	1.89	2.71	1.9	3.11	1.91	5.2	2.72	5.05	2.86	5.32	2.66	3.38	2.75	3.91	3.18	2.74	2.02	2.79	2.25	3.3	2.56	2.35	1.9	4.19	2.83	3.91	2.91	4.53	2.78	4.02	2.92	3.52	2.37	4.63	3.44
298	gnić	decompose / rot	V	4	162	1.76	1.16	1.91	1.41	1.58	0.77	4	3	4.15	3	3.75	3.07	2.42	1.78	2.21	2.15	2.58	1.44	5.14	2.49	5	2.39	5.3	2.66	3.9	2.84	3.75	2.55	4.05	3.14	4.93	3.06	5.22	3.3	4.6	2.8	2
299	gniew	anger	N	5	5617	2.86	1.92	3.17	2.17	2.47	1.54	7.29	2.17	7.9	1.55	6.65	2.56	4.71	2.78	5.17	3.05	4.11	2.32	3.76	2.73	3.86	2.95	3.67	2.56	5.19	2.56	4.8	2.61	5.55	2.52	2.88	2.23	2.55	2.06	3.25	2.4		17
300	gnój	dung / manure	N	4	195	2.05	1.46	1.91	1.57	2.2	1.36	5.33	2.67	5.57	2.87	5.09	2.51	2.67	2.41	2.64	2.36	2.7	2.52	4.88	2.17	4.72	2.11	5.11	2.3	2.63	2.12	2.94	2.55	2.36	1.71	6.15	2.6	6.82	2.54	5.37	2.52	2
301	godność	dignity	N	8	1132	7.36	1.76	7.38	1.77	7.33	1.8	4.05	2.37	4.23	2.29	3.86	2.5	6.73	2.25	6.33	2.2	7.16	2.29	5.29	2.47	4.71	2.51	5.9	2.34	7.14	2.2	7.14	2.03	7.15	2.43	3.1	2.55	3.31	2.75	2.75	2.21
302	golarka	shaver	N	7	11	4.79	1.57	4.32	1.76	5.3	1.17	3.53	2.43	3.52	1.89	3.55	2.91	4.64	2.07	4.68	1.81	4.6	2.37	5.42	1.76	5.52	1.66	5.28	1.93	3.83	2.6	4.17	3.31	3.55	1.87	5.41	2.09	5.73	2.07	5.05	2.09
303	golfista	golfer	N	8	2	5.03	1.98	5.05	1.75	5	2.24	2.16	1.4	1.91	1.19	2.43	1.57	4.65	2.26	4.33	1.91	4.91	2.52	5.98	1.96	6.25	1.92	5.73	2	2.36	1.74	1.55	0.76	3.09	2.04	4.86	1.96	4.9	2.02	4.82	1.94		535
304	gołąb	dove	N	5	339	5.29	2.04	5.05	2.56	5.52	1.36	3.6	2.39	3.77	2.72	3.43	2.04	3.95	1.54	3.71	1.27	4.21	1.78	4	2.31	4.05	2.73	3.95	1.85	2.74	2.29	2.41	2.11	3.1	2.47	6.74	2.18	6.88	1.95	6.5	2.56
305	gołębica	dove	N	8	82	5.64	2.01	5.5	2.15	5.8	1.88	3.59	2.18	3.1	2.07	4.05	2.22	5.07	2.71	4.91	2.98	5.26	2.4	3.68	2.29	4.3	2.47	3.1	1.97	4.33	2.52	4.35	2.72	4.32	2.4	5.64	2.17	5.25	2.61	6	1.66		730
306	goły	nude	A	4	369	5.14	2.3	5.35	2.39	4.95	2.26	5	2.53	4.63	2.59	5.32	2.5	3.38	2.27	3.24	2.39	3.52	2.2	4.26	2.56	4.57	2.6	3.95	2.54	3.93	2.35	4.3	2.47	3.55	2.21	4.33	2.56	3.94	2.69	4.64	2.46		520
307	gorączka	fever	N	8	1111	2.8	1.82	2.36	1.7	3.37	1.86	4.16	2.28	4.06	2.29	4.25	2.34	3.57	1.84	3.35	1.79	3.77	1.9	5.6	2.29	5.9	2.07	5.32	2.48	5.36	2.68	6.35	2.13	4.45	2.84	3.79	2.5	4.25	2.83	3.36	2.15		750
308	gorszy	inferior	A	6	1225	2.9	1.46	2.68	1.25	3.1	1.64	4.1	2.2	3.56	2.22	4.46	2.17	3.05	2.1	2.79	2.27	3.29	1.95	4.07	2.62	4.77	2.45	3.33	2.65	3.92	2.33	4.35	2.62	3.59	2.09	4.95	2.22	4.95	2.33	4.95	2.17		812
309	gorycz	bitterness	N	7	1057	2.22	1.01	2.36	1.14	2.05	0.85	5.64	2.42	6.43	2.27	4.86	2.35	3.38	2.25	3.05	2.44	3.75	2.02	3.88	2.69	3.73	2.85	4.05	2.56	4.15	2.33	4.13	2.46	4.17	2.23	3.29	1.95	3.45	2.21	3.14	1.73
310	gospodarstwo	farm	N	12	759	5.38	1.56	5.11	1.63	5.62	1.5	3.89	1.88	3.58	1.95	4.25	1.77	5.58	2.04	5.25	1.59	5.9	2.4	5.6	2.41	5.45	2.48	5.73	2.39	5.57	2.2	5.9	1.8	5.27	2.51	5.36	2.1	5.75	2.05	5	2.14		557
311	gościnność	hospitality	N	10	290	7.33	1.18	7.3	0.97	7.37	1.42	5.24	2.27	5.59	2.09	4.85	2.46	6.17	2.12	6.38	2.11	5.95	2.16	4.12	2.5	3.09	1.87	5.32	2.65	6.79	2.26	7.19	1.89	6.38	2.56	4.98	2.42	5.29	2.46	4.58	2.39
312	gotować	cook	V	7	745	6.4	1.86	6.55	1.88	6.27	1.88	4.33	2.38	4.27	2.49	4.4	2.3	6.67	2	6.86	1.86	6.45	2.16	4.62	2.22	4	2.43	5.24	1.84	6	2.06	6.65	1.85	5.17	2.07	4.68	1.94	4.6	2.23	4.76	1.67		697
313	gotówka	cash	N	7	133	7.9	1.28	8	1.26	7.81	1.33	6.33	2.42	6.5	2.56	6.18	2.32	6.5	2.55	6.45	2.52	6.55	2.65	6.49	2.31	6.14	2.4	6.89	2.21	6.17	2	5.9	2.02	6.43	1.99	5.65	2.57	5.74	2.56	5.53	2.65		503
314	góra	mountain	N	4	2093	6.83	1.89	7.25	1.41	6.45	2.2	3.85	2.59	4.21	2.99	3.55	2.22	6.24	2.55	6.81	2.4	5.67	2.61	4.81	2.79	5.43	3.14	4.23	2.33	4.08	2.59	4.4	2.46	3.75	2.73	5.65	2.34	5.5	2.33	5.77	2.39		287
315	gra	game	N	3	5969	6.68	1.62	6.6	1.44	6.79	1.87	5.68	2.33	5.89	2.08	5.5	2.56	6.26	1.86	5.65	2.08	6.82	1.47	5.38	2.67	5.6	2.76	5.18	2.63	3.67	2.38	2.45	1.64	4.77	2.43	4.5	2.2	4.25	1.94	4.73	2.43		760
316	graba	mantel	N	5	55	5.39	1.73	5.11	1.66	5.64	1.79	3.64	2.05	3.1	1.97	4.19	2.02	4.47	2.29	4	1.82	4.91	2.64	4.95	1.43	5.26	1.33	4.67	1.49	3.45	2.23	3.5	2.42	3.42	2.15	5.1	2.23	5	2.47	5.2	2.02		864
317	granat	grenade	N	6	837	4.58	2.62	3.42	2.12	5.74	2.6	6.49	2.85	6.14	2.98	6.86	2.73	4.83	2.7	4.44	2.71	5.14	2.71	5.33	2.19	5.45	2.24	5.23	2.2	3.86	2.6	3	2.36	4.64	2.61	6.36	2.24	5.7	2.41	6.95	1.94		771
318	groza	terror	N	5	567	2.31	1.6	1.9	1.41	2.71	1.71	6.44	2.66	6.86	2.19	5.95	3.1	3.62	2.67	3.91	2.97	3.3	2.32	4.64	2.62	4.87	2.46	4.37	2.85	4.26	2.57	4.1	2.91	4.43	2.23	4.85	2.43	5.15	2.52	4.57	2.38
319	groźba	menace	N	6	941	2.56	1.63	2.16	1.01	2.91	1.97	5.45	2.56	5.48	2.68	5.43	2.5	4.37	2.36	4	2.3	4.73	2.41	4.53	2.43	5.05	2.48	4.05	2.33	4.85	2.36	5.75	2.62	4.25	2.01	4.63	2.58	5.4	2.64	3.85	2.32		275
320	grób	tomb	N	4	2244	2.05	1.23	1.76	1.14	2.33	1.28	4.14	2.87	4.58	3.2	3.56	2.31	2.52	2.16	2.18	1.87	2.9	2.43	5.21	2.75	5.23	2.65	5.2	2.93	5.33	3.03	5.71	3.29	4.95	2.77	4.6	2.65	4.39	2.55	4.75	2.77		442
321	grubiański	coarse / rude	A	10	68	2.71	1.83	2.64	1.76	2.8	1.94	4.93	2.52	5.39	2.33	4.29	2.69	5.38	2.83	6	3.06	4.7	2.45	4.95	2.6	5.74	2.91	4.05	1.88	3.24	2.18	2.9	2.19	3.57	2.18	4.73	2.63	5.05	2.7	4.37	2.56	2
322	grubiaństwo	rudeness	N	11	76	2.6	1.59	2.4	1.43	2.77	1.74	5.37	2.55	6	2.32	4.77	2.67	5.33	2.92	5.95	2.79	4.65	2.98	4.85	2.63	5.39	2.76	4.17	2.36	3.76	2.77	3.52	2.69	4.12	2.91	4.02	2.9	4.18	3	3.86	2.85
323	gruboskórność	callousness	N	13	22	3.65	2.13	3.55	1.96	3.74	2.3	4.4	2.58	4.76	2.77	4.05	2.38	5.9	2.61	6.6	2.3	5.24	2.76	6.4	2.55	6.75	2.17	5.94	2.98	4.98	2.46	4.61	2.73	5.4	2.11	4.02	2.21	3.96	2.24	4.11	2.25
324	gryzący	pungent	A	7	180	3.36	1.66	3.65	1.17	3.16	1.93	5.12	2.63	5.57	2.56	4.58	2.69	4.68	2.81	5.6	2.87	3.81	2.5	4.34	2.35	4.33	2.97	4.35	1.53	4	2.71	3.7	2.55	4.37	2.93	4.98	2.55	5.41	2.74	4.52	2.32		948
325	grzech	sin	N	6	1730	3.13	2.01	2.93	1.7	2.93	1.7	5.25	2.48	5.18	2.79	5.18	2.79	3.85	2.37	2.98	2.05	2.98	2.05	3.7	2.69	3.9	2.89	3.9	2.89	5.14	2.81	5.57	2.95	5.57	2.95	4.15	2.71	4.05	2.74	4.05	2.74		392
326	grzechotka	rattle	N	10	29	5.48	1.98	5.85	2.35	5.14	1.55	4.74	2.54	5.06	2.07	4.5	2.86	3.9	2.38	4.04	2.3	3.71	2.54	4.36	1.99	4.32	2.34	4.4	1.57	3.61	2.43	4.1	2.83	3.14	1.93	5.19	2.41	5.57	1.9	4.74	2.9		346
327	grzeczność	courtesy / politeness	N	10	521	6.74	1.43	7	1.5	6.56	1.39	3.24	2.24	3.35	2.33	3.11	2.18	4.48	2.59	4.71	2.51	4.24	2.7	5.37	2.18	5.38	1.86	5.35	2.52	5.9	2.28	6.35	2.14	5.37	2.39	4.16	2.33	4.18	2.5	4.14	2.2	2	320
328	grzejnik	radiator	N	8	71	6.69	1.69	7.15	1.9	6.27	1.39	3.86	2.27	4.5	2.38	3.38	2.1	5	2.06	5.12	2.3	4.82	1.7	5.07	2.43	4.73	2.49	5.45	2.37	4.95	2.31	4.85	2.5	5.05	2.18	5.9	2.54	6.26	2.22	5.47	2.87		955
329	grzeszny	sinful	A	8	99	3.9	2.26	3.78	2.24	4.05	2.34	5.43	2.4	5.3	2.65	5.58	2.12	4.02	2.57	3.24	2.28	4.81	2.66	3.9	2.65	4.11	2.81	3.74	2.56	4.45	2.41	4.38	2.72	4.56	2.01	3.79	2.29	3.9	2.57	3.67	2.03		393
330	grzmot	thunder	N	6	1197	4.69	1.77	4.27	1.7	5.15	1.79	5.47	2.72	6.19	2.62	4.77	2.69	5.76	2.54	5.23	2.41	6.35	2.6	4.81	2	4.96	1.99	4.61	2.06	4.05	2.73	4	3.14	4.09	2.41	6.54	2.1	6.95	2.1	6.05	2.04
331	grzyb	fungus/ mushroom	N	5	336	4.53	2.3	4.14	2.25	4.95	2.33	3.88	2.59	4.05	2.78	3.7	2.45	3.66	1.98	3.59	1.84	3.74	2.18	5.33	1.76	5.55	1.95	5.1	1.55	3.48	2.78	4	2.88	2.9	2.61	5.36	2.82	4.96	2.75	5.84	2.89	2	179	567
332	guz	tumor	N	3	288	2.24	1.34	2.13	1.49	2.39	1.14	5.36	2.54	5.81	2.23	4.9	2.79	3.43	2.29	3.3	2.57	3.58	1.95	5.02	2.71	4.68	3.09	5.4	2.23	5.5	3.05	5.14	3.2	5.9	2.9	4.45	2.4	4.27	1.96	4.65	2.85		459
333	guzek	lump	N	5	15	3.12	1.83	2.95	1.6	3.3	2.08	5.09	2.7	5.62	3.07	4.59	2.24	3.5	2.26	2.89	2	4.05	2.4	5.13	1.47	5	1.63	5.21	1.38	4.35	2.49	4.95	2.17	3.81	2.68	4.77	2.41	4.27	2.25	5.29	2.51		854
334	gwałt	rape	N	5	1012	1.69	1.59	1.49	1.29	1.88	1.71	7	2.73	7.08	2.82	6.93	2.48	4.38	3.59	4.26	3.63	4.54	3.62	4.21	3.03	3.89	3.17	4.59	2.88	5.41	3.34	5.63	3.52	5.19	3.17	5.71	3.17	5.93	3.34	5.48	3.04		344
335	gwałtowny	violent	A	9	1882	4.08	1.42	3.9	1.17	4.25	1.65	6.56	2.45	7	2.29	6.05	2.59	5.98	2.21	6.19	2.42	5.76	2.02	2.31	1.66	2.22	1.31	2.42	2.04	4.14	2.29	4.39	2.33	3.84	2.27	4.14	2.67	4.9	2.64	3.38	2.54		478
336	gwiazda	star	N	7	2122	7.26	1.29	7.58	1.18	6.83	1.34	4.67	2.64	5	2.81	4.3	2.45	6.12	2.31	6.7	2.49	5.42	1.89	3.93	2.48	3.86	2.59	4	2.43	4.74	2.81	4.39	3.09	5	2.62	6.76	2.54	6.54	2.54	7.06	2.58		409
337	gwizdać	whistle	V	7	282	5.53	2.3	5.6	2.5	5.45	2.14	4.85	1.93	4.73	2.14	5	1.7	4.98	2.64	4.76	2.83	5.19	2.48	4.83	2.39	4.7	2.44	5	2.38	2.64	2.21	2.61	2.15	2.68	2.33	4.33	2.2	4.1	2.51	4.57	1.89		1030
338	gzyms	mantel	N	5	146	4.43	1.4	3.9	1.64	4.95	0.86	3.47	2.74	2.77	2.33	4.19	2.99	4	2	3.86	2.01	4.16	2.03	4.98	1.94	4.19	2.06	5.8	1.44	2.67	2.13	2.73	2.25	2.6	2.04	6.26	2.1	6.12	2.23	6.5	1.9
339	hałas	noise	N	5	3199	3.83	1.54	3.91	1.85	3.75	1.16	5.91	2.62	5.86	2.57	5.95	2.72	5.43	2.25	5.45	2.26	5.4	2.3	4.58	2.04	4.76	1.79	4.33	2.38	3.55	2.37	3.67	2.61	3.45	2.22	6.51	2.25	6.59	2.24	6.42	2.32
340	hamburger	hamburger	N	9	58	6.03	2.31	6.37	2.03	5.68	2.56	3.44	2.32	3.27	2.68	3.62	1.94	4.3	2.59	5.17	3.01	3.59	1.99	4.4	2.3	4.2	2.44	4.59	2.2	3.12	2.5	1.85	1.87	4.27	2.47	5.36	2.63	5.45	2.56	5.27	2.75		777
341	hańba	disgrace	N	6	576	2.19	1.61	1.76	1.14	2.62	1.91	5.81	2.47	6.05	2.36	5.57	2.62	3.6	2.72	4	2.81	3.16	2.61	4.78	2.61	5.19	2.82	4.35	2.37	6.17	2.7	6.55	2.3	5.75	3.08	4.21	2.4	4.27	2.36	4.13	2.55
342	heroina	heroin	N	7	83	3.35	2.15	3.38	2.22	3.33	2.16	5.78	2.7	6.68	2.56	4.95	2.62	3.42	3.15	3.95	3.5	2.86	2.71	4.26	2.65	3.24	2.51	5.05	2.54	3.42	2.86	3.67	2.94	3.18	2.84	5.64	2.95	5.65	2.89	5.64	3.06		789
343	hipokryzja	hypocrisy	N	10	52	2.88	2.21	2.95	2.5	2.81	1.94	5.71	2.67	6.64	2.44	4.63	2.56	4.74	2.53	5.27	2.27	4.15	2.72	5.21	2.46	4.78	2.75	5.74	2.02	3.9	2.44	4.1	2.49	3.71	2.43	3.46	2.09	3.6	2.39	3.33	1.8
344	historia	history	N	8	7966	4.93	2.15	5	2.58	4.88	1.87	3.78	2.64	4.37	2.91	3.24	2.3	5.47	2.47	5.14	2.87	5.81	1.99	6.1	2.43	6.35	2.23	5.91	2.6	5.09	2.48	5	2.77	5.18	2.22	6.17	2.26	6.15	2.11	6.18	2.44		208
345	hojność	generosity	N	7	128	7.02	1.75	7.48	1.36	6.57	1.99	4.34	2.5	5.09	2.64	3.47	2.06	6.02	2.18	5.82	2.32	6.25	2.05	3.74	2.34	4.09	2.83	3.32	1.53	6	1.83	6.14	2.06	5.86	1.62	4.49	2.43	4.5	2.67	4.48	2.25
346	hojny	generous	A	5	235	6.6	1.4	6.65	1.11	6.53	1.71	4.57	2.01	4.73	2.23	4.4	1.79	6.02	2.05	6.24	2	5.81	2.14	4.2	2.35	3.5	2.2	5	2.31	6.07	2.32	6.57	1.69	5.57	2.77	4.33	2.43	4.58	2.59	4	2.24
347	honor	honor	N	6	3232	6.83	1.64	6.91	1.6	6.75	1.71	5.35	2.68	4.78	2.52	6.12	2.78	6.43	2.57	7.05	2.17	5.75	2.84	4.09	3.07	4.3	3.13	3.85	3.07	7.69	2.07	7.43	2.18	7.95	1.96	4	3.29	4.14	3.33	3.84	3.34		211
348	horror	horror movie	N	6	182	3.9	2.68	4.05	2.78	3.76	2.64	6.64	2.84	6.71	3.05	6.57	2.69	3.91	2.56	4.13	2.82	3.63	2.24	4.38	2.7	4.13	2.28	4.68	3.16	3.68	2.92	3.64	2.72	3.74	3.21	5.05	2.94	5.09	2.94	5	3.02
349	hotel	hotel	N	5	1924	5.4	1.58	5.31	1.7	5.46	1.53	3.6	2.27	3.74	2.18	3.48	2.4	4.74	2.09	4.68	1.76	4.81	2.44	5.41	2.39	5.06	2.66	5.68	2.19	3.47	2.34	3.33	2.37	3.59	2.36	5.69	2.2	6.25	2.24	5.18	2.08		795
350	humanitarny	humane	A	11	48	6.75	1.5	7.06	1.48	6.54	1.5	4.03	2.43	3.68	2.45	4.33	2.44	5.95	1.93	6.23	2.27	5.67	1.49	3.36	2.11	3.24	2.25	3.45	2.04	6.23	2.38	7.05	2.2	5.45	2.32	4.19	2.66	3.85	2.39	4.5	2.91		796
351	humor	humor	N	5	1985	7.68	1.25	7.94	1.24	7.5	1.25	6.23	2.07	5.53	2.32	6.86	1.62	5.88	1.88	5.82	2.17	5.95	1.56	4.54	2.65	4.65	2.83	4.45	2.58	5.65	2.29	5.76	2.28	5.55	2.34	3.5	2.38	3.55	2.63	3.45	2.2		220
352	huragan	hurricane	N	7	626	2.48	1.26	2.13	1.2	2.71	1.27	6.38	2.8	6.21	3.1	6.52	2.56	4.88	3.31	5.18	3.75	4.57	2.84	4.67	3.08	4.18	3.05	5.05	3.12	5.05	2.73	4.48	2.84	5.59	2.58	6.55	2.63	6.9	2.73	6.23	2.56		798
353	hydrant	hydrant	N	7	57	4.98	1.21	4.89	0.88	5.05	1.47	2.28	1.74	2.69	1.74	2	1.72	3.88	1.99	3.63	1.86	4.1	2.12	5.93	2.38	6.41	1.79	5.43	2.84	3	2.34	3.12	2.76	2.91	2.02	5.12	2.31	5.5	2.26	4.77	2.35		564
354	idea	idea	N	4	1053	7.43	1.28	7.47	1.17	7.38	1.4	5.83	2.53	6.25	2.67	5.54	2.45	6.08	2.58	6.11	2.96	6.05	2.25	6.86	2.42	6.95	2.52	6.76	2.36	6.97	1.77	7.24	1.15	6.77	2.14	4.05	2.51	3.6	2.26	4.45	2.7		800
355	idiota	idiot	N	6	1068	2.88	1.73	2.79	1.27	2.95	2.09	6.4	2.54	6.38	2.6	6.42	2.55	3.33	2.4	3.11	2.64	3.52	2.2	4.16	2.86	4.41	3	3.9	2.76	4.26	2.58	3.82	2.32	4.59	2.77	4.21	2.75	4.35	2.92	4.09	2.64		223
356	idol	idol	N	4	66	6.55	2.09	6.84	1.8	6.29	2.33	5.5	2.75	5.5	2.99	5.5	2.64	6	2.58	6.63	2.5	5.43	2.58	3.86	2.24	3.68	2.28	4.05	2.25	5.28	2.49	5.76	2.25	4.91	2.65	5.71	2.28	5.2	2.4	6.18	2.11		802
357	igła	needle	N	4	520	3.69	1.77	3.7	1.98	3.68	1.62	3.8	2.66	2.79	2.07	4.68	2.83	3.79	2.38	3.9	2.36	3.67	2.46	5.49	2.25	6.05	2.18	4.95	2.24	3.03	2.22	2.75	1.86	3.3	2.56	4.95	2.36	5	2.52	4.91	2.29		897
358	ignorancja	ignorance	N	10	140	3.28	2.04	3.42	2.19	3.14	1.93	4.9	2.74	4.81	3.02	4.96	2.61	4.35	2.5	4.47	2.78	4.24	2.28	5.21	2.51	4.95	2.5	5.48	2.56	3.77	2.37	3.71	2.42	3.82	2.38	3.57	2.11	3.15	1.73	3.95	2.38		803
359	impotent	impotent	N	8	31	2.95	1.68	3.05	1.81	2.86	1.59	3.35	2.42	2.94	1.81	3.63	2.76	3.35	2.58	2.84	2.52	3.81	2.6	5.21	2.41	5.23	2.45	5.19	2.42	4.87	2.52	4.71	2.08	5	2.85	4.83	2.7	4.9	2.85	4.77	2.62		224
360	impreza	show / entertainment	N	7	234	7.35	1.41	7.65	1.09	7.09	1.62	7	2.05	7.33	1.88	6.67	2.2	6.56	2.2	6.75	1.92	6.38	2.48	3.12	2	2.83	1.97	3.5	2.04	4.86	2.29	4.3	2.12	5.5	2.37	6.02	2.28	6.42	2.06	5.5	2.5	2
361	infantylność	infantilism	N	12	2	3.63	1.89	3.32	1.89	4	1.89	5.02	2.37	5.46	2.27	4.31	2.44	4.05	2.36	4.11	2.51	4	2.28	3.67	2.47	3.95	2.61	3.35	2.32	3.79	2.44	4.25	2.4	3.36	2.46	3.81	2.17	3.91	1.93	3.7	2.47
362	inspirować	inspire	V	10	20	7.05	1.34	7.37	1.26	6.76	1.37	5.98	2.65	6.13	3.16	5.88	2.31	5.98	2.56	6.32	2.81	5.67	2.33	3.84	2.27	3.86	2.75	3.81	1.69	6.31	1.96	6.71	1.53	6	2.23	5.17	2.56	5.3	2.87	5.05	2.3		232
363	intelekt	intellect	N	8	310	7.43	1.77	7.63	1.89	7.24	1.67	5.7	2.86	5.44	3.22	5.88	2.64	6.18	2.34	6.53	2.25	5.86	2.43	7.23	2.64	7.09	2.45	7.38	2.89	7.59	2.17	7.18	2.51	7.91	1.87	3.69	2.42	2.95	2.39	4.36	2.3		818
364	inteligencja	intelligence	N	12	855	7.81	1.15	7.73	1.2	7.9	1.12	4.65	2.82	5.71	2.67	3.64	2.63	7.29	1.98	7	2.27	7.6	1.6	7.86	1.66	8.12	1.48	7.5	1.86	8.35	0.98	8.5	0.92	8.23	1.02	3.93	2.78	3.55	2.72	4.37	2.85
365	interes	business	N	7	3421	5.86	2.13	5.32	2.03	6.45	2.11	5.52	2.55	4.86	2.78	6.25	2.1	6.02	2.2	5.43	2.29	6.59	1.99	8.15	1.08	8.14	1.06	8.16	1.12	7.02	1.62	7.16	1.77	6.81	1.38	4.88	2.23	5.11	2.26	4.7	2.24
366	intruz	intruder	N	6	466	2.68	1.47	2.53	1.65	2.81	1.33	5.73	2.48	5.06	2.11	6.17	2.65	4.95	2.91	4.95	3.14	4.95	2.77	5.3	2.53	6.05	2.32	4.52	2.56	5.05	2.41	5	2.52	5.09	2.37	5.4	2.47	5.1	2.63	5.68	2.34		822
367	intymny	intimate	A	7	113	6.38	1.66	6.58	1.57	6.19	1.75	5.88	2.57	5.19	2.64	6.33	2.48	5.43	2.47	6.37	2.36	4.57	2.29	2.67	2.24	2.41	1.94	2.95	2.54	6.95	2.15	6.41	2.21	7.36	2.06	3.45	2.37	3.25	2.38	3.64	2.4		821
368	inwestować	invest	N	10	71	6.13	1.49	6.47	0.9	5.81	1.83	4.58	2.31	4.25	2.41	4.79	2.26	5.6	2.56	5.58	2.76	5.62	2.44	7.47	2.21	7.27	2.41	7.67	2.01	5.51	2.22	5.29	1.79	5.68	2.53	4.64	2.3	4.45	2.01	4.82	2.58		824
369	irytacja	irritation	N	8	240	2.69	1.42	2.77	1.57	2.6	1.27	6.28	2.16	5.86	2.52	6.68	1.73	4.74	2.58	5.59	2.52	3.8	2.35	4.77	2.52	4.76	2.31	4.78	2.84	4.45	2.61	3.83	2.62	4.95	2.55	4.37	2.07	4.59	2.13	4.11	2.02
370	irytować	irritate	V	8	132	3.12	1.59	3.29	1.68	2.95	1.53	6.23	2.35	6.47	2.41	6	2.32	5.1	2.69	5.44	2.78	4.88	2.66	3.73	2.4	3.68	2.06	3.76	2.72	4.26	2.11	3.95	2.24	4.57	1.96	4.28	2.81	4.61	2.79	4	2.86		235
371	jacht	yacht	N	5	802	6.37	1.92	6.09	1.93	6.67	1.91	4.58	2.3	4.55	1.93	4.6	2.66	5.83	2.45	5.73	2.43	5.95	2.53	5.1	2.34	5	2.45	5.2	2.26	3.71	2.65	3.55	2.4	3.9	2.95	6.02	2.11	6	2.2	6.05	2.07		1037
372	jad	venom	N	3	434	2.35	1.76	2.35	1.81	2.35	1.76	5.15	2.66	5.32	2.75	4.95	2.61	4.93	2.74	5.14	3.02	4.71	2.49	4.36	2.28	3.87	1.77	4.95	2.72	3.74	2.48	3.43	2.46	4.11	2.51	5.19	2.46	5.48	2.5	4.9	2.45		474
373	jagnięcina	lamb	N	10	3	5.19	2.36	4.05	2.25	6.27	1.96	3.58	2.53	2.84	2.36	4.24	2.55	3.43	1.85	3.5	1.71	3.38	1.97	4.95	2.19	4.95	2.3	4.95	2.16	3.6	2.37	2.59	2.02	4.67	2.29	6	2.01	6.28	2.05	5.77	2		837
374	jajko	egg	N	5	561	5.08	1.7	4.79	1.87	5.33	1.53	3.84	2.07	3.75	1.87	3.95	2.33	4.51	2.29	4.58	2.27	4.45	2.37	5.05	1.96	5.05	2.09	5.05	1.89	3.1	2.22	3.05	1.93	3.14	2.49	5.19	2.62	5.1	2.77	5.27	2.53		736
375	jakość	quality	N	6	638	6.86	1.44	7	1.45	6.73	1.45	5.38	2.81	4.94	2.46	5.71	3.06	5.83	2.16	5.56	2.29	6.24	1.95	6.55	2.35	6.45	2.24	6.65	2.52	6.24	2.8	5.95	2.74	6.52	2.89	4.81	2.4	5.61	2.46	3.84	1.98		950
376	jasny	bright	A	5	2644	7.05	1.41	7.3	1.33	6.74	1.48	4	2.62	3.76	3.13	4.24	2.05	4.95	2.33	4.95	2.52	4.95	2.2	4.48	2.3	3.95	2.15	5.05	2.37	4.32	2.8	3.68	2.63	5.05	2.88	5.21	2.19	5.57	2.34	4.86	2.03		671
377	jastrząb	hawk	N	8	422	5.5	1.28	5.31	1.62	5.63	1.01	4.7	2.61	4.05	2.74	5.29	2.41	6.19	2.35	5.64	2.42	6.76	2.19	5.13	2.5	5.76	2.51	4.64	2.44	3.51	2.53	3.33	2.74	3.68	2.36	5.69	2.41	6.3	1.59	5.14	2.9		536
378	jazgot	clamor	N	6	229	2.9	1.99	3.18	1.92	2.6	2.06	6.57	2.38	6.82	2.26	6.3	2.54	4.42	2.43	4.76	2.3	4.09	2.56	4.1	2.3	4.38	2.42	3.79	2.18	3.61	2.07	3.88	2.32	3.19	1.6	5.9	2.38	5.74	2.33	6.04	2.46
379	jednostka	unit	N	9	919	4.61	1.14	4.65	1.15	4.56	1.15	3.4	2.46	3.86	2.56	2.95	2.33	4.79	2.37	5.26	2.63	4.21	1.93	5.62	2.9	5.55	3.05	5.7	2.79	4.95	2.88	4.5	3.08	5.45	2.63	4.83	2.54	4.91	2.67	4.75	2.45		1023
380	jedwab	silk	N	6	522	6.64	1.69	6.7	1.94	6.58	1.39	2.95	2.24	2.87	2.46	3.05	2.01	4.52	2.51	4.57	2.62	4.48	2.46	4.19	2.36	3.89	1.94	4.43	2.68	4.12	2.61	4.29	2.87	3.89	2.27	5.48	2.27	5.71	2.17	5.24	2.39		391
381	jedzenie	food	N	8	4108	7.32	1.64	7.72	1.43	6.79	1.78	5.11	2.44	5.17	2.31	5.05	2.61	6	1.85	6.2	1.88	5.82	1.84	5.1	2.45	4.95	2.65	5.23	2.31	6.38	2.42	6.05	2.58	6.68	2.28	5.17	2.47	5.15	2.62	5.18	2.38		514
382	jełczeć	decompose	V	7	0	2.62	1.36	2.43	1.36	2.81	1.36	4.12	2.69	4.82	2.77	3.32	2.4	3.62	2.26	3.77	2.43	3.45	2.11	4.31	1.76	4.3	2.16	4.32	1.16	3.29	2.17	2.62	2.18	3.95	1.99	4.73	2.3	4.65	2.03	4.81	2.58
383	jesień	autumn	N	6	1266	5.07	2.17	5.09	2.18	5.05	2.21	3.63	2.59	3.61	2.55	3.67	2.7	4.1	2.39	3.86	2.71	4.33	2.06	4.39	1.9	4.05	1.64	4.71	2.1	3.67	2.11	4.09	2.09	3.2	2.09	6.67	2.51	7.23	2.31	6.05	2.65		29
384	jeść	eat	V	4	5057	6.2	2.4	6.21	2.7	6.19	2.16	4.95	2.33	4.67	2.26	5.3	2.43	5.95	2.49	5.95	2.66	5.95	2.39	5	2.35	5.3	2.2	4.73	2.49	6.43	2.56	6.2	2.65	6.64	2.52	3.38	2.6	3	2.36	3.73	2.81		136
385	jezioro	lake	N	7	2742	6.84	1.98	7.52	1.57	6.18	2.13	3.3	2.62	2.63	2.36	3.9	2.76	4.8	2.27	4.31	2.15	5.13	2.33	4.3	1.81	4.37	1.77	4.24	1.89	5.02	2.54	4.73	2.29	5.33	2.8	6.18	2.12	6.06	2.07	6.27	2.21		250
386	kamizelka	vest	N	9	154	5.13	1.76	4.5	1.47	5.75	1.83	2.8	1.93	2.73	2	2.89	1.88	4.76	2.02	4.52	1.94	5	2.12	5.36	2.02	5.17	1.9	5.58	2.19	2.67	2.14	2.48	1.97	2.89	2.35	5.81	2.21	6	2.39	5.62	2.06		1026
387	kapelusz	hat	N	8	4387	5.3	1.2	4.94	1.24	5.54	1.14	3.48	2.1	3.11	1.97	3.81	2.2	4.79	1.98	4.73	1.61	4.86	2.35	5	1.93	5.35	1.87	4.73	1.98	2.47	1.82	2.24	1.67	2.68	1.96	5.52	2.05	6.1	1.8	5	2.16		783
388	kaprys	fantasy	N	6	399	4.03	1.8	3.74	1.76	4.29	1.85	4.45	2.06	4.29	2.27	4.65	1.81	5.25	2.31	5.3	2.47	5.2	2.19	3.17	2.05	4.1	2.4	2.32	1.17	3.76	2.1	3.75	2.02	3.77	2.22	3.69	2.38	3.75	2.47	3.64	2.36		746
389	kara	penalty/ punishment	N	4	2214	2.38	1.43	2.26	1.51	2.53	1.35	6.29	2.48	7.2	2.28	5.45	2.4	3.61	2.66	3.21	2.66	3.95	2.68	5.48	2.94	5.27	3.07	5.7	2.85	4.93	2.36	4.48	2.06	5.45	2.63	5	2.39	4.86	2.57	5.16	2.22	2	931
390	karabin	rifle	N	7	2600	3.57	2.47	3.05	2.36	4.15	2.52	5.38	2.33	5.5	2.28	5.25	2.43	4.95	2.86	4.21	2.74	5.57	2.87	6.12	2.62	6.17	2.58	6.06	2.73	4.14	2.88	3.55	2.79	4.8	2.91	5.29	2.45	4.95	2.89	5.62	1.96		603
391	karaluch	cockroach	N	8	116	2.21	1.75	1.9	1.37	2.5	2.02	5.05	2.69	4.77	2.99	5.35	2.35	3.52	2.58	3.5	2.97	3.55	2.14	5.17	2.52	5	2.79	5.33	2.27	3.15	2.26	2.45	1.84	4	2.47	5.98	2.45	5.9	2.57	6.05	2.4		75
392	karetka	chaise	N	7	336	3.29	2.05	2.78	1.59	3.89	2.4	6.12	2.41	6.45	2.2	5.75	2.63	4.24	2.31	4.71	2.12	3.76	2.45	4.56	2.6	4.77	2.65	4.32	2.58	6	2.95	5.52	3.2	6.48	2.68	6.12	2.57	5.63	2.57	6.74	2.51
393	karmić	nourish	V	6	728	6.33	1.92	7.1	1.77	5.64	1.81	4.22	2.31	4.37	2.27	4.09	2.39	4.71	2.32	5.24	1.87	4.19	2.64	4.28	2.31	4.24	2.7	4.32	1.94	5.58	2.76	6.45	2.39	4.7	2.89	4.15	2.26	4.28	2.54	4.05	2.06		907
394	karuzela	carousel	N	8	180	6.6	1.64	6.7	1.89	6.47	1.31	6.62	2.29	7.13	2.32	6	2.16	5	1.96	5.27	1.72	4.68	2.21	3.62	2.5	3.45	2.35	3.77	2.67	3.53	2.22	3.52	2.27	3.55	2.21	5.95	2.53	6.27	2.23	5.6	2.84
395	karykatura	pamphlet / caricature	N	10	131	5.15	1.93	5.2	1.58	5.1	2.26	4.55	1.78	4.52	1.6	4.57	1.99	4.37	2.21	4.13	2.25	4.68	2.19	4.74	2.26	4.61	1.99	4.89	2.6	3.49	1.95	3.23	1.95	3.79	1.96	4.76	2.15	4.52	2.27	5.05	2.01	2
396	kasyno	casino	N	6	140	4.69	2.24	3.95	1.83	5.43	2.4	6.57	1.9	6.85	1.93	6.32	1.89	4.88	2.72	5.09	3.02	4.65	2.39	5.71	2.78	5.27	2.99	6.21	2.49	3.14	2.65	2.67	2.33	3.62	2.91	5.18	2.47	5.3	2.29	5	2.76		680
397	katastrofa	disaster	N	10	910	1.67	1.3	1.36	0.95	2	1.56	7.83	1.87	7.55	2.35	8.1	1.26	2.98	2.41	3.17	2.81	2.74	1.88	4.88	2.66	4.65	2.66	5.1	2.7	6.36	2.4	6.75	2.49	6	2.31	5.95	2.86	5.3	2.87	6.55	2.79		121
398	kąpiel	bath	N	6	927	7.36	1.79	7.45	1.84	7.25	1.77	2.76	2.23	2.7	2.3	2.83	2.2	5.48	2.37	5.48	2.64	5.48	2.14	4.17	1.87	3.95	2.01	4.38	1.75	5.62	2.41	5.64	2.4	5.6	2.48	5.67	2.96	6.14	2.75	5.15	3.17		502
399	ketchup	ketchup	N	7	18	5.74	1.84	5.1	2.07	6.36	1.36	3.13	2.49	2.84	2.32	3.38	2.67	4.45	2.14	3.56	1.93	5.04	2.1	5.03	2.11	5.21	2.27	4.86	1.98	3.84	2.51	3.32	2.21	4.38	2.73	5.43	2	5.33	1.78	5.5	2.2		831
400	kiełkowanie	germination	N	11	10	5.28	2.05	5.95	1.73	4.7	2.16	3.21	2.12	3.71	2.08	2.71	2.1	4.8	2.05	4.7	2.08	4.9	2.07	5.07	2.28	4.96	2.03	5.22	2.62	4.16	2.11	4.17	2.08	4.15	2.21	4.88	2.28	5	2.11	4.72	2.54
401	kiła	syphilis	N	4	5	1.57	0.97	1.33	0.48	1.81	1.25	5.6	2.65	6.13	2.54	4.89	2.7	2.83	2.51	3.18	2.92	2.45	1.96	4.36	2.42	4.68	2.08	4	2.75	5.05	3.21	5.05	3.26	5.05	3.23	4.12	2.85	3.78	2.53	4.38	3.09		425
402	klaps	slap	N	5	35	3.81	1.97	3.04	1.89	4.74	1.66	6	2.44	6.61	2.44	5.26	2.28	4.95	2.69	4.14	2.63	5.76	2.55	4.1	2.1	5.26	2.31	3.13	1.32	3.9	2.84	3.67	2.94	4.22	2.73	5.48	2.51	5	2.39	5.95	2.6		396
403	klatka	birdcage	N	6	833	2.83	1.82	3.05	1.62	2.58	2.04	4.29	2.52	4.5	2.44	3.94	2.69	2.74	2.62	2.26	2.56	3.13	2.66	5.57	2.56	5.45	2.77	5.7	2.36	3.95	2.58	4.1	2.43	3.82	2.75	4.91	2.69	4.17	2.66	5.75	2.53
404	klejnot	jewel	N	7	1327	6.79	1.83	6.67	1.96	6.91	1.74	4.48	2.66	4.42	2.95	4.52	2.44	6.1	2.51	6.13	2.5	6.08	2.57	5.08	2.29	4.84	2.32	5.29	2.31	5.3	2.69	4.68	2.71	5.95	2.56	5.08	2.36	5.22	2.05	4.95	2.63		239
405	klęska	defeat	N	6	710	1.42	0.76	1.32	0.57	1.52	0.93	6.07	2.87	6.59	2.87	5.5	2.82	2.86	2.37	3.08	2.58	2.53	2.07	4.74	2.78	5.11	2.4	4.43	3.07	6	2.52	6.14	2.61	5.86	2.48	4.35	2.72	4.58	2.63	4.14	2.85
406	klucz	key	N	5	6416	5.21	1.82	5.33	1.68	5.09	1.97	3.25	2.4	2.89	2.05	3.57	2.69	4.93	2.41	4.5	2.53	5.21	2.34	5.95	2.12	6.37	2.27	5.57	1.96	5.63	2.24	5.73	2.47	5.52	2.02	5.15	2.14	5.56	1.79	4.82	2.38		833
407	kłamać	lie	V	6	1012	2.74	1.52	2.57	1.33	2.9	1.7	6.05	2.41	6.52	2.2	5.59	2.56	4.2	2.38	4.21	2.64	4.19	2.18	6.63	2.39	7.06	2.24	6.33	2.5	5.23	2.51	5.26	2.49	5.19	2.58	4.09	2.47	3.64	2.44	4.57	2.46		257
408	kłamliwość	mendacity	N	10	7	2.19	1.29	1.82	1.14	2.6	1.35	5.79	2.59	5.73	2.59	5.85	2.66	3.81	2.39	3.81	2.5	3.82	2.34	5.05	2.61	5.24	2.77	4.84	2.48	5.78	2.33	5.84	2.15	5.69	2.65	3.71	2.53	4.21	2.84	3.3	2.22
409	kłamstwo	lie	N	8	2132	2.38	1.92	2.5	2.22	2.25	1.59	6.14	2.56	6.43	2.71	5.86	2.44	3.79	2.72	4.23	2.86	3.3	2.54	5.74	2.56	6.32	2.3	4.94	2.75	5.4	2.89	5.61	2.75	5.23	3.05	4.34	2.95	3.91	2.93	4.84	2.99		258
410	kłopot	trouble	N	6	2289	2.85	1.17	2.57	1.12	3.22	1.17	5.71	2.77	6	2.66	5.43	2.91	3.55	2.44	3.7	2.32	3.37	2.63	4.69	2.51	4.27	2.31	5.15	2.7	5.36	2.77	4.77	2.84	6	2.6	4.69	2.31	4.73	2.45	4.65	2.21		454
411	kłócić się	quarrel	V	10	0	3.33	2.02	3.2	2.26	3.45	1.82	7.05	2.19	7.44	2.04	6.75	2.29	5.76	2.26	5.6	2.47	6	1.97	4.1	2.69	3.86	2.51	4.35	2.92	4.02	2.34	3.85	2.06	4.19	2.62	4.07	2.41	4.52	2.64	3.53	2.04		338
412	kłótliwość	puissance	N	10	4	2.43	1.25	2.23	1.02	2.65	1.46	6.57	2.26	7.05	1.96	6.05	2.5	4.77	2.64	4.95	2.54	4.59	2.77	4.08	2.34	4.33	2.33	3.79	2.37	4.98	2.16	5.32	2.27	4.44	1.93	4.74	3	4.11	2.83	5.26	3.11
413	kłótnia	quarrel	N	7	439	2.65	1.57	2.5	1.54	2.81	1.63	7.25	2.64	7.05	2.82	7.45	2.5	4.51	2.57	4.59	2.75	4.42	2.41	3.74	2.42	4.32	2.48	3.1	2.25	5.5	2.52	5.45	2.65	5.55	2.44	4.26	2.73	4.13	2.78	4.42	2.73
414	kobieta	woman	N	7	28502	7.37	1.54	7.05	1.62	7.71	1.42	5.58	2.98	5.9	3.06	5.25	2.94	6.44	1.96	6.59	1.99	6.26	1.97	3.64	1.87	3.77	1.57	3.5	2.19	7.1	1.91	6.68	2.15	7.55	1.54	5.76	2.62	5.43	2.94	6.16	2.19		498
415	kochanie	sweetheart	N	8	5219	8.14	1.12	8.19	1.29	8.1	0.94	6.98	2.57	6.42	2.96	7.72	1.74	5.74	2.96	5.41	3.17	6.1	2.75	2.5	2.66	2.23	2.64	2.8	2.73	6.55	2.58	7.29	1.9	5.81	2.98	3.86	3.23	4.11	3.5	3.67	3.07		424
416	kociak	kitten	N	6	151	6.77	2.16	6.86	2.37	6.68	1.99	4.3	2.81	4.42	3.01	4.19	2.69	5.05	2.45	5.63	2.6	4.67	2.32	3.48	2.24	3.32	2.16	3.62	2.36	4.67	2.49	4.82	2.65	4.52	2.38	5.15	2.2	4.89	2.56	5.36	1.89		517
417	koić	soothe	V	4	61	6.9	1.51	7.21	1.02	6.5	1.95	3.1	2.25	2.95	2.57	3.25	1.89	4.57	2.33	5.17	2.71	3.84	1.54	4.14	2.56	4.14	2.78	4.14	2.39	6.05	2.31	6.61	1.85	5.63	2.55	3.5	2	3.67	2.2	3.28	1.74		988
418	kolaborant	confident/ collaborator	N	10	9	2.61	1.5	2.86	1.49	2.32	1.49	5.81	2.11	5.43	1.78	6.19	2.38	4.21	2.6	4.36	2.94	4.05	2.24	6.02	2.42	5.82	2.65	6.25	2.2	4.66	2.77	4	2.68	5.5	2.73	5	2.78	5.05	2.7	4.95	2.9	2
419	kolacja	supper / dinner	N	7	843	7.05	2.08	6.95	2.34	7.15	1.81	3.95	2.51	4	2.55	3.9	2.53	6.38	2.12	6.48	2.13	6.26	2.16	4.34	2.45	4.1	2.29	4.57	2.62	5.86	2.25	5.8	2.28	5.91	2.27	4.83	2.45	4.4	2.68	5.23	2.2	2	509
420	kolejka górska	rollercoast	I	14		6.74	2.07	6.45	2.26	7.05	1.85	6.33	2.28	6.32	2.5	6.35	2.08	5.05	2.21	5.11	1.91	5	2.47	4.62	2.4	4.25	2.45	5.11	2.3	4.74	2.37	4.27	2.29	5.25	2.4	5.54	2.44	5.85	2.32	5.24	2.57		528
421	kolor	color	N	5	3616	6.38	1.4	6.8	1.2	6	1.48	4.17	2.24	3.77	2.11	4.6	2.35	5.55	2.06	6.18	2.04	4.85	1.9	4.12	1.97	4.33	2.01	3.9	1.95	5.29	2.39	5.74	2.4	4.72	2.32	5.68	2.52	5.75	2.38	5.62	2.71		694
422	kolumna	column	N	7	909	5.17	1.46	4.7	1.59	5.59	1.22	3.1	2.01	3.05	1.96	3.15	2.11	5.17	2	4.91	2.11	5.45	1.88	5.55	1.86	5.33	2.15	5.76	1.55	3.27	2.03	3.04	2.06	3.56	2.01	5.98	2.19	6.45	2.16	5.52	2.16		695
423	kołowanie	taxiing	N	9	18	4.76	1.64	4.43	1.8	5.16	1.34	4.43	1.89	4.48	1.41	4.37	2.39	4.83	2.08	4.59	2.2	5.11	1.97	4.24	2.18	4.2	2.21	4.27	2.21	4.02	2.27	4.09	2.11	3.95	2.5	5.24	2.6	4.68	2.48	5.85	2.66
424	komar	mosquito	N	5	133	2.1	1.16	1.84	0.96	2.32	1.29	5.76	2.78	5.38	2.73	6.14	2.85	4.44	2.68	3.95	2.91	4.91	2.43	4.93	2.29	5	2.38	4.86	2.26	2.9	2.43	2.13	1.54	3.42	2.78	5.83	2.59	6.4	2.66	5.25	2.45		885
425	komedia	comedy	N	7	452	7.83	1.54	7.8	1.77	7.86	1.36	5.26	2.54	5.68	2.71	4.8	2.31	5.81	2.13	5.86	2.32	5.75	1.97	3.74	1.7	4	1.48	3.48	1.89	5.32	2.09	5.48	2.45	5.11	1.57	5.66	2.38	5.75	2.43	5.57	2.4		77
426	komfort	comfort	N	7	187	7.95	1.17	8	1.3	7.91	1.06	3.67	3.04	3.86	3.33	3.45	2.76	6.74	1.93	7.23	1.57	6.2	2.17	4.57	2.15	3.76	1.76	5.38	2.25	6.63	2	6.7	1.89	6.56	2.18	4.66	2.37	4.65	2.7	4.67	2.08		696
427	kominek	fireplace	N	7	452	6.54	1.79	6.85	1.39	6.24	2.1	2.9	2.37	2.9	2.76	2.9	1.97	4.7	2.17	4.42	2.21	5.05	2.12	4.33	2.27	4.17	2.41	4.53	2.14	4.02	2.61	3.95	2.1	4.11	3.16	5.69	2.57	5.61	2.74	5.79	2.42
428	komórka	cell	N	7	322	6.24	1.83	6.9	1.64	5.57	1.8	5.07	2.37	5.75	2.43	4.45	2.2	4.74	2.44	4.45	2.74	5.05	2.09	5.95	2.39	6.23	2.39	5.63	2.41	4.88	2.32	5.14	2.65	4.62	1.96	5.2	2.52	4.83	2.61	5.71	2.39		587
429	kompromitacja	discredit	N	14	87	2.05	1.5	2.05	1.7	2.04	1.33	6.52	2.73	6.48	2.73	6.57	2.79	2.32	2.22	2.8	2.61	1.86	1.71	3.71	2.62	4.08	2.9	3.22	2.16	4.98	2.63	5.22	2.84	4.7	2.41	4.88	2.62	5.13	2.8	4.56	2.41
430	komputer	computer	N	8	3042	7.02	1.76	6.65	2.06	7.36	1.4	4.76	2.59	4.82	2.75	4.7	2.47	6.43	2.32	6.41	2.34	6.45	2.35	6.95	1.86	6.86	2.01	7.05	1.75	5.95	2.26	5.43	2.37	6.61	1.97	6.22	2.17	6.2	2.09	6.24	2.3		552
431	koncentrat	concentrate	N	10	40	4.6	1.62	4.29	1.99	5	0.84	4.17	2.62	4.16	2.5	4.18	2.77	4.19	2.35	4.09	2.23	4.32	2.54	5.33	1.84	5.2	1.79	5.43	1.9	3.69	2.31	3.22	1.88	4.26	2.68	4.81	2.57	4.78	2.81	4.84	2.32
432	koncentrować	concentrate	N	12	178	6.02	1.47	6.05	1.32	6	1.63	3.93	2.6	3.82	2.58	4.05	2.68	7.4	1.74	7.77	1.38	7	2.03	7.67	1.56	7.52	1.75	7.81	1.36	7.15	1.93	7.52	1.53	6.67	2.3	3.61	2.74	3.9	3.01	3.33	2.5		78
433	konfident	confident	N	9	42	2.49	1.49	2.5	1.54	2.48	1.47	5.79	2.6	5.68	2.64	5.9	2.61	4.52	2.82	4.6	3	4.41	2.62	5.48	2.68	6.26	2.49	4.83	2.71	4.02	2.69	3.27	2.6	4.81	2.6	4.75	3.01	5.58	2.78	4	3.08
434	konflikt	conflict	N	8	942	2.1	1.36	1.82	1.05	2.4	1.6	7.07	2.2	7.68	1.32	6.4	2.76	4.74	2.57	4.19	2.68	5.27	2.41	4.05	1.93	4.52	1.75	3.53	2.04	5.63	2.49	5.6	2.4	5.69	2.7	4.55	2.25	4.47	2.06	4.61	2.44
435	konsekwencja	consequence	N	12	96	5.56	1.86	5.36	2.11	5.76	1.58	4.57	2.1	4.64	1.94	4.5	2.31	6.05	2.09	6.04	2.09	6.06	2.16	6.79	2.57	7.16	2.48	6.48	2.66	6.58	2.34	6.82	2.24	6.33	2.48	4.38	2.41	4.32	2.14	4.43	2.69
436	kontekst	context	N	8	89	4.98	1.47	4.55	1.79	5.36	1	3.95	2.32	3.77	2.29	4.15	2.39	5.24	1.72	5.36	1.89	5.1	1.55	6.12	1.85	6	1.84	6.24	1.89	4.8	2.04	4.43	2.02	5.28	2.02	5.46	2.06	5.75	1.62	5.19	2.42		84
437	kontrola	control	N	8	672	4.45	2.03	3.73	2.05	5.25	1.71	4.69	2.75	5.32	2.7	4	2.71	7	2.59	6.9	2.41	7.09	2.81	6.48	2.43	6.05	2.62	6.95	2.17	6.44	1.76	6.24	1.85	6.75	1.61	4.81	2.36	4.58	2.32	5	2.43
438	kontrolowanie	controlling	N	13	75	5.29	1.95	4.6	1.9	5.91	1.82	4.33	2.32	4.41	2.02	4.25	2.67	7.31	2.48	7.59	2.63	7	2.34	7.19	2.04	7.1	2.43	7.29	1.62	5.78	2.29	5.87	2.2	5.67	2.45	3.76	2.28	3.85	2.64	3.67	1.93		85
439	koń	horse	N	3	6716	5.9	1.61	6.75	1.73	5.33	1.27	4.53	2.46	4.53	2.17	4.52	2.75	4.88	2.43	4.73	2.25	5.05	2.65	4.9	2.17	5	2.5	4.82	1.94	3.95	2.56	4.14	2.97	3.77	2.16	5.5	2.16	5.1	1.97	5.86	2.29		214
440	kopać	kick	V	5	867	3.72	2.05	3.33	1.85	4.09	2.2	5.43	2.68	6.42	2.69	4.52	2.38	5	2.67	5.5	2.76	4.67	2.62	5.35	2.25	5.63	2.31	5.1	2.21	4.05	2.64	3.23	2.33	4.9	2.72	5.15	2.37	5.5	2.43	4.86	2.34		834
441	korek	cork	N	5	582	4.12	1.76	3.9	1.68	4.32	1.84	4.83	2.84	5.09	3.02	4.55	2.68	3.71	2.45	3.32	2.21	4.15	2.68	5.74	2.05	6.19	1.75	5.29	2.26	3.51	2.33	3.3	2.42	3.78	2.24	6.02	2.44	5.7	2.79	6.33	2.08		699
442	korona	crown	N	6	690	6.43	2.01	5.73	1.86	7.2	1.94	5.21	2.79	4.86	2.93	5.6	2.64	7.17	2.78	7	2.93	7.33	2.69	5.36	2.73	5.83	2.48	4.79	2.97	5.05	2.78	5.55	2.72	4.57	2.82	5.37	2.69	5.25	2.9	5.48	2.54		90
443	korytarz	corridor	N	8	5721	4.4	1.06	4.05	1.19	4.73	0.83	3.74	2.41	3.23	2.16	4.3	2.6	3.98	1.93	4	1.98	3.95	1.93	5.62	1.78	5.57	1.99	5.67	1.59	3.07	2.05	2.83	1.87	3.39	2.28	5.68	2.49	6.3	2.39	5.1	2.51		701
444	kostka	ankle	N	6	593	5	1.34	4.91	1.31	5.1	1.41	2.85	2.25	3	2.28	2.67	2.28	4.05	2.51	4.19	2.73	3.9	2.32	5.24	2.15	5.35	2.16	5.14	2.2	3.17	2.33	3.55	2.56	2.75	2.02	4.79	2.18	4.55	2.26	5.05	2.11		638
445	kostnica	morgue	N	8	56	2.1	1.71	1.53	1.07	2.59	2.02	3.81	2.76	3.81	3.03	3.81	2.54	3.21	2.71	3.05	2.62	3.36	2.85	5.05	2.33	5.53	2.67	4.62	1.94	4.3	2.58	4.94	2.49	3.88	2.61	5.83	2.75	6	3.04	5.65	2.5		285
446	koszmar	nightmare	N	7	1355	2.43	1.96	1.85	1.63	2.95	2.13	6.15	2.41	5.63	2.71	6.59	2.09	4.1	2.56	3.43	2.27	4.76	2.72	5.14	2.82	5.62	3.02	4.68	2.61	4.6	2.65	5.2	2.31	4	2.88	3.95	2.71	4.44	3.05	3.55	2.39		295
447	koszyk	basket	N	6	761	4.88	1.13	4.68	1.09	5.1	1.17	2.63	1.71	2.43	1.65	2.89	1.81	4.07	1.94	3.43	1.83	4.71	1.87	5.05	2.09	5.05	2.44	5.05	1.75	2.62	1.67	2.64	1.76	2.6	1.6	5.6	2.55	5.68	2.66	5.5	2.48		547
448	kościół	church	N	7	3652	5.57	2.45	6.43	2.38	4.71	2.26	3.64	2.22	4.1	2.29	3.23	2.11	4.86	2.77	5.64	2.79	4	2.55	4.22	2.75	4.45	2.94	3.95	2.57	6.26	2.79	6.57	2.66	5.95	2.96	4.75	2.9	5.35	3.1	3.94	2.46		71
449	kot	cat	N	3	4224	6.29	2.03	6.57	1.89	6	2.17	4.55	2.49	4.55	2.58	4.55	2.46	5.48	2.52	4.95	2.72	6.05	2.21	4.32	2.23	3.68	2.34	5.05	1.9	4.14	2.73	4	2.77	4.29	2.74	4.8	2.42	5.57	2.35	3.76	2.17		504
450	kozioł ofiarny	scapegoat	I	14	0	2.31	1.91	1.91	1.23	2.75	2.4	5.74	2.61	5.73	2.78	5.75	2.49	2.83	2.67	2.26	2.51	3.3	2.75	3.81	2.86	3.13	2.58	4.72	3.04	4.57	2.62	3.82	2.26	5.4	2.8	5.07	2.83	4.15	2.85	5.95	2.58		972
451	kradzież	theft	N	8	968	2.02	2.08	2.33	2.29	1.71	1.85	6.84	2.02	6.77	2.14	6.9	1.95	4.58	2.59	4.9	2.41	4.21	2.8	5.61	2.42	6.43	2.2	4.75	2.38	5.29	2.73	5.45	2.58	5.1	2.94	5.05	2.68	5.42	2.52	4.44	2.9
452	krata	grating	N	5	357	3.56	2.27	3.27	1.8	3.89	2.73	4.57	2.67	4.43	2.71	4.71	2.69	3.62	3.12	3.55	3.26	3.7	3.03	5.67	2.55	5.55	2.6	5.8	2.57	3.9	2.53	3.74	2.38	4.11	2.76	5.21	2.51	5.4	2.89	5.05	2.17
453	krąg	circle	N	4	3262	5.12	1.53	4.71	1.59	5.52	1.4	4	2.04	4.25	1.45	3.77	2.47	4.76	2.28	4	2.27	5.6	2.04	5.15	1.93	5	2.29	5.32	1.45	3.48	2.16	3.9	2.23	3.05	2.04	4.4	2.01	4.61	2.15	4.12	1.83		687
454	krnąbrność	intractability	N	10	27	3.43	1.42	3.26	1.39	3.63	1.46	5.33	1.83	5.43	1.56	5.21	2.15	5.51	2.53	5.36	2.61	5.68	2.5	5.38	2.69	5.4	2.7	5.36	2.74	3.93	2.35	3.17	2.19	4.8	2.28	3.43	2.17	3.59	1.74	3.25	2.59
455	krokus	crocus	N	6	50	5.98	1.98	6.4	1.85	5.57	2.06	2.93	1.99	3.05	2.01	2.81	2.02	4.44	2.16	4.58	2.5	4.26	1.69	4	2.59	4.26	2.47	3.68	2.75	3.76	2.21	3.91	2.35	3.58	2.09	6.24	2.3	6.17	2.25	6.32	2.43
456	kroplówka	drip	N	9	38	2.93	1.45	2.65	1.53	3.18	1.37	3.33	2.12	3.38	2.09	3.27	2.21	3.48	2.39	4.05	2.7	2.85	1.87	5.63	2.36	5.74	2.32	5.5	2.48	4.86	2.77	5.12	2.57	4.47	3.08	6	2.28	5.18	2.11	6.86	2.17
457	krowa	cow	N	5	792	5.31	1.65	5.65	1.81	5	1.45	2.93	1.74	2.68	1.43	3.2	2.04	4.17	2.57	4.36	2.4	3.95	2.8	5.02	1.65	5.43	1.6	4.62	1.63	3.22	2.5	3.22	2.59	3.22	2.44	6.63	2.07	6.4	2.23	6.86	1.93		554
458	król	king	N	4	14282	6.4	1.94	6.67	2.08	6.14	1.81	4.05	2.69	3.53	2.78	4.52	2.58	7.83	2.14	8.38	1.15	7.46	2.55	6.68	2.31	7.16	1.95	6.24	2.57	6.4	2.56	5.5	2.67	7.33	2.13	6.65	2.09	7.22	1.44	6.18	2.44		247
459	królik	bunny / rabbit	N	6	528	6.12	2.05	6.1	2	6.14	2.15	4.17	2.33	5	2.18	3.41	2.24	4.29	2.54	4.32	2.83	4.25	2.24	3.88	1.87	3.64	2.19	4.16	1.42	2.83	2.08	2.9	1.97	2.76	2.23	5.15	2.23	5.35	2.23	4.88	2.26	2	54	527
460	królowa	queen	N	7	4446	6.43	1.8	6.6	1.93	6.27	1.7	4.43	2.37	4.28	2.05	4.54	2.62	8.02	1.35	8	1.38	8.06	1.34	5.52	2.82	6.18	2.91	4.8	2.61	5.54	2.49	4.95	2.87	6.1	1.97	6.14	2.56	6.96	1.97	5.16	2.89		952
461	krwawy	bloody	N	6	668	2.98	1.85	2.52	1.56	3.53	2.06	5.95	2.35	5.14	2.76	6.76	1.51	5.2	2.81	4.5	2.82	5.86	2.71	4.81	2.57	4.95	2.61	4.65	2.58	5.41	2.5	5.27	2.21	5.58	2.85	4.98	2.43	4.14	2.24	5.81	2.38		584
462	kryminał	thriller / jail	N	8	111	3.77	2.23	4.29	2.39	3.27	2	5.18	2.48	6.26	2.49	4.19	2.06	4.88	2.55	5.25	2.62	4.63	2.53	4.88	2.42	5.26	2.54	4.52	2.32	4.65	2.31	3.86	2.27	5.48	2.09	5.1	2.19	5.06	2.13	5.14	2.29	2	236
463	kryzys	crisis	N	6	1023	2.19	1.25	1.8	1.15	2.55	1.26	5.19	2.42	5	2.65	5.4	2.19	3.69	2.85	3	2.47	4.45	3.1	4.83	2.7	4.95	2.73	4.71	2.74	5.63	2.48	4.96	2.55	6.5	2.15	3.66	2.5	4.2	2.35	3.14	2.57		706
464	krzesło	chair / seat	N	7	4699	4.86	1.41	4.71	1.65	5	1.14	2.83	1.81	2.95	1.93	2.73	1.72	3.86	1.84	3.95	1.86	3.75	1.86	6	2.27	6.27	2.51	5.68	1.97	3.31	1.99	3.1	1.7	3.52	2.27	4.75	2.5	4.43	2.45	5.18	2.58	2	66
465	krzyczeć	scream	V	8	2855	3.1	1.48	3	1.41	3.2	1.58	7.38	2.23	7.14	2.64	7.65	1.69	5.6	2.52	5.42	2.55	5.74	2.54	3.45	2.65	3.54	3.01	3.33	2.17	4.52	2.41	4.36	2.38	4.7	2.49	3.83	2.07	3.55	2.19	4.1	1.97		605
466	krzywdzenie	harming	N	12	10	1.67	1.44	1.75	1.85	1.56	0.62	6.49	2.71	5.95	2.95	6.95	2.46	4.98	2.99	4.96	3.28	5	2.69	5.16	2.6	5	2.55	5.3	2.69	5.29	2.89	5.43	2.9	5.11	2.94	5.93	2.36	5.65	2.35	6.26	2.4
467	ksiądz	priest	N	6	8188	5.52	1.85	5.41	1.8	5.6	1.91	3.64	2.45	4.3	2.72	2.84	1.83	4.34	2.92	3.9	2.75	4.76	3.08	5.22	2.41	5.48	2.87	4.95	1.85	3.67	2.56	3.74	2.73	3.58	2.41	4.91	2.78	5.05	3.12	4.76	2.43		328
468	książka	book	N	7	3379	6.45	1.97	6.83	1.85	6	2.05	4.31	2.58	4.19	3.08	4.43	2.04	5.46	2.18	6	2.08	4.95	2.2	6.17	2.55	6.23	2.76	6.1	2.36	5.61	2.68	5.86	2.38	5.32	3.04	5.02	2.3	5.19	1.91	4.86	2.67		47
469	kuchnia	cuisine	N	7	984	6.79	2.11	6.86	2.17	6.7	2.11	3.9	2.47	4	2.51	3.8	2.48	4.98	2.01	5.48	2.23	4.48	1.66	4.33	2.7	3.48	2.68	5.37	2.41	5.59	2.32	5.9	2.45	5.29	2.22	4.59	2.21	4.35	2.11	4.81	2.34		709
470	kula	bullet / sphere	N	4	3709	4.17	1.92	3.71	2.14	4.78	1.44	4.14	2.55	4.27	2.8	4	2.32	4.36	2.02	3.7	2.03	5.16	1.74	4.93	2.32	4.43	2.4	5.43	2.18	4.36	2.58	4.28	2.89	4.42	2.39	5.86	2.16	5.67	2.28	6.11	2.03	2	991
471	kule	crutch	N	4	2325	4.31	2.07	4.23	2.2	4.4	1.96	4.24	2.24	4.36	2.4	4.1	2.1	4.21	2.03	4.33	2.2	4.1	1.89	5.26	2.37	5.57	2.52	4.89	2.18	3.37	2.3	2.95	2.54	3.76	2.02	5.15	2.24	5.15	2.18	5.14	2.35		708
472	kwarta	quart	N	6	14	5.29	1.52	5.65	1.63	4.95	1.36	4.1	2.42	4.06	2.07	4.13	2.69	4.07	2.02	4	2.29	4.18	1.59	5.26	1.77	5.41	1.59	5.1	1.97	3.44	2.4	2.95	2.44	3.9	2.32	4.29	1.88	4.96	1.66	3.47	1.84		951
473	kwaśny	sour	A	6	390	4.71	2	4.63	1.91	4.83	2.18	4.88	1.72	4.73	1.86	5.05	1.58	4.38	1.99	4.13	2.1	4.68	1.86	5.29	2.23	4.95	2.33	5.62	2.13	3.62	2.23	3	2.17	4.08	2.21	4.67	2.41	5.29	2.24	3.83	2.43		989
474	kwiat	blossom/ flower	N	5	1868	7.27	1.65	7.84	1.25	6.53	1.84	4.42	2.64	5.22	2.56	3.7	2.56	4.45	2.15	4.8	2.26	4.14	2.05	4.1	2.29	4.05	2.5	4.14	2.14	4.6	2.65	5.1	3.01	4.14	2.25	5.4	2.76	5.5	2.84	5.32	2.75	2	44	168
475	kwiaty	flowers	N	6	4663	6.81	1.65	7.27	1.61	6.33	1.59	3.6	2.79	4.41	2.87	2.7	2.47	5.52	2.21	5.48	2.16	5.59	2.35	3.43	2.25	2.95	2.09	3.83	2.35	4.35	2.52	4.59	2.59	4.1	2.47	6.65	1.89	6.89	1.59	6.43	2.13
476	kwitnąć	blom	V	7	92	7.02	1.58	7.17	1.37	6.84	1.83	4.52	2.83	5	3.19	4.05	2.4	5.68	2.13	6.45	2.06	4.95	1.96	3.71	2.41	3.05	2.46	4.45	2.19	5.12	2.36	4.95	2.54	5.32	2.19	5.93	2.5	5.71	2.1	6.14	2.89
477	lalka	doll	N	5	629	5.52	2.29	6.73	1.8	4.2	2.04	3.54	2.01	3.6	2.09	3.48	1.99	4.31	2.59	4.04	2.69	4.63	2.5	3.54	2.21	3.25	2	3.81	2.42	3	2.19	2.95	2.19	3.05	2.24	5.88	2.15	5.95	1.79	5.82	2.48		728
478	lampa	lamp	N	5	1141	5.86	1.64	6	1.76	5.73	1.55	3.53	2.52	3.58	2.8	3.48	2.32	4.25	1.86	4	1.63	4.42	2.02	5.28	2.66	4.95	2.57	5.57	2.77	4.81	2.71	4.32	2.68	5.33	2.71	5.73	1.85	6.22	1.77	5.32	1.86		838
479	larwa	maggot	N	5	78	3.05	1.64	3.19	1.66	2.9	1.64	4.05	2.73	4.48	3.09	3.64	2.34	3.13	1.77	3	1.89	3.24	1.7	5.15	1.44	5.31	1.82	5.04	1.16	3.33	2.4	2.68	1.92	3.9	2.68	5.53	2.61	5.23	2.56	5.86	2.69		269
480	laska	stick	N	5	521	5.79	2.43	4.5	2.37	7.2	1.61	4.83	2.66	4.73	2.64	4.95	2.74	4.81	2.51	4.57	2.42	5.05	2.63	3.93	2.13	3.67	1.77	4.21	2.49	4.27	2.56	3.76	2.39	5.06	2.69	4.67	2.56	5.26	2.47	4.17	2.59
481	latarka	torch	N	7	343	5.51	1.72	5.48	1.69	5.55	1.79	3.73	2.72	3.74	2.88	3.71	2.63	4.2	1.9	4.19	1.56	4.21	2.13	5.25	2.34	5.47	2.25	5.05	2.46	4.26	2.56	3.23	2.02	5.33	2.67	5.2	2.22	5.56	1.95	4.91	2.43
482	latarnia	lantern	N	8	482	5.23	1.36	5.14	1.52	5.33	1.2	3.4	2.12	3.55	2.06	3.25	2.22	5.14	2.07	5.04	2.05	5.29	2.14	5.21	2.08	4.95	2.32	5.43	1.88	4.26	2.59	4.95	2.55	3.52	2.48	5.83	2.48	5.95	2.2	5.71	2.76		839
483	latarnia morska	lighthouse	I	15	0	5.57	2.06	5.95	2.16	5.19	1.94	3.6	2.19	3.29	2.08	3.91	2.31	5.98	2.39	5.95	2.17	6	2.63	5.28	1.91	4.44	1.71	5.83	1.86	3.75	2.32	3.26	2.28	4.19	2.32	6.23	2.47	6.18	2.32	6.29	2.67		847
484	lawina	avalanche	N	6	630	3.38	2.34	3.32	2.19	3.45	2.54	6	3.04	6.48	2.97	5.39	3.11	4.24	2.89	4.86	3.14	3.62	2.56	5.22	2.42	5.3	2.3	5.14	2.59	4.69	2.69	4.09	2.56	5.35	2.74	6.26	2.69	6.77	2.81	5.7	2.49		645
485	leczyć	treat	V	6	717	5.63	2.52	5.3	2.46	6.06	2.6	4.52	2.13	4.86	2.1	4.19	2.16	5.74	2.4	5.57	2.27	5.95	2.59	5.83	2.4	5.45	2.58	6.26	2.16	6.36	2.29	5.91	2.31	6.85	2.23	5.48	2.07	5.5	1.97	5.45	2.24		1019
486	legenda	legend	N	7	1066	6.12	1.71	5.57	1.83	6.64	1.43	3.68	2.63	3.32	2.33	4	2.88	5.78	2.44	5.13	2.39	6.21	2.43	4.68	2.66	5.58	2.8	3.86	2.31	4.91	2.55	4.18	2.44	5.67	2.5	5.58	2.06	5.56	2.12	5.59	2.06		845
487	lekarz	doctor	N	6	6502	5.74	2.4	6.18	2.3	5.25	2.47	4.85	2.08	4.55	2.06	5.14	2.1	6.14	2.5	6.57	2.76	5.63	2.11	5.2	2.58	5	2.79	5.38	2.42	6	2.57	6.6	2.44	5.45	2.61	5.81	2.23	6	2.66	5.64	1.81		129
488	lekceważenie	disregard	N	13	329	2.43	1.58	1.68	0.95	3.25	1.74	4.81	2.62	5.55	2.39	4	2.68	3.6	2.64	3.9	2.88	3.32	2.42	4.65	2.17	5.38	1.99	3.84	2.12	5.17	2.45	5.44	2.5	4.75	2.38	4.38	2.83	3.84	2.81	4.83	2.82
489	lekkomyślność	recklessness	N	13	238	4.02	1.76	4.24	1.84	3.81	1.69	4.93	2.29	5.32	2.4	4.52	2.16	4.05	1.93	3.76	1.7	4.37	2.17	2.66	1.94	2.67	2.27	2.65	1.6	3.76	2.38	3.64	2.06	3.9	2.73	3.19	1.7	3.04	1.59	3.44	1.9
490	leniwy	lazy	A	6	407	3.79	1.99	3.71	2.1	3.86	1.93	2.18	2.11	2.16	2.22	2.19	2.06	3.78	2.63	4.25	2.77	3.46	2.54	4.08	2.16	3.63	2.17	4.48	2.14	3.09	1.85	2.95	1.7	3.24	2.02	3.3	2.53	3.22	2.32	3.36	2.75		843
491	lesbijka	lesbian	N	8	26	4.78	2.3	4.77	2.05	4.79	2.62	4.55	2.35	5.14	1.8	3.95	2.71	5.05	2.68	4.77	2.83	5.35	2.54	3.6	2.36	4	2.37	3.15	2.32	4.34	3.1	4.17	3.28	4.56	2.91	4.5	3.02	4.15	3.2	4.82	2.89
492	lesbijski	lesbian	A	9	4	4.64	1.95	5.05	1.96	4.24	1.89	5.09	2.51	4.86	2.43	5.32	2.63	4.53	2.43	4	2.19	5	2.59	3.3	2.43	4.75	2.89	2.33	1.46	3.85	2.4	3.26	2.51	4.38	2.22	4.67	2.62	4.18	2.77	5.19	2.4		597
493	lew	lion	N	3	1747	6.14	1.84	6.19	1.66	6.1	2.05	6.53	2.35	6.62	2.25	6.45	2.5	7.1	2.26	7.53	2.09	6.71	2.39	4.5	2.08	5.63	1.59	3.75	2.05	4.8	2.72	4.47	2.72	5.1	2.76	5.14	2.42	5.32	2.5	4.95	2.38		518
494	lęk	anxiety	N	3	4232	2.38	1.26	2.11	0.91	2.68	1.45	5.46	2.58	5.31	2.68	5.63	2.48	2.55	2.14	2.3	2.18	2.84	2.08	3.74	2.54	3.84	2.71	3.63	2.37	4.72	2.66	4.57	2.72	4.88	2.59	3.34	2.59	3.26	2.56	3.41	2.68
495	lider	leader	N	5	90	6.47	1.75	6.57	1.91	6.36	1.62	5.25	2.5	5.05	2.53	5.43	2.52	8.45	1.01	8.5	1.1	8.42	0.97	6.55	2.42	7.58	2.06	5.62	2.38	5.74	2.86	5.09	2.97	6.43	2.64	4.6	2.73	4.72	2.16	4.5	3.16		844
496	list	letter	N	4	15970	6.5	1.5	6.81	1.25	6.19	1.69	4.28	2.25	4.81	2.6	3.77	1.77	4.43	1.47	4.47	1.12	4.38	1.75	4.63	2.26	4.63	2.13	4.63	2.39	4.43	2.3	4.26	2.47	4.57	2.18	4.98	2.22	5.23	1.82	4.71	2.59		846
497	litość	pity / mercy	N	6	2836	4.1	1.93	3.87	1.75	4.29	2.07	3.73	2.05	3.61	2.02	3.89	2.08	3.46	2.38	3.16	2.41	3.78	2.15	3.45	2.41	3.07	2.12	3.88	2.67	5.12	2.15	5.09	2.17	5.15	2.18	3.44	2.48	3.3	2.59	3.6	2.4	2	940
498	lizus	toady	N	5	39	2.81	1.95	2.8	1.54	2.82	2.3	5.21	2.61	5.33	2.35	5.09	2.89	3.86	2.65	4.09	2.83	3.6	2.48	5.73	2.7	6.43	2.61	4.83	2.62	3.83	2.57	3.8	2.27	3.88	3.02	4.26	2.8	4.64	2.7	3.86	2.92
499	lodowiec	glacier	N	8	263	4.37	1.91	3.89	1.76	4.84	1.98	3.07	2.06	2.82	1.97	3.33	2.18	4.5	2.53	5.39	2.15	3.77	2.64	6.55	2.01	7.1	1.94	6.05	1.99	3.14	2.08	2.8	2.07	3.45	2.09	6.55	2.06	7.05	1.7	6.09	2.29		186
500	lodówka	icebox	N	7	238	6.35	1.87	6.21	1.44	6.48	2.23	3.48	2.75	4	2.5	3.13	2.91	4.08	2.29	3.84	2.39	4.29	2.24	5.95	2.49	6.27	2.07	5.62	2.87	5	2.91	5.24	2.88	4.82	2.99	5.55	2.34	5.45	2.33	5.64	2.4		799
501	logiczność	consistency	N	10	3	6.52	1.76	6.58	1.93	6.44	1.54	3.93	2.39	3.58	2.12	4.23	2.62	6.79	1.8	6.52	1.68	7.11	1.94	8.21	1.5	8.35	1.39	8.09	1.62	6.81	2.24	7.26	1.68	6.26	2.73	4.33	2.78	3.91	2.76	4.84	2.79
502	lojalność	loyalty	N	10	711	7.42	1.59	7.27	1.86	7.57	1.29	3.83	2.65	3.64	2.59	4.05	2.76	6.12	2.06	6.08	2.12	6.18	2.04	4.76	2.44	4.53	2.34	4.96	2.55	7.4	1.62	7.59	1.53	7.19	1.72	4.45	3.12	4.84	3.17	4.1	3.11
503	loteria	lottery	N	7	56	5.29	1.81	5.29	1.98	5.29	1.68	6.37	2.06	6.76	1.92	6	2.16	4.3	2.63	4.16	2.36	4.43	2.91	4.63	2.56	4.94	2.54	4.42	2.6	4.28	2.45	4	2.45	4.52	2.48	6.4	2.4	6.09	2.62	6.71	2.17		853
504	ludzie	people	N	6	63197	6.48	1.94	6.13	1.94	6.89	1.91	5	2.23	5	2.38	5	2.14	4.68	2.66	5.32	2.71	4.14	2.55	4.64	2.27	4.73	1.98	4.55	2.61	6.93	2.2	7.26	1.96	6.55	2.44	6.1	2.49	6.62	2.64	5.53	2.25		525
505	luksus	luxury	N	6	465	6.69	1.91	6.67	2.22	6.71	1.59	5.28	2.54	5.48	2.77	5.09	2.35	6.05	2.84	6.68	2.5	5.48	3.06	6.03	2.33	6.44	2.19	5.75	2.42	5.18	2.45	5.84	2.52	4.57	2.27	6.23	2.52	6.14	2.59	6.33	2.52		268
506	luzak	easygoing	N	5	14	6.26	1.67	6.82	1.71	5.65	1.42	3.16	2.31	3.71	2.41	2.64	2.13	5.95	2.48	6.14	2.51	5.75	2.49	3.86	1.83	4.08	1.73	3.56	1.98	2.95	2.52	2.17	1.82	3.59	2.86	4.02	2.34	4.27	2.43	3.74	2.26
507	ładny	cute / pretty	A	5	1688	7.19	1.13	7.53	1.12	6.96	1.1	4.98	2.33	5.3	2.49	4.58	2.12	5.74	2.36	6.33	2.61	5.14	1.96	4.32	2.37	4.05	2.36	4.6	2.41	5.98	2.05	6.13	2.32	5.79	1.72	5.42	2.42	5.68	2.42	5.14	2.46	2	326
508	łagodność	gentleness	N	9	312	6.4	1.59	6.23	1.23	6.57	1.91	2.88	2.1	3.09	2.02	2.65	2.21	4.17	2.26	4.12	2.4	4.24	2.11	4.6	2.51	5.16	2.27	4.13	2.65	5.72	2.42	5.77	2.58	5.67	2.31	4.4	2.52	3.84	2.46	4.9	2.53
509	łagodny	gentle	A	7	1920	6.32	1.44	6.74	1.33	5.89	1.45	2.37	1.83	2.14	1.58	2.62	2.06	4.3	2.52	4.67	2.57	4	2.51	3.74	2.08	3.2	1.85	4.23	2.2	5.4	2.6	5.3	2.66	5.5	2.6	3.19	2.35	3.25	2.57	3.14	2.19		183
510	łatwowierność	credulity	N	13	56	3.95	2.04	4.27	2.41	3.6	1.5	3.63	2.08	3.76	1.92	3.5	2.26	2.24	1.59	2.32	1.67	2.15	1.53	2.33	1.39	2.24	1.51	2.44	1.25	3.8	2.19	4.17	2.36	3.5	2.04	3.8	2.34	3.64	2.28	4	2.45
511	łatwy	easy	A	5	709	7.4	1.7	7.55	1.65	7.25	1.77	2.68	1.9	2.65	2.28	2.71	1.52	3.86	3.04	3.3	3.02	4.5	3	4.63	3.06	3.4	2.64	5.81	3.03	4.17	2.61	4.25	2.59	4.09	2.69	3.88	2.4	3.55	2.84	4.18	1.94		734
512	ławka	bench	N	5	216	5.64	1.66	5.5	1.92	5.8	1.36	2.07	1.84	1.61	1.37	2.67	2.2	4.05	2.26	3.29	1.65	4.81	2.56	4.71	2.14	5.05	1.96	4.38	2.29	3.17	2.59	3.86	2.92	2.4	1.98	6	2.31	6.14	2.27	5.85	2.39		655
513	łazienka	bathroom	N	8	389	6.02	1.89	6.09	2.02	5.95	1.79	2.83	2.19	2.96	2.25	2.67	2.17	5.55	2.21	5.67	2.59	5.43	1.8	4.49	2.08	4.5	2.21	4.48	1.99	5.4	2.62	5.55	2.58	5.25	2.73	5.45	2.62	5.68	2.38	5.2	2.89		548
514	łgarstwo	lie	N	8	116	2.38	1.83	2.71	2.03	2.05	1.6	6	2.44	5.91	2.74	6.1	2.14	4.45	2.77	4.48	2.8	4.42	2.81	5.9	2.26	5.76	2.45	6.05	2.09	4.67	2.78	5	2.53	4.3	3.06	3.71	2.41	3.54	2.5	4	2.31		259
515	łokieć	elbow	N	6	1285	4.7	1.3	4.74	1.19	4.67	1.43	3.82	2.17	3.88	2.13	3.75	2.27	4.62	1.91	4.68	2.03	4.55	1.85	5.67	2	5.95	2.09	5.41	1.92	3.29	2.03	3.75	2.1	2.86	1.91	4.43	2.24	3.9	2.4	4.91	2.02		737
516	łóżko	bed	N	5	4674	7.67	1.96	8.09	1.44	7.2	2.35	3.85	3.34	4.26	3.58	3.33	3.03	5.95	2.51	5.81	2.94	6.1	2.05	4.07	2.59	4.25	2.71	3.9	2.53	6.57	2.4	7.14	2.17	5.95	2.54	5.02	2.9	5.14	3	4.9	2.86		549
517	mafia	mafia	N	5	249	3.12	2.11	2.55	1.6	3.79	2.46	6.26	2.18	6.76	2.05	5.76	2.23	6.69	2.98	7.09	2.81	6.25	3.16	5.98	2.59	6.05	2.24	5.9	2.99	3.88	2.79	3.61	2.62	4.22	3.02	5.48	2.62	5.5	3.07	5.45	2.2
518	magazynowanie	storage	N	13	15	5	1.15	5.17	1.07	4.79	1.23	3.5	1.86	3.73	1.98	3.25	1.74	4.31	2.01	4.24	2.19	4.38	1.86	5.8	1.78	5.82	1.65	5.79	1.96	4.17	2.75	4	2.86	4.33	2.69	5.12	2.41	4.88	2.38	5.42	2.48
519	magiczny	magical	A	8	947	6.45	2.13	6.76	2	6.14	2.26	5.23	2.31	5.52	2.46	4.95	2.17	6.08	2	7	1.8	5.24	1.84	2.95	2.19	3.63	2.55	2.5	1.84	4.25	2.33	4.11	2.18	4.38	2.5	4.86	2.53	5.55	2.32	4.14	2.59		858
520	magiel	mangle	N	6	41	4.62	1.53	4.67	1.49	4.57	1.6	3.47	2.1	3.57	2.2	3.36	2.04	4.3	2.23	3.63	2.17	4.9	2.17	4.53	1.96	4.56	1.79	4.5	2.11	3.25	2.37	2.58	1.95	3.86	2.59	4.93	2.12	4.55	1.53	5.33	2.58		861
521	maglować	mangle	V	8	17	3.98	1.6	4.14	1.83	3.8	1.32	4	2.35	4.48	2.66	3.39	1.75	5.31	2.54	5.64	2.48	4.95	2.63	5.16	2.22	4.96	2.57	5.4	1.79	3.43	2.06	3.29	2.03	3.57	2.13	4.63	2.41	4.59	2.15	4.68	2.73
522	majstrować	tamper	V	10	76	5.71	1.7	5.43	1.86	6	1.52	4.88	2.31	4.54	2.21	5.33	2.43	6.02	2.27	5.82	2.11	6.25	2.47	6.5	2.21	6.59	2.17	6.4	2.3	5.43	2.59	5.33	2.31	5.52	2.89	4.86	2.51	5.39	2.35	4.46	2.6		1006
523	makaron	pasta	N	7	184	6.33	1.57	6.43	1.8	6.21	1.27	3.76	2.18	3.35	1.81	4.14	2.46	4.22	2.84	4.05	2.72	4.36	3	4.79	2.62	4.86	2.7	4.7	2.6	4	2.4	3.83	2.5	4.2	2.33	5	2.2	5.05	2.6	4.95	1.72		524
524	malaria	malaria	N	7	59	1.93	1.28	2.05	1.28	1.81	1.29	5.02	2.89	5.14	3.32	4.91	2.49	3.3	2.58	2.89	2.28	3.67	2.83	4.78	2.37	4.88	2.19	4.71	2.53	5.65	2.32	5.89	1.97	5.43	2.62	6.14	2.55	6	2.73	6.29	2.41		860
525	malować	paint	V	7	663	5.93	1.93	6.39	1.75	5.37	2.03	3.83	2.46	3.95	2.67	3.73	2.31	5.32	2.26	5.21	2.42	5.41	2.17	4.81	2.78	4.41	2.58	5.25	2.99	4.23	2.54	3.78	2.63	4.75	2.4	4.4	2.18	4.43	2.01	4.37	2.41		924
526	maluszek	tiny tot	N	8	0	7.24	1.56	7.5	1.5	7	1.6	4.3	2.76	4.95	2.85	3.68	2.57	3.19	2.7	3.27	3.1	3.1	2.25	2.93	1.93	2.61	1.95	3.33	1.88	4.88	2.56	5.48	2.31	4	2.72	5.09	2.37	5.82	2.08	4.33	2.46
527	małżonek	spouse	N	8	588	6.43	2.31	6.79	2.25	5.94	2.36	5.38	2.31	5.27	2.49	5.5	2.14	5.98	2.19	6.43	2.5	5.42	1.64	3.24	2.15	3.52	2.2	2.95	2.11	7.26	2.34	6.78	2.58	7.63	2.12	4.19	2.69	3.88	2.77	4.61	2.59		407
528	maminsynek	sissy	N	10	43	3.5	2.18	2.91	2.19	4.21	1.99	3.64	2.45	3.74	2.85	3.53	1.93	2.29	2.04	1.95	1.8	2.62	2.25	3.76	2.7	4.37	3.3	3.26	2.03	3.36	2.25	3.58	2.5	3.06	1.89	3.71	2.6	3	2.1	4.43	2.89		394
529	manekin	dummy	N	7	159	4.19	1.66	4.55	1.84	3.8	1.36	3.54	2.13	3.6	2.19	3.48	2.14	3.93	2.69	3.09	2.31	4.9	2.81	5.02	2.43	5.1	2.51	4.95	2.42	2.69	1.92	2.7	1.92	2.68	1.96	5.38	1.99	5.25	2.05	5.5	1.97		732
530	maniak	maniac	N	6	212	4.69	2.1	4.57	1.78	4.81	2.42	5.95	2.54	6	2.43	5.91	2.69	5	2.74	5.37	2.63	4.67	2.85	3.3	2.58	3	2.25	3.5	2.81	4.4	2.6	4.32	2.77	4.48	2.5	3.53	2.42	3.36	2.5	3.71	2.39		862
531	marazm	marasmus	N	6	43	3.31	1.57	3.29	1.62	3.33	1.56	3.49	2.67	3.86	2.62	3.05	2.72	3.02	1.99	3.5	2.09	2.5	1.79	4.81	2.2	4.3	2.1	5.42	2.22	3.6	2.01	3.29	1.93	3.9	2.1	4.02	2.2	4.35	2.43	3.71	1.95
532	marnotrastwo	waste	N	12	159	2.83	1.4	2.75	1.45	2.94	1.35	5.07	2.74	4.79	2.88	5.32	2.66	3.64	2.43	3.96	2.93	3.26	1.63	4.14	2.54	4.05	2.61	4.22	2.54	5.07	2.48	4.57	2.54	5.68	2.33	4.79	2.57	5.09	2.83	4.42	2.24
533	marnować	waste	V	8	616	2.25	1.21	2.5	1.47	2	0.86	4.1	2.49	4.73	2.6	3.37	2.19	4.1	2.4	4.33	2.73	3.86	2.06	4.14	2.68	4	2.61	4.32	2.83	4.1	2.32	4.09	2.27	4.11	2.45	4.69	2.55	5	2.47	4.38	2.65		485
534	martwica	necrosis	N	8	14	1.66	1.04	1.45	0.96	1.89	1.1	3.52	2.84	3.23	2.92	4	2.73	2.91	2.08	2.79	2.2	3	2.02	5.6	2.74	5.91	2.71	5.25	2.81	4.79	3.02	5.1	3.09	4.5	3	4.12	2.7	3.78	2.71	4.5	2.7
535	martwić	disturb	N	7	2394	2.62	1.25	2.64	1.53	2.6	0.88	5.3	2.51	5.24	2.64	5.36	2.44	3.02	1.88	2.91	1.74	3.15	2.06	3.84	2.59	3.64	2.72	4.11	2.45	5.3	2.52	5.5	2.55	5.14	2.55	3.73	2.57	3.77	2.62	3.68	2.58
536	martwy	dead	A	6	3148	1.62	1.67	1.36	1.29	1.9	2	3.93	3.42	3.41	3.39	4.5	3.44	2.81	2.38	2.86	2.73	2.76	2.05	4.4	2.98	4.96	3.01	3.74	2.88	6.22	2.54	6.45	2.72	6	2.41	4.07	2.5	4.05	2.5	4.1	2.57		588
537	marzenie	dream	N	8	1208	7.37	1.7	7.32	1.76	7.43	1.69	5.12	3.27	5.18	3.29	5.05	3.33	6.33	2.62	6.56	2.83	6	2.32	4	2.9	4.42	3.19	3.65	2.67	7.28	2.19	7.27	2.23	7.29	2.19	3.15	2.98	2.47	2.39	3.76	3.37
538	masakra	massacre	N	7	160	2.49	1.79	1.89	1.49	3	1.9	5.93	3.05	5.24	3.3	6.62	2.67	4.67	2.83	3.95	2.96	5.36	2.59	4.38	2.34	5.05	2.34	3.76	2.21	5.15	2.11	5.44	2.37	4.96	1.94	4.75	2.84	5.85	2.32	3.65	2.92		867
539	maskotka	mascot	N	8	52	6.79	1.57	7.23	1.88	6.3	0.98	3.84	2.83	4.52	2.99	3.18	2.56	4.21	2.81	4.55	2.72	3.85	2.92	3.35	2.21	3.08	2.31	3.72	2.08	4.13	2.58	4.22	2.82	4.05	2.44	5.22	2.07	5.36	2.06	5.05	2.12
540	masło	butter	N	5	656	4.88	1.7	4.71	1.87	5.05	1.53	2.81	2.02	2.3	1.75	3.27	2.16	4.29	1.99	3.5	1.95	5.15	1.69	5.1	1.73	5.36	1.84	4.79	1.58	3	1.96	2.95	1.88	3.05	2.09	5.6	2.44	5.39	2.86	5.88	1.76		57
541	masturbować	masturbate	V	11	7	5.68	2.39	5.79	2.64	5.59	2.22	5.31	2.71	5.52	2.77	5.1	2.7	5.19	2.58	4.9	2.79	5.45	2.39	3.85	2.3	3.68	2.14	4	2.49	4.43	2.54	2.94	1.65	5.42	2.57	4.18	2.55	4	2.75	4.35	2.39		599
542	maszyna	machine	N	7	3674	5.05	1.78	4.38	1.91	5.71	1.38	4.72	2.38	4.33	2.31	5.09	2.45	4.6	2.68	4.63	2.34	4.57	3.01	7.23	2.18	6.88	2.13	7.46	2.23	3.85	2.03	3.74	2.26	3.95	1.86	5.98	2.55	5.64	2.44	6.33	2.67		855
543	matka	mother	N	5	28156	7.73	1.28	7.68	1.6	7.77	0.97	4.64	2.64	4.33	2.48	4.95	2.82	5.67	2.3	6.24	2.43	5.14	2.08	2.25	2.08	1.63	1.16	2.81	2.56	8.1	1.53	8.69	0.7	7.71	1.81	3.78	2.78	2.7	2.43	4.85	2.74		286
544	mądrość	wisdom	N	7	1457	7.64	1.62	7.57	1.36	7.71	1.87	3.53	2.41	3.64	2.61	3.43	2.25	6.8	2.13	6.48	2.27	7.16	1.95	7.39	1.92	7.52	1.94	7.25	1.94	7.38	2.31	7.86	2.01	6.85	2.54	3.86	2.74	3.88	2.72	3.81	2.86
545	mądry	wise	A	5	2331	7.74	1.26	7.73	1.2	7.76	1.34	4.68	2.52	4.85	2.41	4.5	2.67	7.32	1.77	7.18	1.87	7.47	1.68	7.19	2.16	7.14	2.4	7.25	1.92	7.4	2.44	7.14	2.61	7.7	2.27	4.38	3.03	4.83	3.23	3.84	2.75		497
546	medycyna	medicine	N	8	322	5.95	2.06	6.05	2.37	5.86	1.81	4.05	2.23	3.76	1.92	4.33	2.52	6.05	2.38	6.9	1.7	5.23	2.67	7.3	2.24	7.26	2.73	7.33	1.77	6.58	2.33	7.69	1.54	5.83	2.5	5.58	2.86	5.65	3.22	5.5	2.54		869
547	melodia	melody	N	7	750	7.1	1.81	7.32	1.95	6.91	1.72	4.6	2.77	4.67	3.12	4.52	2.44	5.3	2.48	5.76	2.34	4.86	2.59	4.08	2.14	3.68	2.47	4.43	1.78	5.7	2.21	6.56	2.39	5.13	1.92	4.4	2.68	3.5	2.33	5.3	2.75		870
548	melodyjka	tune	N	9	23	5.56	1.53	5.57	1.47	5.56	1.65	3.55	2.23	3.24	1.89	3.86	2.54	4.74	2.05	4.96	2.01	4.47	2.12	3.29	2.08	2.91	1.93	3.7	2.2	4.17	2.49	4.23	2.64	4.1	2.38	5.9	2.02	5.64	2.19	6.2	1.82		1021
549	metal	metal	N	5	1446	5.05	1.96	4.37	1.67	5.64	2.04	4.05	2.86	3.76	2.86	4.33	2.9	4.42	2.23	4.19	2.2	4.64	2.28	6.15	2.2	5.84	2.14	6.43	2.27	3.55	2.42	3.75	2.32	3.42	2.52	5.45	2.55	5.65	2.52	5.25	2.63		874
550	metoda	method	N	6	1244	5.66	1.39	6.11	1.41	5.27	1.28	3.9	2.1	4	2.1	3.81	2.16	5.49	1.94	5.43	1.99	5.55	1.95	7.28	1.68	7.11	1.59	7.43	1.78	5.28	2.26	5.31	2.27	5.25	2.31	4.4	2.35	4.4	2.35	4.4	2.41		875
551	miasto	city	N	6	13750	6.07	1.64	6.29	1.85	5.86	1.42	5.76	2.18	6.15	1.95	5.41	2.36	5.17	2.48	4.91	2.84	5.45	2.04	4.76	2.4	4.73	2.49	4.79	2.35	4.6	2.36	5.05	2.31	4.14	2.37	6.15	2.54	6.3	2.2	5.94	2.99		73
552	mieć żal	resent	I	8		3.07	1.63	3.09	1.41	3.05	1.9	5.02	2.16	5.43	2.09	4.62	2.2	3.45	2.12	3.32	2.44	3.6	1.76	3.74	2.48	3.55	2.3	3.95	2.7	4.71	2.59	5.09	2.86	4.22	2.18	3.45	2.3	3.45	2.8	3.45	1.79
553	mielenie	grinding	N	8	25	4.17	1.79	4	1.76	4.37	1.86	3.88	2.33	3.95	2.36	3.8	2.35	4.31	2.14	4.24	1.95	4.38	2.36	5.2	2.38	5.55	2.5	4.79	2.23	3.71	2.35	3.52	2.23	3.9	2.51	5	2.25	4.79	2.28	5.26	2.23
554	miesiąc	month	N	7	5010	5.44	1.57	5.11	1.73	5.73	1.39	3.14	2.03	3.29	2.43	3	1.58	4.67	2.49	4.57	2.48	4.77	2.54	5.33	2.37	5.42	2.14	5.24	2.61	4.38	2.5	4.63	2.47	4.21	2.55	5.2	2.47	5.95	2.58	4.45	2.16		283
555	mieszkaniec	inhabitant	N	11	602	4.85	1.42	5.05	1.43	4.67	1.43	2.88	1.92	3.19	2.2	2.67	1.74	4.75	2.19	4.37	2.43	5.1	1.95	5.58	2.01	5.68	1.99	5.48	2.09	4.74	2.61	5.29	2.76	4.32	2.48	5.6	1.75	5.4	2.06	5.77	1.45		813
556	miękki	soft	A	6	1350	6.4	2.24	6.92	2.21	5.72	2.16	2.9	2.01	2.36	2.11	3.5	1.76	4.36	2.55	4.96	2.85	3.63	1.95	3.43	2.04	2.76	1.79	4.1	2.1	5.33	2.25	5.61	2.17	5.13	2.33	4.98	2.65	4.63	2.48	5.44	2.85		986
557	milczenie	silence	N	9	5840	5.1	1.99	5	2	5.2	2.02	1.98	1.97	1.65	1.7	2.39	2.25	3.36	2.65	3.18	2.89	3.55	2.42	5.05	2.94	4.78	3	5.35	2.91	4.64	2.59	4.71	2.63	4.57	2.62	3.39	2.34	2.64	1.53	4.26	2.83
558	milioner	millionaire	N	8	210	6.83	2.12	6.58	2.41	7.05	1.86	5.02	2.9	5.57	2.64	4.48	3.11	6.67	2.54	6.81	2.14	6.55	2.92	7.3	1.57	7.68	1.16	6.95	1.83	5.63	2.34	5.69	2.5	5.58	2.28	5.53	2.46	5.35	2.66	5.7	2.3		278
559	milutki	cute	A	7	55	7.62	1.45	7.77	1.27	7.45	1.64	3.76	2.77	3.41	2.75	4.15	2.8	4.71	2.75	4.48	2.73	4.95	2.82	2.79	1.99	2.3	1.55	3.37	2.34	5.1	2.36	5.4	2.56	4.81	2.18	3.95	2.19	4.15	1.9	3.76	2.47		97
560	miło	nice	X	4	5143	7.29	1.61	7.5	1.1	7.09	1.97	4.27	2.61	4.68	2.96	3.91	2.27	5.5	2.49	5.33	2.31	5.67	2.71	3.14	1.85	3	1.67	3.27	2.03	6.2	2.28	6.5	2.26	5.9	2.31	4.28	2.62	3.72	2.65	4.73	2.57		902
561	miłość	love / affection	N	6	15304	8	1.9	8.29	1.9	7.71	1.9	6.56	2.98	7	3.08	6.14	2.88	5.93	2.57	6.53	2.63	5.38	2.44	1.85	1.87	1.56	1.36	2.04	2.16	8.03	1.29	8.26	1.24	7.81	1.33	3.23	2.76	3.36	2.75	3.1	2.83	2	263	7
562	miły	kind / nice	A	4	4285	7.74	1.01	7.95	1.05	7.55	0.96	4.47	2.47	4.57	2.62	4.36	2.38	5.55	2.18	4.77	2.33	6.4	1.67	3.27	2.23	3	1.93	3.61	2.57	6.17	2.13	6.28	2.13	6	2.18	3.91	2.77	4.36	3.23	3.43	2.16	2
563	miód	honey	N	4	704	7.33	1.42	7.25	1.48	7.38	1.41	3.45	2.26	3.11	1.85	3.76	2.59	5	2.07	4.45	1.92	5.57	2.11	3.95	2.26	3.59	2.43	4.23	2.14	3.77	2.52	3.19	2.23	4.32	2.7	5.29	2.52	5.85	2.32	4.77	2.64		792
564	misiek	teddy bear	N	6	15	7.21	1.44	7.75	1.48	6.74	1.25	2.79	2.07	2.86	1.93	2.71	2.24	3.98	2.72	3.25	2.29	4.67	2.97	2.95	2.38	2.75	2.47	3.22	2.29	3.84	2.68	4.13	2.72	3.5	2.67	4.98	2.5	5.13	2.56	4.78	2.49
565	miska	bowl	N	5	228	4.67	1.37	4.74	1.1	4.58	1.68	2.88	1.89	2.19	1.69	3.57	1.86	4.2	1.95	4	1.78	4.38	2.13	5.62	2	5.68	2.15	5.55	1.88	3.56	2.29	3.41	2.56	3.74	2	5.57	2.38	5.24	2.26	5.9	2.51		49
566	mistrz	champion	N	6	4209	7.5	1.52	7.52	1.6	7.48	1.47	5.9	2.69	6.95	2.31	4.95	2.7	6.9	2.54	7.09	2.2	6.7	2.9	6.68	2.53	6.68	2.92	6.68	2.08	7.05	2.09	6.86	2.2	7.24	2.02	4.93	2.82	5.22	2.63	4.53	3.1		67
567	mistrzowski	masterful	A	11	90	7.76	1.7	8	1.83	7.55	1.6	6.12	2.67	6.24	2.95	6	2.43	6.67	2.65	6.71	2.69	6.64	2.68	5.75	2.63	6	2.77	5.52	2.54	6.68	2.22	7	2.19	6.46	2.26	4.7	2.88	4.1	2.85	5.3	2.85		271
568	mistyk	mystic	N	6	59	4.4	2.16	4.3	2.11	4.5	2.26	4.1	2.47	3.68	2.29	4.45	2.61	5.6	2.51	6.29	2.47	4.9	2.41	4.93	2.43	5.05	2.5	4.82	2.42	4.13	2.83	4.35	2.76	3.9	2.95	4	2.31	3.78	2.34	4.18	2.32		891
569	mleko	milk	N	5	2043	5.51	1.98	5.53	2.46	5.5	1.5	3.17	2.13	3.43	2.34	2.9	1.92	4.07	2.09	4.29	2.15	3.86	2.05	4.38	2.13	4.37	2.03	4.38	2.27	3.75	2.23	4.19	2.69	3.46	1.86	5.3	2.3	6.15	2.32	4.45	1.99		876
570	młody	young	A	5	17325	7.49	1.4	7.27	1.32	7.71	1.49	6.18	2.51	6.45	2.35	5.9	2.69	6.05	2.09	7.05	1.62	4.89	2	3.69	1.77	3.36	1.33	4.05	2.14	5.79	2.04	5.18	1.82	6.45	2.11	4.81	2.62	4.87	2.53	4.74	2.79		1038
571	młodzież	youth	N	8	1703	6.88	1.42	6.68	1.25	7.1	1.58	6.23	2.33	6.65	1.98	5.8	2.61	5.54	2.27	6.09	2.02	4.89	2.42	3.98	1.73	3.59	1.47	4.4	1.93	5.17	2.27	4.86	2.01	5.5	2.54	5.45	2.35	5.04	2.44	5.95	2.2		1039
572	młotek	hammer	N	6	610	4.55	1.94	3.63	1.74	5.47	1.71	3.81	2.55	4.36	2.66	3.24	2.34	4.78	2.52	4.5	2.6	5	2.49	6.02	2.41	6.05	2.61	6	2.29	3.38	2.28	2.55	2.04	4.14	2.27	5.83	2.49	5.85	2.46	5.82	2.58		198
573	moc	power	N	3	8066	7.24	1.28	7	1.41	7.4	1.19	6.95	2.4	7.13	2.47	6.74	2.35	7.29	2.53	7.62	2.38	6.95	2.69	5.83	2.68	5.71	2.63	5.95	2.8	6.36	2.45	6.96	1.97	5.63	2.81	3.81	2.62	3.77	2.94	3.86	2.31		323
574	mocz	urine	N	4	264	3.02	1.67	2.91	1.73	3.17	1.62	3.12	2.12	3	1.92	3.24	2.34	4	2.46	4.57	2.69	3.32	2	4.98	2.63	5.64	2.79	4.25	2.29	3.93	2.8	3.82	2.68	4.05	2.98	3.5	2.53	3.59	2.15	3.4	2.95		617
575	modelowanie	modeling	N	11	33	5.46	1.86	5.45	1.68	5.47	2.09	4.14	1.96	4.08	1.76	4.25	2.29	5.7	2.06	6.11	2.05	5.38	2.06	6.48	2.42	5.95	2.42	7.05	2.35	4.36	2.55	4.4	2.52	4.32	2.63	5.28	2.35	5.3	2.03	5.25	2.73
576	moment	moment	N	6	13581	5.2	1.95	5.47	2.22	4.95	1.7	4.55	2.9	5.05	3.12	4.05	2.64	4.79	1.98	4.71	2.05	4.86	1.96	3.3	2.28	3.42	2.55	3.19	2.06	6.08	2.53	6.44	2.13	5.83	2.78	5.13	2.22	5.35	1.9	4.9	2.53		281
577	moneta	coin	N	6	490	6.81	1.76	6.9	1.48	6.73	2	4.71	2.44	5.5	2.48	3.85	2.13	5.95	2.35	6.68	2.38	5.15	2.08	6.1	2.05	6.33	1.8	5.86	2.29	6.65	2.3	6	2.53	7.44	1.76	5.88	2.39	6.1	2.71	5.67	2.08		692
578	moralny	moral	A	7	418	6.51	1.69	6.63	1.38	6.41	1.94	3.9	2.18	4.24	2.43	3.57	1.91	5.7	1.86	5.86	2.01	5.55	1.74	4.73	2.44	4.16	2.52	5.24	2.3	6.4	1.95	6.31	2.47	6.46	1.56	3.85	2.75	3.35	2.18	4.35	3.2		884
579	morderca	murderer	N	8	1757	2.79	2.33	2.3	1.98	3.23	2.58	5.59	2.62	4.68	2.63	6.36	2.4	5.4	3.01	5.48	3.36	5.33	2.71	5.79	2.83	5.38	2.97	6.18	2.7	4.48	3.12	5.35	3.13	3.6	2.93	5.03	3.25	5	3.53	5.05	3.09		289
580	motyl	butterfly	N	5	318	6.71	1.5	7.14	1.68	6.29	1.19	3.74	2.36	3.85	2.81	3.64	1.92	4.83	2.2	4.73	2.37	4.95	2.04	3.37	2	3.27	2.27	3.47	1.68	3.19	2.09	3.57	1.94	2.81	2.2	5.65	2.59	6.09	2.61	5.06	2.51		58
581	możny	mighty	A	5	212	5.46	1.87	4.95	1.75	5.91	1.9	3.83	2.32	3.86	2.52	3.81	2.16	6.23	1.78	5.48	1.83	6.95	1.43	6.45	1.68	6.42	1.71	6.48	1.69	5.05	2.06	5.5	2.31	4.75	1.87	4.55	2.43	3.95	2.26	5.15	2.5		276
582	mówienie	speech	N	8	635	6.05	1.64	6.5	1.65	5.55	1.5	4.3	2.31	4.71	2.51	3.91	2.09	6.62	1.95	6.82	1.94	6.4	1.98	6	2	5.96	2.09	6.06	1.92	5.8	2.4	5.67	2.66	5.91	2.22	4.27	2.69	4.32	2.95	4.21	2.44
583	mrok	gloom	N	4	3909	3.71	2.1	3.21	1.72	4.21	2.37	4.23	2.6	4.64	2.56	3.81	2.64	4.33	2.72	4.78	2.8	3.95	2.66	5.79	2.49	5.95	2.5	5.64	2.54	3.79	2.59	3.35	2.23	4.18	2.87	6	2.82	5.65	2.78	6.32	2.88		188
584	mrugnięcie	wink	N	10	92	6.15	1.49	6.3	1.53	6	1.49	3.41	2.54	3.18	2.56	3.68	2.56	3.86	2.33	4.29	2.39	3.43	2.25	3.57	2.55	3.22	2.11	4	3	3.43	2.43	3.57	2.29	3.26	2.64	3.79	2.4	4	2.24	3.57	2.6		1033
585	muskularny	muscular	A	10	283	6.07	2.16	6.3	1.95	5.86	2.36	4.66	2.41	4.42	2.65	4.86	2.23	6.07	2.36	6.38	2.52	5.76	2.21	5.21	2.07	5.38	1.83	5.05	2.3	4.68	2.6	5.15	2.66	4.2	2.5	4.65	2.19	5.28	2.59	4.14	1.7		290
586	mutacja	mutation	N	7	100	4.14	1.96	3.55	1.54	4.68	2.17	5.12	2.38	4.53	2.57	5.64	2.13	4.67	2.6	4.71	2.59	4.62	2.67	5.02	2.48	5.57	2.77	4.5	2.11	4.8	2.83	4.65	2.7	4.95	3.02	3.65	2.33	3.5	1.95	3.77	2.64		890
587	muzeum	museum	N	6	2633	5.5	1.8	5.85	1.63	5.18	1.92	4.07	2.56	3.68	2.52	4.41	2.61	4.48	2.13	4.29	1.93	4.67	2.35	5.53	2.45	5.57	2.64	5.5	2.32	4	2.61	4.15	2.74	3.85	2.54	5.6	2.12	5.67	2.22	5.55	2.09		889
588	muzyka	music	N	6	4517	7.81	1.71	8.15	1.63	7.5	1.77	5.88	2.74	6.74	2.84	5.14	2.47	6.29	2.65	6.14	2.54	6.43	2.82	3.58	2.35	3.38	2.62	3.77	2.11	6.95	2.28	6.95	2.24	6.95	2.37	5	2.77	4.67	3.05	5.27	2.57		291
589	myśl	thought	N	4	28418	6.43	1.48	6.67	1.49	6.19	1.47	3.45	2.5	3.42	2.48	3.5	2.6	6.52	2.23	6.45	2.02	6.6	2.5	6.86	2.95	7.14	2.9	6.55	3.05	6.76	2.84	6.52	3.03	7	2.7	3.17	2.45	4.11	2.76	2.46	1.96		1013
590	nadużycie	abuse	N	9	121	3.55	1.68	3.78	1.7	3.26	1.66	5.85	2.17	6.62	1.77	5.05	2.31	4.61	2.86	5.13	2.93	3.94	2.71	6.05	2.17	5.24	2.51	6.86	1.42	5.33	2.37	5.45	2.46	5.23	2.33	4.86	2.33	4.27	2.33	5.5	2.21		1
591	nadzieja	hope	N	8	3145	7.28	1.78	6.95	2.01	7.62	1.47	5.53	2.31	5.55	2.33	5.5	2.35	5.17	2.31	5.5	2.2	4.79	2.44	3.05	2.16	2.73	1.67	3.4	2.6	6.83	2.45	7.05	2.08	6.6	2.84	3.83	2.95	4.48	3.12	3.05	2.61		794
592	nafta	kerosene	N	5	122	4.49	1.56	4.05	1.72	4.91	1.31	3.25	2.3	2.79	2.04	3.67	2.48	4.65	2.36	3.81	2.4	5.21	2.21	5.68	2.2	5.16	2.14	6.14	2.2	4.4	2.7	3.86	2.64	4.95	2.71	5.38	2.03	5.78	1.59	5.05	2.32		243
593	nagi	naked / nude	A	4	1464	5.45	2.42	5.5	2.06	5.41	2.75	4.73	2.51	5	2.4	4.5	2.63	3.95	2.23	3.86	2.59	4.05	1.86	3.53	2.41	4.76	2.53	2.36	1.62	4.98	2.48	5.35	2.3	4.6	2.64	4.23	2.38	3.78	2.37	4.59	2.38	2	892
594	nagroda	award	N	7	759	8.63	0.77	8.68	0.84	8.58	0.69	7.1	2.16	7.31	2.4	6.75	1.73	6.88	2	7.05	2.27	6.75	1.8	5.36	2.31	4.86	2.42	5.9	2.13	6.76	2.42	6.95	1.9	6.59	2.84	6.72	2.39	6.96	2.1	6.45	2.72
595	nagrywanie	recording	N	10	63	5.29	1.25	5.32	0.84	5.25	1.62	4.56	2.33	4.76	1.58	4.36	2.9	5.31	2.57	5.45	2.44	5.15	2.76	5.56	2.13	5.76	1.88	5.28	2.47	4.2	2.47	4.17	2.87	4.23	2.16	5.83	1.86	5.73	1.78	5.95	1.99
596	najeźdźca	invader	N	9	47	3.38	2.18	2.63	1.38	4.05	2.56	5.98	2.67	5.13	2.55	6.54	2.65	5.68	2.79	5.63	3.02	5.71	2.63	5.67	2.71	7.14	2.12	4.14	2.41	5.36	2.4	5.29	2.23	5.41	2.58	5.76	2.52	5.6	2.72	5.91	2.37		823
597	naleśniki	pancakes	N	9	149	7.4	1.93	7.26	2.38	7.58	1.22	4.31	2.28	3.95	2.33	4.64	2.24	5.1	2.26	6	1.76	4.32	2.38	4.64	2.86	4.64	3.02	4.65	2.76	5.49	2.36	5.3	2.51	5.7	2.23	5.58	2.42	5.48	2.38	5.68	2.52		523
598	nałogowiec	addict	N	10	11	3.19	2.07	3.7	2.01	2.58	2.04	5.51	2.83	5.9	2.88	5.1	2.79	2.9	2.48	3.09	2.87	2.67	1.91	4.98	2.73	5.48	2.84	4.48	2.58	4.67	2.51	4.8	2.65	4.55	2.42	3.05	2.26	3.23	2.33	2.85	2.23		581
599	namiętność	passion	N	11	910	8.07	1.49	8.29	1.01	7.86	1.85	7.65	2.15	7.95	1.84	7.33	2.44	6.4	2.02	6.62	2.29	6.16	1.71	1.95	1.95	2	1.97	1.9	1.97	6.19	2.73	6.41	2.77	5.95	2.72	3.38	2.74	3.04	2.76	3.94	2.69		306
600	napad	attack	N	5	832	2	1.23	1.67	1.02	2.33	1.35	7.2	2.2	7.05	2.06	7.37	2.41	4.14	3.05	3.95	3.27	4.35	2.85	5.07	2.58	4.96	2.74	5.21	2.44	5.07	2.58	5.1	2.62	5.05	2.6	5.27	2.59	5.7	2.45	4.86	2.71
601	napastliwość	aggressiveness	N	12	11	2.33	1.14	2.35	1.15	2.32	1.16	6.5	2.42	6.68	2.53	6.3	2.34	5.19	2.88	5.33	3.09	5.05	2.73	4.66	2.68	4.64	2.72	4.68	2.71	4.67	2.94	4.62	3.09	4.71	2.87	4.79	2.64	5.08	2.8	4.42	2.46
602	napaść	assault	N	6	816	2.14	1.75	2.05	1.56	2.25	1.97	6.56	2.4	7.17	2.19	5.78	2.49	5.05	2.75	5.43	2.75	4.67	2.76	6.1	2.53	5.1	2.88	7.05	1.72	6.14	2.08	5.55	2.26	6.8	1.67	5.62	2.61	5.68	2.88	5.55	2.35		27
603	napięty	tense	A	7	484	2.95	1.13	2.71	0.96	3.19	1.25	6.26	2.07	6.58	1.67	5.83	2.5	3.9	2.39	3.5	2.39	4.35	2.37	4.79	2.04	5.27	2.05	4.25	1.94	4.45	2.56	3.95	2.75	4.95	2.31	3.26	2.07	2.78	1.8	3.63	2.22		428
604	napój	beverage	N	5	1004	6.31	1.72	5.87	1.82	6.84	1.46	3.95	2.17	3.48	2.32	4.43	1.96	5	1.79	5.1	1.55	4.9	2.02	5.5	1.85	5.41	1.97	5.6	1.76	4.61	2.49	4.14	2.51	5.16	2.41	5.19	2.49	5.24	2.57	5.14	2.48		657
605	narkotyk	drug	N	8	577	3.05	2.48	2.4	2.16	3.64	2.65	5.49	2.77	4.84	3.08	6.05	2.4	4.74	3.05	4.9	3.25	4.57	2.91	5.49	2.8	5.29	2.88	5.68	2.77	3.88	2.78	3.8	2.93	3.95	2.7	5.85	2.51	6.44	2.18	5.36	2.7
606	narzekać	gripe	V	8	473	2.97	1.7	2.84	1.89	3.11	1.52	4.14	2.2	4.64	2.08	3.62	2.25	4.2	2.53	4.06	2.41	4.32	2.68	5.52	2.34	5.8	2.35	5.27	2.35	4.07	2.29	4.1	2.27	4.05	2.36	3.6	2.34	3.6	2.48	3.59	2.26		774
607	narzekanie	complaint	N	10	64	2.67	1.22	2.64	1.22	2.7	1.26	4.63	2.56	5	2.59	4.12	2.5	4.55	2.66	4.68	2.93	4.4	2.39	5.05	2.74	5.48	2.71	4.55	2.76	3.12	2.09	2.95	2.13	3.29	2.08	4.34	2.64	4.5	2.96	4.16	2.29
608	narzędzie	tool / utensil	N	9	1060	4.9	1.45	4.57	1.57	5.24	1.26	4.48	1.99	4.46	2.04	4.5	1.98	5.21	2.6	4.77	2.54	5.7	2.64	6.45	2.04	6.91	2.14	5.95	1.85	4.71	2.47	3.71	2.35	5.71	2.22	4.88	2.1	4.89	2.08	4.88	2.15	2	1015
609	nastrojowy	moody	A	10	8	7.24	1.43	7.74	1.28	6.82	1.44	4.05	2.39	4	2.65	4.1	2.17	4.79	1.99	4.71	2.1	4.86	1.93	2.48	1.63	1.84	1.21	3.05	1.77	5.25	1.88	5.38	1.89	5.17	1.9	3.7	2.28	3.25	1.83	4.15	2.62		883
610	natchniony	inspired	A	10	135	7.58	1.08	7.74	1.05	7.43	1.12	6.18	2.72	6.13	2.87	6.21	2.67	6.48	2.45	6.89	2.26	6.1	2.61	3.84	2.68	3.77	2.81	3.9	2.61	6.15	2.33	6.41	1.97	5.95	2.61	4.81	2.84	4.3	2.96	5.27	2.71		233
611	natura	nature	N	6	2456	7.02	1.54	7.8	1.2	6.29	1.49	3.52	2.72	3.14	2.87	3.9	2.57	5.02	2.66	5.46	2.69	4.47	2.59	2.67	1.9	2.52	1.73	2.84	2.12	5.51	2.53	5.18	2.38	5.89	2.71	6.79	2.66	7.17	2.53	6.32	2.79		293
612	naturalność	naturalness	N	11	73	7.26	1.38	7.05	1.32	7.43	1.44	4.12	2.22	4.29	1.87	3.95	2.56	5.59	1.96	5.85	1.93	5.33	2.01	4.26	1.95	4.42	1.93	4.06	2.01	7	2.04	7.3	2.05	6.65	2.01	3.31	2.18	3.21	1.93	3.44	2.53
613	naturalny	natural	A	9	1488	6.48	1.84	6.45	1.61	6.5	2.06	4.1	2.57	4.68	2.98	3.59	2.09	5.02	2.32	5.38	2.38	4.67	2.27	4.4	2.4	4.71	2.65	4.09	2.16	5.38	2.41	5.9	2.36	4.85	2.41	4.53	2.45	4.28	2.47	4.73	2.47		896
614	nauczyciel	teacher	N	10	2689	5.33	1.26	5.29	1.35	5.38	1.2	4.4	2.27	4.46	2.34	4.33	2.25	5.05	2.49	5.32	2.19	4.75	2.81	5.98	2.28	6.82	2.06	5.05	2.19	5.71	2.17	5.81	2.36	5.62	2.01	4.9	2.65	4.06	2.62	5.54	2.54		1009
615	nawóz	manure	N	5	175	3.85	1.8	3.53	1.43	4.14	2.05	3.4	2.34	3.24	2.23	3.57	2.48	4.49	2.47	4.1	2.43	4.86	2.51	6.08	1.82	5.95	1.9	6.19	1.78	3.43	2.3	3.13	2.31	3.63	2.32	6	2.47	6.55	2.28	5.45	2.58		865
616	nawyk	habit	N	5	367	4.63	1.78	4.47	1.81	4.79	1.78	3.37	2.5	2.91	2.41	3.86	2.56	4.58	2.74	5.06	2.84	4.18	2.67	5.5	2.56	5.25	2.61	5.73	2.55	5.43	2.47	5.7	2.34	5.18	2.61	2.5	1.78	2.5	1.61	2.5	1.97		775
617	nazwa	name	N	5	2904	4.45	1.55	4.85	1.31	4.09	1.69	3.44	1.9	3.21	1.81	3.64	1.99	4.76	1.95	5	1.92	4.52	1.99	5.58	2.53	6.38	2.31	4.82	2.54	4.65	2.66	5.1	2.79	4.2	2.5	4.48	2.39	4.11	2.17	4.77	2.56		893
618	nektar	nectar	N	6	102	6.74	1.74	7.2	1.4	6.32	1.94	3.39	2.49	4.21	2.8	2.68	1.99	4.74	2.39	4.38	2.46	5.1	2.32	4.77	2.18	5.29	2.28	4.27	2	3.63	2.28	3.95	2.37	3.3	2.2	4.48	2.2	3.61	1.61	5.18	2.38		294
619	nerwicowy	neurotic	A	9	3	2.48	1.94	2.3	1.89	2.64	2.01	6.37	2.57	5.79	2.94	6.86	2.14	4.43	2.75	4.71	2.85	4.14	2.69	5.16	2.75	5.43	2.82	4.91	2.72	5.43	2.35	5.25	2.05	5.6	2.66	3.58	2.26	3.44	2.28	3.68	2.3		900
620	nerwowy	nervous	A	7	1243	2.52	1.53	2.45	1.61	2.59	1.5	5.95	2.45	5.79	2.72	6.09	2.24	4.95	2.7	5.1	2.84	4.81	2.6	5.37	2.58	5.29	2.51	5.45	2.7	5.23	2.18	5.05	1.99	5.4	2.39	3.4	1.91	3.44	1.98	3.36	1.89		899
621	neurotyczny	neurotic	A	11	23	3.76	1.51	3.77	1.41	3.74	1.66	4.9	2.35	4.92	2.48	4.88	2.19	3.74	2.19	3.79	2.59	3.71	1.88	5.1	2.34	5	2.27	5.2	2.46	3.95	2.45	4.2	2.69	3.73	2.25	3.81	2.38	3.35	1.99	4.35	2.72		900
622	nędza	misery / hardship	N	5	590	1.68	1.08	1.42	0.84	1.91	1.23	3.48	2.25	3.33	2.01	3.62	2.52	3.21	2.53	3.38	2.73	3.05	2.38	4.53	1.97	4.37	2.17	4.67	1.83	4.68	2.2	5.31	2.02	4.25	2.25	4.8	2.68	5.65	2.83	3.95	2.28	2	879	782
623	niebezpieczeństwo	danger	N	17	5890	2.48	1.63	2.59	1.89	2.35	1.31	7.33	2.31	7.18	2.56	7.5	2.06	4.67	2.86	5.33	3.07	4	2.53	4.45	3.13	4.65	3.34	4.21	2.92	7	2.07	7.5	2.12	6.52	1.97	5.71	2.78	5.6	2.85	5.81	2.77		713
624	niebieski	blue	A	9	1462	6	1.99	6.17	1.64	5.79	2.37	3.14	2.32	3.1	2.62	3.19	2.04	4.73	1.98	4.95	1.96	4.52	2.02	5.1	2.45	4.77	2.64	5.45	2.24	3.1	2.08	2.82	1.99	3.42	2.19	5.95	2.44	5.71	2.35	6.19	2.56		544
625	niebiosa	heaven	N	8	699	7.08	1.75	6.81	1.68	7.25	1.8	3.98	3.19	3.37	3.29	4.52	3.08	6	2.97	6.41	2.92	5.57	3.03	3.41	2.34	3.59	2.43	3.27	2.31	5.81	2.85	5.95	2.96	5.68	2.8	4.95	2.94	4.3	2.77	5.55	3.02		205
626	niebo	sky	N	5	14168	7.43	1.88	7.87	1.84	6.89	1.82	4.71	3.29	4.91	3.42	4.47	3.19	5.67	2.94	6.05	3.07	5.29	2.83	3.57	2.38	3.26	2.35	3.83	2.42	5.45	2.54	5.29	2.68	5.67	2.4	5.98	2.72	6.14	2.71	5.81	2.79		572
627	niechlujny	messy	A	10	123	2.88	1.5	2.26	1.05	3.41	1.65	3.9	2.21	3.43	2.16	4.38	2.2	3.93	2.21	3.52	2.23	4.32	2.17	4.08	1.97	4.21	2.3	3.95	1.66	4.3	2.38	4.31	2.39	4.29	2.42	5.05	2.51	5.15	2.3	4.95	2.76		873
628	nieczułość	callousness	N	11	37	2.93	1.35	3.05	1.36	2.8	1.36	5.23	2.4	5.52	2.2	4.95	2.59	5.19	2.56	5.5	2.39	4.85	2.76	6	2.84	6.36	2.9	5.5	2.75	4.65	2.39	4.89	2.47	4.45	2.36	4.63	2.44	4.68	2.25	4.58	2.69
629	nieczystości	filth	N	12	21	2.61	1.58	2.73	1.75	2.47	1.39	4.88	2.45	5.42	2.63	4	1.9	4.28	2.25	3.89	2.4	4.58	2.12	4.81	2.48	4.09	2.41	5.6	2.37	4.14	2.55	3.85	2.41	4.41	2.7	5.44	2.76	5.74	2.73	5.1	2.83
630	niedbałość	airiness	N	10	69	3	1.59	2.86	1.49	3.15	1.73	5.19	2.36	4.86	2.48	5.5	2.26	3.74	2.11	4.05	1.94	3.4	2.28	4.07	2.29	4.04	2.28	4.11	2.37	3.65	2.32	3.83	2.18	3.5	2.46	4.44	1.83	4.5	1.57	4.37	2.14
631	niedojrzałość	immaturity	N	13	29	3.4	1.67	3.14	1.28	3.7	2	4.83	2.34	5.45	2.13	4.15	2.41	3.4	2.18	3.19	2.25	3.59	2.15	2.83	2.01	2.95	2.11	2.68	1.95	4.63	2.46	4.28	2.48	5.19	2.4	3.31	2.11	3.05	2.2	3.52	2.06
632	niedojrzały	immature	A	11	83	3.9	1.92	3.63	1.34	4.14	2.33	4.73	2.6	4.38	2.83	4.96	2.48	3.45	2.43	3.26	2.6	3.62	2.31	3.63	2.33	3.95	2.26	3.29	2.41	4.05	2.24	4.65	2.12	3.59	2.26	3.62	2.24	3.65	2.56	3.59	1.97		806
633	nieetyczność	unethical	N	12	2	2.64	1.76	2.43	1.25	2.86	2.17	5.15	2.57	5.82	2.36	4.37	2.65	4.29	2.41	4.45	2.58	4.1	2.27	4.62	2.54	4.7	2.74	4.53	2.34	5.07	2.96	5.29	3.21	4.86	2.74	3.85	2.4	4.25	2.63	3.48	2.16
634	niefrasobliwy	easygoing	A	13	60	4.13	2.08	3.89	2	4.33	2.18	4.2	2.06	4.25	2.13	4.15	2.03	4.18	2.35	3.53	2.04	4.8	2.5	3.88	2.3	4.2	2.4	3.59	2.22	3.55	2.32	3.8	1.88	3.32	2.68	3.62	1.94	3.1	1.55	4.09	2.16		135
635	niegodziwy	wicked	A	10	99	2.25	1.13	2.35	1.39	2.15	0.81	4.49	2.43	4.95	2.46	3.95	2.34	3.6	2.63	3.67	2.8	3.52	2.52	4.69	2.44	4.74	2.6	4.63	2.31	4.5	2.61	4.09	2.47	5	2.75	4.14	2.59	3.48	2.38	4.81	2.68		493
636	niegrzeczny	rude	A	11	234	3.24	1.36	3.32	1.46	3.15	1.27	6.36	2.12	6.27	2.51	6.45	1.64	4.93	2.76	5.11	3.13	4.78	2.49	4.55	2.44	4.63	2.41	4.44	2.55	4.26	2.5	4.18	2.79	4.35	2.21	4.29	2.58	4.7	3.03	3.9	2.07		366
637	niehonorowość	lack of honour	N	13	1	2.71	1.44	2.61	1.2	2.84	1.71	5.29	2.66	5.14	2.59	5.45	2.8	4.6	2.85	4.43	2.96	4.76	2.79	5.93	2.65	6.5	2.11	5.26	3.09	4.55	2.72	4.24	2.76	4.86	2.71	4.28	2.61	4.42	2.54	4.11	2.77
638	niekompetencja	incompetence	N	14	26	2.83	1.68	2.57	1.47	3.16	1.89	4.6	2.8	4.91	2.89	4.21	2.72	2.78	1.98	2.73	1.61	2.84	2.39	3.74	3.14	4.15	3.57	3.36	2.72	4.28	2.52	3.39	2.15	5.3	2.58	3.81	2.78	3.95	2.75	3.65	2.87
639	nielojalny	disloyal	A	10	41	1.83	1.29	2.05	1.56	1.6	0.88	6.24	2.48	6	2.85	6.48	2.11	4.83	2.71	5.09	2.81	4.53	2.63	5.49	2.72	5.45	2.76	5.52	2.75	6.07	2.69	6.35	2.8	5.82	2.63	4.26	2.84	3.8	2.93	4.68	2.75		125
640	niemoralny	immoral	A	10	51	3.28	2.08	3	2.03	3.52	2.14	5.48	2.28	5.19	2.64	5.67	2.04	4.38	2.85	3.63	2.83	5.05	2.77	3.81	2.67	4.05	2.75	3.57	2.64	4.72	2.46	4.82	2.38	4.64	2.57	4.67	2.55	4.85	2.64	4.5	2.52		807
641	niemowlak	baby	N	9	28	5.81	2.42	6.27	2.64	5.3	2.11	5.2	2.98	5.74	2.67	4.5	3.28	3.38	2.93	3.1	3.08	3.67	2.82	3.44	2.79	3.55	2.87	3.33	2.78	6.67	2.73	6.18	2.82	7.2	2.59	5.12	2.83	4.73	3.04	5.55	2.58		31
642	niemowlę	infant	N	8	878	6.48	2.23	7.47	2.22	5.57	1.86	4.3	2.42	4.75	2.52	4	2.36	4.15	2.71	4.11	2.92	4.19	2.58	2.65	1.96	2.73	2.1	2.57	1.86	6.26	2.38	6.41	2.55	6.14	2.29	4.74	2.24	4.15	2.25	5.27	2.14		811
643	nienawidzić	hate	V	11	727	2.05	1.2	1.94	1.29	2.13	1.15	6.68	2.77	7.16	2.36	6.24	3.08	4.4	2.96	4.27	3.27	4.52	2.68	4.13	2.78	4.53	3.12	3.82	2.52	5.63	2.48	6.19	2.56	5.09	2.33	3.26	2.52	3.25	2.86	3.27	2.23		201
644	nienawiść	hatred	N	9	3223	2	1.04	1.88	0.96	2.08	1.1	6.28	3.01	6.42	2.87	6.14	3.2	4.3	2.92	4.41	3.22	4.19	2.66	4.15	2.81	4.24	2.84	4.09	2.86	5.74	2.41	6.52	2.36	5	2.27	3.31	2.71	3	2.81	3.59	2.65		202
645	nieodpowiedzialność	irresponsibility	N	19	22	2.39	1.7	2.95	1.88	1.86	1.35	5.76	2.77	6.1	2.9	5.43	2.66	3.33	2.6	3.96	3.01	2.53	1.71	3.55	2.69	3.83	2.67	3.21	2.74	4.07	2.71	3.5	2.46	4.74	2.9	2.76	2.06	2.78	2.37	2.74	1.66
646	niepełnosprawność	handicap	N	17	4	3.42	1.64	3.42	1.74	3.42	1.57	3.72	2.4	4.14	2.34	3.29	2.45	3.25	2.24	3.11	2.17	3.36	2.34	4.33	2.46	4.55	2.33	4.14	2.61	5.76	2.85	5.8	2.82	5.73	2.95	4.55	2.94	4.65	3.17	4.45	2.79		779
647	niepewny	insecure	A	8	1134	3.85	1.42	4.42	1.12	3.33	1.49	3.7	1.92	2.88	1.82	4.25	1.82	3.15	2.39	2.79	2.23	3.48	2.54	4.23	2.21	4.27	2.12	4.19	2.36	4.31	2.19	4.65	2.15	4.05	2.24	4.19	2.21	4.1	2.61	4.27	1.83		230
648	niepokoić	bother	V	9	1218	2.88	1.64	3.35	1.98	2.48	1.16	6.17	1.58	6.38	1.77	5.95	1.36	4.15	2.34	4.7	2.3	3.62	2.31	3.74	2.47	3.54	2.26	4	2.77	4.26	2.14	4.13	2.4	4.4	1.85	4.83	2.49	4.79	2.45	4.89	2.61
649	niepokój	anxiety	N	8	5117	2.71	1.12	2.5	0.96	2.95	1.27	5.55	2.5	5.42	2.61	5.75	2.38	3.12	2.22	2.58	2.19	3.54	2.19	4.02	1.94	4.18	2.24	3.85	1.6	4.9	2.59	5.2	2.38	4.64	2.8	3.28	2.11	3.22	2.15	3.35	2.11
650	nieporęczny	unwieldy	A	11	44	3.38	1.15	2.95	1.25	3.85	0.81	4.3	2.05	4.05	2.04	4.55	2.09	2.62	1.5	2.73	1.61	2.5	1.4	4.02	2.08	4.12	2.17	3.89	2	3.65	2.43	3.56	2.57	3.73	2.37	4.83	1.8	5.14	1.75	4.47	1.84
651	nieposłuszny	disobedient	A	12	75	3.32	1.6	3.32	1.36	3.32	1.89	5.24	2.23	5.88	2.05	4.19	2.17	5.14	2.75	5.58	2.89	4.79	2.64	5.12	2.41	5.23	2.43	5	2.45	3.95	2.58	3.55	2.09	4.32	2.97	3.93	2.7	4.17	2.89	3.65	2.52
652	niepowodzenie	failure	N	13	515	2.1	1.3	1.95	0.71	2.24	1.67	5.59	2.73	6.96	2.33	3.95	2.26	3.5	2.51	3	2.53	4	2.45	4.05	2.26	4.15	2.21	3.95	2.36	4.14	2.54	4.2	2.69	4.09	2.47	3.88	2.68	4.4	2.8	3.41	2.54		156
653	nieprawdziwość	falsehood	N	14	10	2.88	1.84	3	2.07	2.75	1.59	6.05	2.7	5.95	2.89	6.14	2.57	4.26	2.7	4.55	2.84	3.95	2.56	5.95	2.6	6.24	2.52	5.56	2.73	5.13	2.65	5.39	2.52	4.91	2.79	4.83	2.73	4.32	2.5	5.42	2.93
654	nieprzychylność	disapproval	N	15	11	2.45	1.38	2	1.07	2.95	1.54	5.07	2.28	5.45	2.42	4.65	2.08	4.7	2.7	5.14	2.65	4.27	2.73	5.05	2.46	5.52	2.2	4.53	2.67	4.44	2.16	4.16	2.36	4.88	1.78	5.05	3.01	4.95	3.37	5.13	2.75
655	nieprzyjazność	unfriendliness	N	14	1	2.63	1.36	2.73	1.42	2.52	1.33	5.78	2.44	5.65	2.58	5.9	2.36	4.8	2.87	5.36	3.06	4.16	2.57	4.6	2.21	4.95	2.4	4.2	1.96	4.88	2.46	4.91	2.62	4.85	2.35	4.5	2.7	4.7	2.67	4.26	2.79
656	nieprzyjemny	unpleasant	A	12	939	3	1.21	3.13	1.39	2.84	0.96	4.88	2.58	5.45	2.69	4.25	2.36	4.24	2.69	3.95	2.85	4.52	2.54	5.83	2.75	5.86	2.85	5.79	2.7	3.9	2.56	3.48	2.5	4.33	2.61	4.72	2.75	4.29	2.84	5.26	2.6
657	nieprzyzwoity	obscene	A	13	108	4.14	2.14	3.65	2.27	4.74	1.85	5.26	2.25	5.7	2.3	4.86	2.19	4.9	2.4	5.32	2.58	4.55	2.22	3.55	2.42	3.32	2.25	3.8	2.63	4.28	2.45	4.26	2.28	4.3	2.7	4.05	2.68	3.57	2.42	4.58	2.91		914
658	nieroztropność	rashness	N	14	13	3.62	1.46	3.7	1.69	3.53	1.17	4.76	2.55	4.61	2.57	4.95	2.59	3.27	2.05	3.27	1.72	3.26	2.42	3.74	2.69	3.95	2.87	3.55	2.56	3.51	2.29	2.78	1.81	4.35	2.54	3.14	1.97	3.18	1.97	3.1	2.02
659	nierozwaga	hastiness	N	10	17	3.56	1.7	3.85	1.73	3.29	1.68	5.48	2.29	5.9	2.45	5.05	2.09	3.93	2.23	4.29	2.56	3.47	1.68	3.1	2.03	3.04	2.1	3.16	2.01	3.95	2.13	3.64	2.17	4.32	2.08	3.71	2.32	3.83	2.52	3.58	2.12
660	nierzetelność	dishonesty	N	13	6	3.21	1.82	3.8	1.79	2.7	1.72	5.4	2.18	5.29	2.12	5.52	2.27	4.51	2.34	5.05	2.46	4	2.14	5.19	1.99	5.33	2.01	5	2	4.12	2.3	3.91	2.56	4.35	2.01	4.43	2.2	4.5	2.23	4.33	2.22
661	niesłowność	unreliability	N	12	4	2.32	1.46	2	1.41	2.68	1.45	5.38	2.65	4.85	2.81	6.25	2.18	4.02	2.53	4.11	2.64	3.96	2.49	5.33	2.33	5.09	2.11	5.6	2.58	5.07	2.97	5.5	2.89	4.68	3.05	3.58	2.53	3.26	2.43	3.95	2.65
662	niespokojny	anxious	A	11	1205	2.67	1.26	2.64	1.36	2.7	1.17	5.46	2.27	5.61	2.17	5.28	2.44	3.83	1.83	3.52	1.86	4.14	1.8	3.9	2.3	3.55	2.31	4.24	2.3	5.38	2.19	5.59	1.99	5.15	2.41	3.48	1.95	3.27	2.21	3.7	1.66		21
663	nieszczerość	insincerity	N	12	46	2.51	1.67	2.68	1.94	2.33	1.35	5.43	2.79	5.82	2.7	5	2.9	4.57	2.96	4.6	2.96	4.53	3.06	5.12	2.76	5.63	2.52	4.7	2.93	5.37	2.69	5.73	2.91	5	2.45	4.8	3.06	5.89	2.81	3.81	2.99
664	nieszczęśliwy	unhappy	A	13	1417	2.12	1.38	1.65	0.93	2.72	1.64	4.83	3.04	5.62	3.02	4.05	2.91	3.64	2.72	3.35	3.02	4	2.33	3.36	2.89	2.68	2.9	4.1	2.75	5.55	3.01	5.27	3.51	5.85	2.41	3.45	2.63	3.45	2.79	3.45	2.52		463
665	nieśmiały	shy	A	9	656	3.93	1.63	3.57	1.34	4.37	1.86	2.6	1.71	2.39	1.59	2.84	1.86	2.79	2.03	2.57	1.99	3	2.1	4.62	2.94	4.21	3.03	4.96	2.88	4.24	2.44	4.42	2.34	4	2.61	3.19	2.23	3	2.05	3.38	2.44		389
666	nieśpiesznie	leisurely	N	12	75	5.26	1.76	5.1	1.87	5.41	1.68	2.25	1.74	2.21	2.2	2.29	1.23	4.9	2.65	4.44	2.8	5.21	2.55	5.3	2.75	5.26	2.9	5.33	2.67	3.98	2.4	4	2.56	3.95	2.27	4.05	2.63	3.78	2.67	4.27	2.64		253
667	nietolerancja	intolerance	N	13	24	2.29	1.36	1.86	0.83	2.79	1.69	5.1	2.79	5.27	2.65	4.81	3.08	3.88	2.38	3.58	2.41	4.13	2.38	5.43	2.4	5.23	2.58	5.65	2.23	4.31	3.1	5.15	2.91	3.55	3.13	5.42	2.74	5.04	2.82	5.85	2.66
668	nieuctwo	ignorance	N	8	21	3.1	2.05	2.57	1.47	3.62	2.42	3.83	2.83	4.95	2.97	2.53	2.04	3.88	2.67	4.09	2.69	3.65	2.7	4.76	2.76	4.3	2.91	5.32	2.52	4.02	2.33	4.14	2.65	3.9	2.02	3.07	2.08	3.2	2.17	2.95	2.04
669	nieudolność	incompetence	N	11	121	2.67	1.34	2.95	1.59	2.38	0.97	4.83	2.26	5.23	2.29	4.4	2.21	3.19	2.03	3.24	2.24	3.12	1.73	4.31	2.64	3.95	2.32	4.61	2.89	4.81	2.53	5	2.56	4.62	2.54	3.5	2.06	3.74	1.73	3.29	2.35
670	nieufność	distrust	N	9	615	2.71	1.4	2.32	1.09	3.15	1.6	4.98	2.65	5.64	2.65	4.25	2.51	3.77	2.07	3.9	1.97	3.64	2.19	5.03	2.69	4.95	2.2	5.11	3.21	5.63	2.31	5.68	2.48	5.56	2.1	3.26	2.77	3.21	3.05	3.3	2.58
671	nieuprzejmość	impoliteness	N	13	42	3.1	1.62	2.95	1.56	3.24	1.7	5.42	2	5.45	2.02	5.38	2.04	4.95	2.29	5.14	2.35	4.74	2.26	5.22	2.37	5.14	2.33	5.3	2.47	5.1	2.4	5.23	2.39	4.95	2.46	4.21	2.63	4.23	2.47	4.19	2.95
672	niewierny	unfaithful	A	9	119	2.17	1.58	1.74	1.14	2.72	1.9	5.88	2.75	6.52	2.18	5.24	3.14	4.45	2.78	4.91	2.86	3.89	2.64	3.19	2.5	3.5	2.69	2.85	2.3	5.67	2.71	5.64	3.14	5.7	2.23	3.81	2.66	3.45	2.56	4.2	2.78		462
673	niewinność	innocence	N	10	608	6.44	2.01	6.91	1.54	5.89	2.38	2.62	1.85	2.86	1.96	2.38	1.75	4.07	2.66	3.91	2.97	4.25	2.34	3.38	2.35	2.68	1.81	4.15	2.66	5.37	2.51	5.65	2.6	5	2.4	4.07	2.66	3.55	3.09	4.55	2.18
674	niewinny	innocent	A	8	1188	5.68	1.47	6.21	1.32	5.19	1.47	2.85	1.61	2.81	1.76	2.88	1.54	4.15	2.54	3.79	2.88	4.48	2.2	4.09	2.29	3.77	2.27	4.43	2.31	5.23	2.03	5.47	2	5.05	2.08	4.4	2.24	3.9	2.27	4.86	2.17		814
675	niewolnik	slave	N	9	806	2.31	2.3	1.43	1.27	3.37	2.81	5.05	2.61	5.61	2.68	4.37	2.43	2.74	2.68	2.57	2.42	2.9	2.96	4.76	2.84	4.53	2.91	4.96	2.84	4.29	3.01	4.67	3.14	3.78	2.82	4.52	3.13	4.43	3.41	4.62	2.89		398
676	niewygoda	discomfort	N	9	34	3.21	1.57	2.82	1.5	3.65	1.57	6	1.9	6.1	1.86	5.9	1.97	3.24	2.14	2.65	2.31	3.95	1.72	5.15	2.47	5.25	2.59	5.05	2.4	4.69	2.47	4.75	2.4	4.64	2.59	4.76	2.55	4.6	2.74	4.91	2.43		726
677	niezadowolony	displeased	A	13	844	2.52	1.09	2.82	1.18	2.2	0.89	5.78	2.35	5.35	2.7	6.19	1.94	3.86	2.61	3.78	2.91	3.95	2.27	5.27	2.55	5.45	2.58	5.1	2.57	5.12	2.39	5.15	2.25	5.09	2.56	3.24	2.02	3.3	2.2	3.18	1.89		126
678	niezależność	independence	N	12	453	7.45	1.25	7.43	1.2	7.47	1.35	5.55	2.52	5.96	2.25	5.05	2.8	7.46	2.1	7.59	2.06	7.32	2.19	6.57	2.47	6.95	2.42	6.23	2.52	6.84	2.42	6.26	2.75	7.5	1.82	4.43	2.56	3.64	2.38	5.3	2.52
679	niezawodność	reliability	N	12	28	7.49	1.72	7.85	1.09	7.14	2.13	4	2.59	4.14	3.14	3.86	1.96	6.72	2.31	7	2.25	6.37	2.41	6.74	2.19	6.74	2.2	6.74	2.23	6.95	2.01	7.23	1.69	6.63	2.34	4.55	2.61	4.78	2.58	4.26	2.68
680	niezdarność	clumsiness	N	11	53	2.81	2.2	3.35	2.58	2.35	1.72	4.95	2.45	4.86	2.46	5.05	2.5	2.29	1.42	1.95	1.39	2.62	1.4	3.86	2.17	3.67	2.28	4.11	2.05	3.86	2.11	4.22	2.32	3.45	1.82	3.83	2.35	3.67	2.32	4.06	2.44
681	niezdarny	clumsy	A	9	211	3.02	1.39	3	1.41	3.05	1.4	4.21	2.47	3.41	2.22	5.1	2.49	2.86	2.08	2.77	2.27	2.95	1.9	3.79	2.16	4.05	2.52	3.52	1.75	4.1	2.45	3.45	2.34	4.89	2.4	3.83	2.38	3.85	2.62	3.81	2.18		689
682	niezdecydowanie	indecision	N	15	512	3.38	1.5	3.5	1.64	3.22	1.31	4.88	2.2	4.95	2.41	4.82	2.06	2.79	1.54	3.09	1.65	2.42	1.35	3.74	2.04	3.65	1.73	3.83	2.31	4.33	2.49	4.35	2.29	4.32	2.77	3.31	2.27	2.57	1.47	4.21	2.74
683	niezdrowy	unhealthy	A	9	111	2.53	1.4	2.73	1.72	2.33	0.97	4.81	2.22	5.36	2.3	4.2	2.02	3.71	2.59	3.8	2.61	3.59	2.62	4.19	2.31	4.53	2.59	3.91	2.07	4.77	2.27	5.05	2.38	4.48	2.16	4.58	2.69	4.79	2.42	4.38	2.96
684	nieznośny	obnoxious	A	9	682	3.48	1.99	3.6	2.01	3.36	2.01	5.83	2.58	5.11	2.66	6.45	2.39	4.86	2.63	5.43	2.23	4.29	2.92	4.81	2.55	5.14	2.59	4.5	2.52	4.3	2.5	4.15	2.23	4.45	2.8	3.6	2.73	3.72	2.76	3.5	2.76		913
685	niezręczność	clumsiness	N	12	122	3.56	1.7	3.5	1.71	3.63	1.74	4.62	2.19	4.54	1.98	4.75	2.54	3.09	1.89	3	2.26	3.17	1.58	4.4	1.73	4.45	2.15	4.35	1.14	4.23	2.33	4.55	2.16	3.96	2.48	3.95	2.22	4.09	2.21	3.8	2.28
686	nieżyczliwość	malevolence	N	13	34	2.67	1.21	2.5	0.96	2.86	1.42	5.21	2.36	5.59	2.2	4.8	2.53	4.71	2.87	4.6	3.04	4.88	2.69	5.24	2.69	5.89	2.58	4.7	2.7	4.56	2.42	4.68	2.59	4.43	2.29	4.98	2.5	5.47	2.32	4.52	2.62
687	nonsens	nonsense	N	7	930	4	2.32	3.75	1.97	4.23	2.62	4.66	2.03	4.37	2.36	4.91	1.72	3.31	1.96	3.1	1.97	3.52	1.97	5.3	2.76	5.76	2.66	4.86	2.85	3.5	2.31	3.15	1.84	3.85	2.7	5.1	2.07	5.11	1.64	5.09	2.41		905
688	nonszalancki	nonchalant	A	12	48	5.24	1.95	6.15	1.42	4.41	2.02	4.68	2.1	4.32	2.16	5	2.05	5.79	1.98	6.05	1.88	5.52	2.09	5.51	2.41	6	2.17	5.05	2.59	4	2.43	4.3	2.05	3.7	2.77	4.48	2.21	4.78	2.24	4.23	2.2		296
689	nowotwór	tumor	N	8	108	1.57	1.71	1.23	0.87	1.95	2.28	6.4	2.88	6.77	2.43	6	3.32	2.91	2.51	3.48	2.87	2.36	2.01	5	2.92	5.62	2.75	4.32	3.02	6.54	3.02	6.6	3.27	6.44	2.68	3.95	3.22	4.16	3.29	3.78	3.23
690	nożyczki	scissors	N	8	271	5.19	1.45	5.09	1.54	5.3	1.38	4.07	1.9	3.86	1.93	4.3	1.89	5.76	2.17	5.42	1.77	6.04	2.46	5.69	2.09	5.63	2.14	5.78	2.07	3.86	2.59	4	2.85	3.7	2.34	5.2	2.25	5.05	2.46	5.33	2.08		974
691	nóż	knife	N	3	6977	3.91	1.95	3.38	1.6	4.41	2.15	4.23	2.66	4.79	3.03	3.71	2.22	6.23	2.66	6.88	2.39	5.79	2.78	5.2	2.23	5.37	2.24	5.05	2.27	4.28	2.42	3.73	2.31	4.86	2.46	5.55	2.06	5.06	2.01	5.95	2.06		596
692	nuda	ennui	N	4	534	3.08	1.33	2.95	1.39	3.19	1.29	2.07	1.93	1.58	1.28	2.65	2.41	3.38	2.26	3.65	2.08	3.1	2.45	4.67	2.47	5.15	2.39	4.23	2.51	3.4	2.46	3.95	2.67	2.91	2.2	4.17	2.4	4.4	2.48	3.95	2.36		146
693	nudności	nausea	N	8	244	2.21	1.59	2.04	1.36	2.42	1.84	3.5	2.49	3.91	2.73	3	2.13	2.45	1.92	2.48	2.2	2.43	1.63	4.83	2.02	4.89	2.28	4.78	1.83	4.21	2.46	4.58	2.55	3.72	2.32	3.21	2.34	3.38	2.46	3.05	2.27
694	nurek	diver	N	5	150	5.95	1.82	5.91	1.87	6	1.81	4.05	2.16	3.5	1.76	4.57	2.4	4.71	2.27	4.96	2.48	4.42	2.01	4.54	2.32	4.3	2.47	4.76	2.21	3.62	2.07	3.5	1.7	3.73	2.39	5.67	2.52	5.7	2.9	5.64	2.19		510
695	oaza	oasis	N	4	157	7.19	1.82	7.43	1.5	6.95	2.11	3.07	2.61	2.32	2.06	3.86	2.94	4.63	2.57	4.29	2.67	5	2.47	3.93	2.17	4.05	2.38	3.8	1.99	4.86	2.79	4.77	2.98	4.95	2.65	5.71	2.53	5.92	2.7	5.38	2.28
696	obciążony	burdened	A	9	284	2.76	1.48	2.71	1.65	2.81	1.33	3.98	2.56	3.55	2.7	4.36	2.42	3.21	2.23	2.27	1.64	4.25	2.36	6.12	2.01	6.86	1.91	5.26	1.82	5.24	2.3	5.52	2.2	4.95	2.42	3.73	2.22	3.26	2.07	4.35	2.32		55
697	obcy	alien	A	4	6128	3.64	1.79	3.57	1.9	3.74	1.69	5.12	2.14	5.29	2.03	4.95	2.28	3.8	1.93	4.13	2.07	3.39	1.69	5.45	2.33	4.86	2.35	6.05	2.2	4.9	2.48	5.55	2.61	4.32	2.25	5.45	2.36	5.05	2.44	5.9	2.25		633
698	obecny	present	A	6	1943	5.73	1.63	6.05	1.29	5.37	1.92	3.19	1.88	3.24	1.87	3.14	1.93	5.14	2.28	5.05	2.77	5.25	1.65	5.07	2.4	5.14	2.51	5	2.34	5.95	2.41	6.52	2.23	5.22	2.49	4.93	2.26	5.25	2.49	4.64	2.04
699	obfitość	abundance	N	8	280	7.31	1.62	7.13	1.89	7.53	1.22	4.46	2.56	4.71	2.35	4.2	2.8	5.66	2.29	6.04	1.99	5.17	2.6	5.02	2.28	4.38	2.2	5.67	2.22	4.81	2.1	4.95	2.11	4.68	2.12	5.48	2.07	5.27	2.23	5.7	1.92		624
700	obława	round-up	N	6	97	3.48	2.1	2.96	1.52	4.11	2.54	5.76	2.07	5.74	1.71	5.79	2.49	5	2.77	5.05	2.7	4.95	2.91	5.48	2.35	5.65	2.3	5.32	2.44	4.35	2.44	3.83	2.21	4.95	2.61	5.62	2.65	5.68	2.48	5.55	2.89
701	obłąkany	insane	A	8	491	3.78	2.11	3.89	2.28	3.67	1.98	5.53	2.5	4.56	2.66	6.17	2.22	3.63	2.72	2.95	2.44	4.24	2.88	3.6	2.36	3.77	2.35	3.43	2.42	4	2.27	4.35	2.03	3.73	2.45	3.43	2.22	3.05	2.16	3.77	2.27		815
702	obły	ovoid	A	4	85	4.27	1.53	4.05	1.61	4.48	1.47	3.81	2.41	3.81	2.48	3.81	2.4	3.77	1.77	3.46	2.04	4.16	1.3	4.43	2.17	4.35	1.7	4.53	2.67	3.22	1.88	3.45	1.74	2.95	2.04	4.57	2.26	4.7	2.53	4.42	1.95
703	obmyślanie	conceiving	N	10	20	5.74	1.45	5.5	1.47	5.95	1.43	4.02	2.55	4.05	2.8	4	2.35	6.02	2.25	6.14	2.05	5.9	2.49	7.51	2.05	8	1.62	6.89	2.4	6	2.32	6.08	2.23	5.88	2.5	3.53	2.27	3.05	1.7	4.05	2.69
704	obojętność	indifference	N	11	1054	3.52	1.52	3.33	1.69	3.78	1.26	3.44	2.26	3.11	1.94	3.73	2.51	3.79	2.46	3.35	2.57	4.32	2.29	5.63	2.21	5.35	2.25	5.87	2.2	4.21	2.63	3.91	2.39	4.58	2.91	4.81	2.42	4.26	2.26	5.47	2.5
705	obojętny	indifferent	A	8	1219	4.75	0.71	4.84	0.5	4.67	0.86	2.6	1.81	3.06	1.98	2.29	1.65	3.9	1.91	3.89	2	3.9	1.87	5.72	2.43	5.45	2.46	6	2.43	3.15	2.16	3.29	2.05	3.05	2.28	4.02	2.29	4.45	2.39	3.64	2.17		810
706	obolałość	ache	N	9	5	2.98	1.44	2.87	1.46	3.11	1.45	4.46	2.24	4.76	2.34	4.15	2.13	3.32	2.23	3.09	2.15	3.61	2.35	4.6	2.07	4.38	2.33	4.81	1.81	4.21	2.15	4.1	2	4.32	2.32	3.71	2.47	3.41	2.22	4.05	2.74		627
707	obornik	manure	N	7	8	3.37	2.08	3	1.77	3.76	2.34	4.48	2.67	5.27	2.73	3.6	2.37	3.26	1.75	2.76	1.85	4	1.32	5.64	1.87	5.63	2.11	5.65	1.7	2.4	1.68	2.45	1.68	2.33	1.71	6.05	2.49	6.42	1.68	5.71	3.05
708	obowiązkowość	duty	N	14	15	6.64	2.05	7	2.21	6.17	1.76	4.46	2.3	4.05	2.7	4.82	1.89	5.69	2.33	5.48	2.06	5.95	2.66	6.95	2.03	6.85	1.93	7.04	2.16	6.31	2.31	6.43	2.02	6.16	2.67	4.02	2.42	3.74	2.61	4.37	2.19
709	obraz	image	N	5	12358	5.93	1.74	5.27	1.42	6.62	1.8	3.19	2.07	3.32	2.03	3.05	2.16	4.88	1.86	4.64	2.1	5.24	1.44	4.71	2.04	4.74	2.16	4.7	1.99	4.3	2.72	3.91	2.51	4.71	2.94	5.73	2.26	5.58	2.19	5.86	2.37
710	obrazić	offend	N	7	718	2.79	1.69	2.96	1.94	2.58	1.35	5.14	2.37	5.35	2.46	4.95	2.34	4.07	2.35	3.79	2.59	4.32	2.15	4.4	2.75	4.73	2.83	4.05	2.68	4.63	2.07	5.26	1.89	3.9	2.07	4.48	2.42	4.05	2.65	4.95	2.09		917
711	obrotność	agility	N	9	21	6.36	1.9	6.91	1.77	5.75	1.89	5	2.15	4.95	2.46	5.05	1.86	6.83	2.05	6.91	1.93	6.75	2.22	6.88	2.1	7.36	1.73	6.22	2.41	6.4	2.3	6.83	2.09	6.05	2.44	4.37	2.49	3.77	2.52	5.05	2.32
712	obrzydliwość	disgust	N	13	97	2.55	2.15	2.62	2.13	2.48	2.23	5.77	2.49	6	2.6	5.52	2.4	3.88	2.36	4	2.53	3.74	2.21	4.54	2.55	4.38	2.73	4.7	2.41	3.45	2.37	3.82	2.28	3.05	2.46	4.95	2.54	5	2.73	4.88	2.28
713	obrzydliwy	disgusting	A	10	565	1.98	1.01	2.09	1.02	1.84	1.01	5.86	1.97	6.14	1.71	5.57	2.2	4.55	2.56	4.59	2.95	4.5	2.12	3.95	1.94	4.23	1.9	3.65	1.98	3.8	2.39	3.78	2.17	3.83	2.71	3.55	2.3	3.1	2.29	3.95	2.28
714	obrzydzać	detest	V	9	7	2.45	1.47	2.13	1.22	2.84	1.68	5.74	1.99	5.61	2.17	5.89	1.79	3.95	2.86	3.73	2.95	4.21	2.82	5.07	2.65	5.4	2.72	4.77	2.62	3.74	2.45	3.61	2.57	3.9	2.36	4.95	2.63	4.73	2.45	5.2	2.86
715	obrzydzenie	disgust	N	12	559	2.45	1.53	2.14	1.28	2.8	1.74	5.24	2.48	5.48	2.45	4.94	2.55	3.81	2.39	3.73	2.49	3.9	2.34	5.3	2.89	5.52	2.92	5.05	2.91	3.76	2.45	3.48	2.34	4.05	2.58	4.44	2.87	4.5	2.86	4.37	2.97
716	obserwować	watch	V	10	2820	6.13	1.62	6.05	1.47	6.2	1.79	3.66	2.03	4.23	2.29	3	1.49	5.67	2.31	5.57	2.36	5.76	2.32	6.31	2.36	5.7	2.38	7.05	2.17	5.48	2.49	5.39	2.66	5.58	2.34	5.17	2.49	4.9	2.45	5.43	2.56		580
717	obserwowanie	observation	N	12	219	5.38	1.29	5.15	1.14	5.59	1.4	4	2.34	4.43	2.66	3.59	1.97	5.31	2.45	5	2.49	5.65	2.43	5.95	2.19	6.09	2.35	5.78	2.02	5.52	2.52	5.24	2.6	5.94	2.41	5.12	2.6	4.91	2.58	5.33	2.67
718	obsesja	obsession	N	7	250	3.88	2.23	3.83	2.52	3.95	1.9	6.33	2.32	6.55	2.48	6.14	2.21	4.63	2.69	5.42	2.78	3.95	2.48	3	2.73	2.73	2.66	3.3	2.85	4.86	2.34	5.22	1.88	4.45	2.76	3.15	2.69	3.14	2.63	3.16	2.83		915
719	obsesyjny	obsessive	A	9	27	2.83	1.23	2.54	1.18	3.22	1.22	6.85	2.36	7.42	2.14	6.36	2.48	5.5	3.01	5.74	3.17	5.21	2.86	3.93	3.13	3.75	3.19	4.09	3.13	4.86	2.73	5.61	2.61	3.95	2.66	4.19	2.88	4.13	2.78	4.26	3.07
720	obtarcie	sore	N	8	7	3.67	1.36	3.82	1.53	3.52	1.17	4.36	1.82	4.82	1.68	3.85	1.87	3.74	1.77	3.4	1.55	4.24	1.99	4.74	2.14	4.26	2.45	5.13	1.82	3.23	2.21	3.59	2.28	2.86	2.13	4.7	2.1	4.95	2.25	4.48	1.99
721	oburzać się	resent	V	11	0	3.64	1.66	3.95	1.82	3.36	1.5	6.24	2.32	6.83	1.89	5.79	2.55	6.29	2.12	6	2.48	6.71	1.4	4.62	2.91	4.64	3.03	4.6	2.85	4.07	2.57	4.9	2.71	3.29	2.22	4.33	2.59	3.83	2.53	4.95	2.59		959
722	ocean	ocean	N	5	1737	6.88	1.88	7.04	1.92	6.68	1.86	3.4	2.72	3.1	2.69	3.68	2.78	4.41	2.85	4.79	2.92	4.09	2.81	4.12	2.47	4.09	2.49	4.15	2.52	4.42	2.26	4.7	2.46	4.1	2.02	5.93	2.68	6.62	2.42	5.16	2.81		297
723	ochota	desire	N	6	843	6.95	1.83	7.24	1.26	6.67	2.27	6.29	2.16	6.27	1.98	6.32	2.4	5.98	2.11	5.73	2.19	6.25	2.05	3.55	2.56	3.22	2.61	3.95	2.5	6.12	1.82	6.19	2.16	6.05	1.47	3.61	2.37	3.5	2.28	3.71	2.49		508
724	oczyszczenie	purification	N	13	181	7.29	1.67	7.46	1.67	7.06	1.7	3.44	2.34	3.16	2.73	3.68	1.96	5.38	1.68	5.13	1.52	5.68	1.86	4.7	2.48	4.75	2.47	4.65	2.55	5.5	2.44	5.61	2.61	5.37	2.29	4.55	2.23	4.3	1.99	4.84	2.52
725	oddalony	detached	A	8	447	3.35	1.67	3.27	1.83	3.43	1.54	3.81	2.11	4.09	2.18	3.5	2.04	3.07	1.93	3.48	2.18	2.47	1.33	5.05	2.65	5.21	2.7	4.91	2.66	3.81	2.04	3.77	1.88	3.86	2.24	4.05	2.42	3.53	2.46	4.52	2.34
726	oderwany	detached	A	8	240	3.81	1.45	3.77	1.6	3.85	1.31	4	2.29	3.45	2.24	4.52	2.27	3.52	2.37	2.61	2.21	4.63	2.11	4.56	2.56	3.9	2.75	5.19	2.25	4.57	2.19	4.9	2.1	4.27	2.27	4.5	2.14	4.6	1.76	4.41	2.48		113
727	odór	smell	N	4	1294	2.07	1.31	2.18	1.65	1.95	0.83	5.63	2.56	5.71	2.57	5.55	2.61	3.07	2.33	3.27	2.39	2.85	2.3	4.65	1.95	4.92	1.93	4.28	1.96	3.15	2.26	3.22	2.29	3.09	2.29	5.9	2.1	6.59	2.09	5.11	1.85
728	odparzenie	blister	N	10	0	2.62	1.61	2.14	1.15	3.1	1.87	6.07	2.35	5.91	2.45	6.24	2.3	3.38	1.97	3.67	2.27	3.05	1.58	4.51	2.13	4.38	1.91	4.65	2.39	3.45	2.18	3.77	2.39	3.1	1.92	5.76	2.45	5.92	2.26	5.5	2.78
729	odpoczynek	rest	N	10	1231	8.07	1.13	8.23	1.02	7.89	1.24	2.07	1.77	2.14	1.9	2	1.67	5.48	2.36	5.45	2.09	5.5	2.69	4.29	2.14	4.64	1.79	3.9	2.47	6.2	2.63	6.13	2.9	6.28	2.32	5.05	2.52	5.4	3.08	4.73	1.88
730	odpowiedzialność	responsibility	N	16	1946	6.93	1.66	7.17	1.47	6.63	1.86	4.5	2.44	4.59	2.56	4.4	2.37	6.4	2.08	6.67	1.91	6.14	2.26	6.46	2.57	5.95	2.85	7.05	2.12	7.14	2.36	7.57	2.25	6.71	2.45	3.81	2.54	3.83	2.58	3.79	2.55
731	odpowiedź	answer	N	9	12943	5.48	2.21	5.27	2.45	5.7	1.95	4.44	1.82	4.13	1.46	4.83	2.18	5.14	1.95	5.24	1.76	5.05	2.16	6.15	2.17	6.1	2.07	6.19	2.32	6.02	2.16	6.23	2.2	5.8	2.14	4.64	2.67	3.77	2.35	5.6	2.72		639
732	odprężenie	relaxation	N	11	183	7.83	1.17	7.95	1.13	7.7	1.22	3.1	2.76	2.87	2.8	3.39	2.77	6	2.31	5.41	2.26	6.65	2.23	4.56	2.71	4.13	2.53	5.05	2.89	6.62	2.07	6.38	2.29	6.86	1.85	4.54	2.51	5	2.56	4	2.4
733	odra	measles	N	4	73	2.73	1.5	2.74	1.52	2.73	1.52	3.43	2.44	2.9	2.02	3.95	2.75	3.23	2.1	2.76	1.73	3.68	2.36	6.3	2.31	5.89	2.62	6.67	1.98	3.93	2.15	4.38	2.28	3.63	2.06	5.53	2.33	6.4	2.35	4.65	2.01		272
734	odraza	loathing	N	7	124	2.26	1.58	1.95	1.79	2.55	1.34	5.49	2.67	6.33	2.33	4.68	2.77	4.05	2.4	4.32	2.5	3.75	2.31	5.07	2.47	5.04	2.9	5.11	1.88	3.57	2.24	3.36	2.22	3.88	2.32	4.72	2.61	4.32	2.82	5.14	2.37
735	odrzucone	rejected	N	9	211	3	1.75	2.6	1.88	3.36	1.59	4.81	2.45	5	2.4	4.67	2.53	2.88	2.32	3.12	2.6	2.53	1.84	4.5	2.84	4.77	2.78	4.2	2.95	5.07	2.47	5.3	2.41	4.86	2.57	4.07	2.39	3.74	2.75	4.47	1.87		349
736	odsetki	interest	N	7	58	2.83	1.58	2.42	1.38	3.39	1.69	5.17	2.08	5.42	2.22	4.95	1.99	4.64	2.61	5.09	2.7	4.11	2.47	6.14	2.63	5.6	2.74	6.61	2.5	4.9	2.14	4.43	2.27	5.47	1.87	6.02	2.32	6.39	2.41	5.58	2.19
737	odświeżenie	refreshment	N	11	13	6.95	1.64	7.2	1.91	6.73	1.35	3.74	2.11	3.89	2.25	3.63	2.04	5.1	2.08	4.6	2.14	5.82	1.81	5.69	2.14	5.55	2.46	5.85	1.76	5.68	2.13	5.8	2.09	5.57	2.2	4.67	2.02	5	2.15	4.26	1.82		347
738	odwaga	courage	N	7	973	7.71	1.65	7.73	1.35	7.68	1.97	6.57	1.96	6.42	1.96	6.81	2.01	7.44	1.86	7.42	2.17	7.46	1.61	3.98	2.78	4	2.93	3.95	2.68	7.38	2.13	7.95	1.39	6.86	2.55	3.3	2.3	3.48	2.57	3.1	2
739	odważny	brave	A	7	881	7.07	1.45	7.13	1.36	7	1.6	6.48	1.92	6.52	2.11	6.43	1.75	7.24	1.88	6.7	2.2	7.76	1.37	4.29	2.82	4.23	2.6	4.35	3.12	6.71	2.05	7.18	1.79	6.16	2.24	3.02	2.57	3.9	3.05	2.14	1.62		668
740	odzież	clothing	N	6	1304	6.31	1.72	7	1.49	5.68	1.7	4.48	2.52	4.59	2.86	4.35	2.16	5.71	1.55	5.86	1.73	5.55	1.36	5.76	2.13	6.48	2.06	5.05	1.99	5.5	2.3	5.45	2.67	5.56	1.82	4.9	2.08	4.5	2.14	5.29	2		74
741	odzyskanie	recapture	N	11	374	7.02	1.65	7.21	1.61	6.78	1.7	4.8	2.84	5	3.18	4.64	2.57	5.5	1.94	5.57	1.88	5.42	2.06	5.28	2.15	4.75	1.94	5.74	2.26	5.45	2.62	5.57	2.39	5.32	2.93	5.79	1.85	6.04	1.85	5.47	1.87
742	oferta	tender	N	6	326	5.55	1.55	5.38	1.8	5.71	1.27	5.36	2.13	4.92	2.02	5.94	2.18	5.05	2.33	4.68	2.06	5.45	2.58	5.93	2.21	5.77	2.65	6.1	1.65	5.26	2.46	5.33	2.39	5.19	2.58	5.55	2.4	5.17	2.43	5.83	2.39		1011
743	ofiara	victim	N	6	1648	1.83	1.58	1.5	1	2.15	1.98	5.37	2.83	5.55	2.87	5.16	2.83	2.52	2.52	2.52	2.68	2.52	2.42	3.62	2.64	3.09	2.41	4.26	2.83	5.83	2.57	5.17	2.66	6.63	2.29	5.36	2.81	5.05	2.99	5.67	2.65		618
744	ofiarność	generosity	N	9	78	6.63	1.97	6.68	2.03	6.58	1.95	4.55	2.33	4.31	2.53	4.94	1.98	4.95	2.49	5.11	2.71	4.83	2.35	2.93	2.41	2.86	2.51	3	2.36	6.33	2.26	6.55	1.93	6.14	2.55	4.05	2.7	4.48	2.66	3.55	2.72
745	ogłaszanie	publication	N	10	7	5.1	1.51	5.45	1.34	4.7	1.63	4.49	2.11	4.05	1.69	4.91	2.41	6.33	2.15	6.32	2.08	6.35	2.28	5.93	1.99	5.84	2.21	6.06	1.7	4.9	2.36	4.89	2.56	4.91	2.24	5.9	1.99	5.77	2.16	6.05	1.81
746	ogród	garden	N	5	3061	7.07	1.87	7.68	1.65	6.26	1.88	3.84	2.48	4.78	2.41	3	2.27	5.14	1.92	5.05	2.04	5.23	1.85	5.17	2.05	5.45	1.73	4.91	2.31	4.21	2.53	4.4	2.52	4.05	2.59	5.86	2.38	6.35	2.66	5.41	2.06		761
747	ojciec	father	N	6	37799	7.35	1.55	7.58	1.22	7.14	1.8	4.91	2.06	5.08	2.17	4.7	1.95	5.58	2.85	5.7	2.68	5.45	3.09	4.71	2.91	4.25	3.01	5.14	2.82	7.38	2.16	8	1.95	6.82	2.24	4.57	3.13	4.5	3.41	4.64	2.94		161
748	okaleczyć	mutilate	V	9	91	2.36	2.01	1.85	1.69	2.82	2.2	4.95	2.64	4.05	2.48	5.73	2.57	4.33	2.92	3.81	2.94	4.86	2.87	4.98	2.63	5.14	2.61	4.82	2.7	4.85	2.82	5.45	2.89	4.25	2.69	3.85	2.32	4.22	2.69	3.55	1.97		292
749	oklaski	applause	N	7	687	7.14	1.57	7.18	1.56	7.1	1.62	5.15	2.43	5.57	2.31	4.61	2.55	6.21	2.31	6.71	2.1	5.71	2.45	3.71	2.24	3.6	2.41	3.81	2.11	5.62	2.25	5.82	1.89	5.4	2.62	6.07	2.49	6.23	2.54	5.9	2.49		640
750	okno	window	N	4	12620	5.53	1.38	5.45	1.23	5.6	1.54	3.49	2.35	2.95	2.08	4.11	2.54	5.26	2.26	4.9	2.28	5.62	2.25	5.64	2.16	5.74	2.22	5.53	2.14	4.62	2.62	4.96	2.5	4.21	2.78	5.83	1.96	5.95	2.06	5.71	1.9		495
751	okropny	horrible	A	7	1822	2.4	1.58	2.18	1.4	2.65	1.76	6.12	2.76	5.95	2.76	6.29	2.81	3.79	2.84	3.7	3.18	3.9	2.47	4.71	2.35	4.85	2.62	4.57	2.11	4.1	2.26	3.5	2.09	4.64	2.32	4.1	2.45	3.7	2.54	4.45	2.36
752	okrucieństwo	cruelty	N	12	655	2.12	2.11	2.33	2.15	1.9	2.1	7.37	2.42	7.23	2.81	7.52	1.99	5.68	2.94	5.95	3.01	5.37	2.91	5.32	2.91	6.57	2.44	4	2.83	5.6	2.98	6.14	2.44	5	3.45	4.9	3.12	4.58	3.19	5.44	3.03
753	okrutny	cruel	A	7	1316	2.02	1.41	2.09	1.6	1.95	1.19	6.38	2.64	6.45	3.14	6.3	2.03	6.74	2.81	6.71	2.95	6.76	2.74	5.79	2.59	5.74	2.85	5.84	2.32	5.49	2.25	5.2	2.48	5.76	2.02	5.46	2.74	5.4	2.68	5.52	2.86		92
754	ołówek	pencil	N	6	954	4.74	1.67	4.39	1.9	5.16	1.26	3.67	2.34	4.15	2.25	3.23	2.39	4.2	2.38	4.74	2.35	3.73	2.35	5.67	2.27	5.36	2.38	6	2.15	3.35	1.99	3.78	1.98	2.85	1.93	5.25	2.15	4.95	2.42	5.58	1.8		309
755	onieśmielony	awed	A	12	200	4.1	1.72	4.32	1.78	3.85	1.66	3.78	2.06	3.78	2	3.78	2.18	2.79	2.03	2.62	1.8	2.95	2.27	3.15	2.3	3.15	2.54	3.14	2.1	4.57	2.26	4.18	2.22	5	2.29	3.55	2.35	3.05	2.32	4.1	2.31		30
756	opanowanie	mastery	N	10	685	6.93	1.59	6.64	1.76	7.26	1.33	2.14	1.59	2.14	1.56	2.14	1.65	5.67	2.46	5.05	2.48	6.35	2.3	5.9	2.82	5.73	3.12	6.1	2.51	6.24	2.32	6.13	2.55	6.39	2.06	4.38	2.84	3.8	2.91	4.91	2.72
757	oparzenie	scalding	N	9	49	2.69	1.65	2.64	1.47	2.75	1.86	6.93	2.25	6.95	2.08	6.9	2.47	3.83	2.23	4.05	2.46	3.65	2.06	3.95	2.06	3.88	2.17	4.06	1.95	5.19	2.7	5.32	2.63	5.05	2.84	4.61	2.7	4.1	2.88	5.1	2.49		970
758	opcja	option	N	5	57	5.67	1.69	5.35	1.87	6.05	1.39	4.36	1.83	4.5	2.06	4.23	1.63	4.85	1.89	4.37	1.86	5.27	1.86	6.05	2.17	6.41	2.13	5.65	2.21	5.19	2.06	5.17	1.8	5.2	2.38	4.93	2.1	5.33	1.71	4.47	2.44		919
759	opieszałość	tardiness	N	11	90	3.62	1.68	3.65	1.53	3.58	1.89	3.57	2.23	3.41	2.22	3.75	2.29	4.4	2.16	4.19	2.06	4.62	2.29	5.1	2.49	5.36	2.4	4.79	2.62	4.12	2.23	3.71	2.41	4.52	2.02	4.67	2.13	4.54	1.91	4.84	2.43
760	opinia	opinion	N	6	1268	5.21	1.62	4.91	1.53	5.58	1.68	4.33	1.97	4.2	1.96	4.45	2.02	5.85	2.06	6.26	2.18	5.5	1.92	6.17	2.27	6.27	2.43	6.05	2.14	6.28	2.14	6.7	1.92	5.8	2.33	4.4	2.76	4.29	2.83	4.53	2.76		298
761	opisywanie	describing	N	10	51	5.36	1.36	5.45	1.53	5.25	1.16	3.22	2.09	3.39	2.08	3	2.14	5.57	1.95	6.18	1.87	4.9	1.86	6.23	2.15	5.78	2.3	6.75	1.89	4.19	2.31	4.05	2.01	4.33	2.61	5.12	2.12	5.05	1.84	5.21	2.46
762	opłakany	deplorable	N	8	91	2.12	1.13	2	0.92	2.23	1.31	5.12	2.5	5.62	2.58	4.64	2.38	2.21	1.47	2.23	1.66	2.2	1.28	3.41	2	3.09	1.86	3.83	2.15	3.98	2.31	3.68	2.21	4.41	2.45	3.65	2.14	3.41	2.09	3.9	2.21
763	opóźniony	delayed	N	9	117	3.24	1.54	2.95	1.73	3.55	1.28	3.9	2.7	3.45	2.67	4.4	2.72	2.74	1.78	2.57	1.78	2.9	1.81	5.48	2.3	5.74	2.3	5.16	2.32	4.85	2.63	4.8	2.53	4.9	2.79	4.07	2.17	4.3	2.15	3.86	2.22		721
764	oprawianie	binding	N	10	9	4.74	1.83	4.55	2.06	4.91	1.62	4.57	2.3	5.14	2.17	4	2.32	5.41	2.13	5.65	1.93	5.19	2.34	5.36	2.27	4.88	2.09	6	2.4	3.79	1.98	4.17	1.9	3.35	2.03	4.93	1.77	4.83	1.46	5.06	2.15
765	optymizm	optimism	N	8	281	8.14	0.93	8.3	0.97	7.95	0.85	4.95	2.53	5.4	2.54	4.55	2.5	6.51	2.19	6.32	2.73	6.68	1.64	4.21	2.37	4.18	2.17	4.25	2.63	7.23	2.03	7.74	1.79	6.65	2.18	3.48	2.56	3.71	2.83	3.21	2.27		918
766	opuszczony	derelict	A	10	676	2.31	1.44	2.23	1.07	2.4	1.79	3.38	2.6	3.64	2.82	3.1	2.38	2.55	1.7	2.33	1.53	2.76	1.87	3.33	2.34	3.04	2.51	3.68	2.14	4.85	2.35	4.5	2.89	5.19	1.69	3.98	2.32	3.7	2.3	4.24	2.36		722
767	orbitowanie	orbit	N	11	2	5.59	1.67	5.18	1.65	6.05	1.61	4.52	2.48	4.77	2.52	4.13	2.45	4.47	2.37	4.53	2.5	4.42	2.32	5.95	2.36	5.36	2.3	6.6	2.3	3.43	2.21	3.5	2.35	3.36	2.13	5.6	2.37	5.91	2.15	5.25	2.61
768	orgazm	orgasm	N	6	244	8.07	1.52	8.26	1.36	7.84	1.71	7.33	2.28	7.55	2.44	7.14	2.17	6	2.75	5.11	3.14	6.77	2.14	3.24	2.76	3	2.74	3.5	2.82	7.16	2.16	7.39	2.17	6.9	2.17	4.3	3.19	4.38	3.25	4.21	3.21		920
769	orkiestra	orchestra	N	9	1089	6.17	1.79	6.09	1.95	6.26	1.63	4.86	2.46	5.05	2.61	4.68	2.36	4.88	2.49	5.16	2.79	4.64	2.24	4.38	2.24	4	2.09	4.8	2.38	4	2.13	3.87	2.32	4.15	1.93	6.4	2.05	7.19	1.5	5.53	2.25		299
770	oryginalność	originality	N	12	134	7.07	1.54	7.29	1.43	6.78	1.66	5.73	2.48	5.84	2.69	5.64	2.34	7.12	2.2	6.91	2.5	7.37	1.8	5.33	2.47	5.95	2.46	4.78	2.39	5.86	2.35	5.87	2.4	5.84	2.36	4.48	2.54	4	2.61	5.05	2.39
771	osa	wasp	N	3	170	2.88	1.67	3.3	1.69	2.45	1.57	5.59	2.34	5.64	2.15	5.53	2.61	4.69	2.68	4.9	2.68	4.48	2.73	4.31	2.39	4.35	2.48	4.26	2.35	3.02	2.11	3.26	2.38	2.74	1.76	5.81	2.47	5.71	2.69	5.9	2.3		484
772	oschłość	coldness	N	8	48	2.76	1.67	2.82	1.92	2.68	1.38	4.14	2.38	4.12	2.53	4.19	2.2	4.14	2.36	4.16	2.41	4.13	2.36	6.69	2.53	6.86	2.7	6.5	2.4	3.81	2.5	3.7	2.54	3.91	2.52	3.67	2.4	4	2.52	3.3	2.25
773	osiągnięcie	achievement	N	11	36	7.57	1.59	7.91	1.59	7.16	1.54	6	2.65	5.9	2.45	6.1	2.9	7.02	2.36	7.17	2.61	6.83	2.07	6.6	2.44	7.38	2.2	5.81	2.46	6.71	2.28	7	2.36	6.45	2.22	4.33	2.83	4.45	3.07	4.2	2.61		3
774	osłabiać	impair	V	8	62	3.18	1.26	3	1.41	3.33	1.11	3.55	1.97	3.19	2.07	3.79	1.91	3.88	2.53	3.37	2.75	4.33	2.29	4.14	2.03	4	2.23	4.29	1.85	4.97	2.17	5	2.15	4.95	2.24	4.81	2.1	5	1.89	4.64	2.3		808
775	osłonięte	sheltered	A	9	353	5.19	1.45	5.13	1.71	5.26	1.1	2.88	1.92	3.04	2.14	2.68	1.63	4.33	2.35	4	2.41	4.67	2.31	5.52	2.37	5.05	2.34	5.91	2.37	3.81	2.17	3.88	2.09	3.72	2.32	4.6	2.22	4.48	2.36	4.71	2.12		387
776	osoba	person	N	5	5460	6.02	1.55	5.76	0.9	6.2	1.87	4.55	2.53	4.43	2.46	4.68	2.67	5.26	2.43	4.95	2.29	5.57	2.58	3.95	2.19	3.71	2.31	4.2	2.09	6.69	2.55	7.22	2.59	6.05	2.41	4.47	2.63	4.14	2.75	4.81	2.52		311
777	ospa	smallpox	N	4	102	2	1.43	2.04	1.8	1.95	0.85	4.26	2.57	4.43	2.48	4.05	2.72	3	2.15	3.1	2.34	2.9	2	5.67	2.22	5.63	2.31	5.7	2.18	4.24	2.55	4.17	2.48	4.33	2.72	4.76	2.71	4.81	2.82	4.71	2.67		402
778	oszczędzać	save	V	10	658	5.19	1.85	5.09	1.87	5.3	1.87	3.67	2.13	3.77	2.27	3.55	2.01	4.9	2.62	5.26	2.84	4.61	2.44	6.93	2.19	6.92	2.3	6.94	2.1	6.29	2.5	7.23	1.85	5.25	2.75	4.83	2.34	4.35	1.93	5.29	2.65		969
779	oszustwo	deceit / fraud	N	8	608	2.32	1.65	2.04	1.21	2.68	2.08	5.89	2.48	5.83	2.81	5.95	2.21	4.1	2.55	3.65	2.37	4.5	2.69	6.1	2.54	6.3	2.45	5.91	2.65	5.45	2.52	5.85	2.76	5.09	2.29	4.76	2.52	4.6	2.28	4.91	2.76	2	718	171
780	oślepiać	dazzle	V	8	29	3.64	1.62	3.45	1.5	3.85	1.76	6.17	2.28	6.27	2.43	6.05	2.16	5.26	2.54	5.62	2.62	4.9	2.47	4.74	2.26	4.35	2.23	5.21	2.27	4.59	2.28	4.85	2.11	4.33	2.46	5.32	2.7	4.65	2.85	5.95	2.44		717
781	ośmieszenie	ridicule	N	11	20	1.88	1.42	1.86	1.78	1.9	0.91	6.09	2.61	5.71	2.8	6.45	2.42	2.9	2.37	2.64	1.99	3.2	2.75	3.26	2.09	3.24	2.17	3.28	2.05	4.65	2.86	4.83	3.01	4.5	2.79	5.24	2.87	5.45	3.07	5	2.69
782	otępienie	stupor	N	9	108	2.64	1.45	2.59	1.26	2.7	1.66	2.98	2.55	3.77	2.89	2.1	1.8	2.79	2.1	3.33	2.63	2.27	1.28	4.23	2.61	4.38	2.67	4.05	2.59	4.29	2.19	3.76	1.56	5.13	2.78	3.86	2.13	3.84	2.32	3.87	2.01
783	otwartość	openness	N	9	170	7.33	1.49	7.86	0.85	6.81	1.81	5.24	2.53	5.36	2.61	5.11	2.49	6.52	2.44	5.95	2.85	7.15	1.76	3.79	1.98	3.7	2.1	3.89	1.88	6.57	1.84	6.76	2.02	6.38	1.66	4.24	2.74	4.3	2.75	4.19	2.79
784	otyłość	obesity	N	7	42	2.93	2.1	2.15	1.42	3.64	2.38	4.56	2.53	5.05	2.37	4.14	2.64	3.36	2.66	3.33	2.78	3.38	2.6	4.77	2.7	5.19	2.82	4.36	2.57	5	2.38	5.55	2.09	4.45	2.56	3.35	2.17	3.17	2.41	3.5	1.99		911
785	owad	insect	N	4	365	3.65	1.61	3.79	1.72	3.52	1.54	3.6	2.54	4.25	2.46	3.17	2.55	4.1	2.6	3.84	2.48	4.33	2.74	5.14	2.31	5.32	2.06	4.95	2.58	2.67	2.2	3.12	2.37	2.32	2.06	5.14	2.48	5.5	2.63	4.82	2.36		816
786	ozdobić	decorate	V	7	84	6.1	1.57	5.91	1.54	6.3	1.63	4.43	2.23	4.09	2.45	4.8	1.96	5.83	2.06	6.05	2.29	5.62	1.83	3.88	1.94	3.96	2.1	3.79	1.78	4.78	1.94	5.25	1.89	4.33	1.93	5.51	1.9	5.9	2.17	5.14	1.56		719
787	oziębły	frigid	A	7	23	2.9	1.39	2.91	1.47	2.89	1.33	2.71	1.88	2.41	1.94	3.05	1.79	4.67	2.67	4.14	2.83	5.19	2.46	6.66	2.63	7.5	2.26	5.68	2.75	3.79	2.69	3.05	2.78	4.52	2.44	4.02	2.42	4.21	2.38	3.79	2.53
788	pacjent	patient	N	7	1164	3.93	1.85	3.61	2.15	4.32	1.38	4.29	2.31	4.6	2.23	4	2.39	3.76	2.08	4.05	2.25	3.5	1.95	5.79	2.27	5.95	1.94	5.6	2.62	5.86	2.37	5.91	2.47	5.8	2.31	5.03	2.44	4.95	2.78	5.11	2.08		929
789	pająk	spider	N	5	787	3.31	2.09	2.33	1.66	4.61	1.91	5.9	2.55	7.09	2.35	4.6	2.14	4.17	2.7	3.09	2.78	5.47	1.98	4.21	2.48	3.81	2.84	4.62	2.06	3.43	2.49	3.11	2.22	3.67	2.7	5.4	2.69	4.96	2.73	6	2.59		610
790	pakowanie	packaging	N	9	131	5.55	1.73	5.73	1.78	5.35	1.69	4.2	2.22	4.48	2.52	3.82	1.74	4.64	2.45	5.32	2.4	3.9	2.34	5.88	2.68	5.91	2.66	5.85	2.78	3.74	2.16	3.14	1.74	4.33	2.42	5.49	2.08	5.5	2.32	5.47	1.81
791	palec	finger	N	5	5267	4.45	1.61	4.2	1.47	4.79	1.75	3.18	2.26	3.33	1.91	3.05	2.58	4.45	2.18	4.15	2.21	4.73	2.16	5.14	2.18	5.65	2.18	4.68	2.12	3.19	2.52	3.1	2.47	3.27	2.62	4.5	2.5	4.25	2.55	4.73	2.49		752
792	palić	burn	V	5	1321	3.67	2.56	4.1	2.91	3.24	2.14	4.71	2.67	4.05	2.5	5.32	2.73	4.29	2.8	3.59	2.94	5.05	2.48	5.32	2.82	5.59	2.86	5	2.83	3.74	2.36	3.67	2.42	3.81	2.36	4.3	2.56	3.7	2.55	5.12	2.42		586
793	pałac	palace	N	5	2331	7.1	1.54	7.17	1.7	7	1.37	4	2.53	4	2.66	4	2.47	6.1	2.08	6.16	2.32	6.05	1.91	5.19	2.42	5.18	2.3	5.2	2.61	4.58	2.57	4.22	2.66	5	2.45	6.25	2.1	6.95	1.63	5.47	2.32		302
794	pamięć	memory	N	6	7361	6.59	1.92	7.21	1.75	6.05	1.94	3.86	2.49	4.48	2.71	3.24	2.14	5.53	2.23	5.76	2.12	5.32	2.36	5.98	2.62	6.26	2.58	5.71	2.69	7.58	1.62	8.06	1.53	7.25	1.62	4.08	2.74	3.3	2.56	4.85	2.76		274
795	panika	panic	N	6	948	2.51	1.37	2.18	1.05	2.86	1.59	6.6	2.9	6.4	3.27	6.8	2.55	2.73	1.94	3	2.05	2.42	1.8	3.5	2.77	3.64	3.02	3.35	2.54	4.79	2.65	4.73	2.43	4.85	2.92	3.6	2.68	3.91	2.45	3.21	2.95		601
796	panna młoda	bride	I	11		7.12	1.92	7.26	2.24	6.95	1.47	5.36	2.72	5.43	3.16	5.29	2.28	5.37	2.34	5.85	2.32	4.9	2.32	3.5	2.74	3.5	3	3.5	2.5	6.61	2.77	6.86	2.68	6.32	2.93	6.19	2.2	6.29	2.24	6.1	2.21		670
797	papier	paper	N	6	3681	5.17	1.51	4.83	1.47	5.58	1.5	3.26	2.14	3.2	2.04	3.32	2.28	4.34	1.93	4.32	1.95	4.36	1.97	5.45	2.27	5.73	2.41	5.15	2.11	4.19	2.44	4.04	2.5	4.35	2.43	5.25	2.06	4.71	2.22	5.84	1.74		303
798	para	couple	N	4	3971	6.5	2	6.55	2.28	6.45	1.77	3.95	2.61	4.32	2.78	3.55	2.42	5.88	2.4	6.41	2.28	5.3	2.45	3.14	2.29	3.24	2.36	3.05	2.27	6.24	2.58	6.35	3.13	6.11	1.71	4.9	2.86	5.05	2.56	4.76	3.18		506
799	paraliż	paralysis	N	7	257	1.52	0.8	1.39	0.66	1.68	0.95	5.45	3.11	4.65	3.34	6.18	2.75	2.49	2.34	2.37	2.29	2.59	2.42	5.1	2.72	5.27	2.98	4.9	2.47	5.63	2.58	5.52	2.54	5.75	2.69	4	2.43	3.33	2.29	4.74	2.42		926
800	parasol	umbrella	N	7	778	4.93	1.72	4.3	1.46	5.72	1.74	2.83	2.06	2.86	2.17	2.81	1.99	4.93	2	5.17	1.8	4.63	2.24	5.45	2.3	5	2.35	5.95	2.19	3.6	2.53	3.73	2.55	3.45	2.56	6.4	2.1	6.77	1.85	6	2.32		578
801	partia	party	N	6	1270	3.68	1.93	3.95	1.82	3.43	2.04	4.52	2.41	4.33	2.33	4.71	2.53	4.49	2.62	4.75	2.91	4.16	2.24	5.86	2.29	6.09	1.76	5.58	2.83	3.61	2.73	3.32	2.7	3.95	2.8	6	2.59	6.04	2.8	5.95	2.39		305
802	parzący	scalding	A	7	33	2.58	1.45	2.45	1.32	2.7	1.58	6.93	2.31	7.9	1.76	5.95	2.42	4.41	2.75	4.75	2.77	4.1	2.76	5.07	2.17	5.08	2.19	5.06	2.21	3.81	2.13	4.09	2.48	3.5	1.64	4.4	2.6	4.13	2.47	4.78	2.8
803	pasja	passion	N	5	371	8.15	1.29	8.48	0.72	7.8	1.67	6.61	2.24	6.62	2.32	6.61	2.2	6.52	2.24	6.8	2.11	6.24	2.36	3.45	2.62	3.09	2.57	3.87	2.58	7.41	1.61	7.55	1.42	7.27	1.79	3.84	2.77	3.61	2.82	4.08	2.74		306
804	paskudztwo	eyesore	N	11	342	2.29	1.71	2.59	2.02	1.95	1.22	5.79	2.23	5.96	2.14	5.5	2.39	3.84	2.7	3.79	2.8	3.88	2.68	4.95	2.4	5.68	2.12	4.15	2.48	3.93	2.73	3.7	2.43	4.14	3.01	5.65	2.64	6.22	2.7	5	2.47
805	pasożyt	parasite	N	7	114	2.02	1.32	1.8	1.15	2.22	1.44	5.29	2.56	6.05	2.52	4.52	2.42	3.76	2.87	4.7	3.06	2.86	2.41	5.48	2.66	5.58	2.47	5.33	2.97	3.56	2.29	3.39	2.44	3.75	2.15	4.36	2.61	4.17	2.46	4.61	2.85
806	pasywność	passivity	N	9	15	3.9	1.56	4.05	1.05	3.74	2.02	2.6	1.96	2.81	2.23	2.25	1.44	3.02	1.91	2.68	1.89	3.29	1.92	5.74	1.82	5.18	1.68	6.35	1.81	3.45	2.5	3.6	2.21	3.32	2.78	3.74	2.13	3.74	2.3	3.75	1.97
807	patent	patent	N	6	221	6.48	1.69	6.39	1.56	6.58	1.87	5.02	2.28	5.5	2.4	4.59	2.13	5.49	2.53	5.47	2.93	5.5	2.2	6.38	2.54	7.18	2.36	5.5	2.48	6.84	1.95	7.26	1.71	6.35	2.13	5.48	2.59	5.76	2.76	5.16	2.43		307
808	patriota	patriot	N	8	178	7.07	1.42	6.91	1.41	7.26	1.45	4.93	2.43	4.85	2.3	5	2.6	5.85	2.46	6.11	2.38	5.64	2.56	4.31	2.74	3.95	2.68	4.7	2.81	6.3	2.47	6.13	2.51	6.5	2.48	4.9	3.04	5.05	3.2	4.74	2.92		930
809	pazerność	greed	N	9	23	3.14	2.18	3.36	2.7	2.9	1.45	6.16	2.56	6	2.77	6.32	2.4	5.67	2.87	6.36	2.84	4.9	2.77	6.42	2.73	6.6	2.5	6.17	3.07	4.13	2.8	4.28	2.54	4	3.06	4.2	2.79	4	2.91	4.42	2.69		769
810	pełen nadziei	hopeful	I	13		7.3	1.54	7.94	0.93	6.88	1.73	4.3	2.6	3.53	2.72	5	2.35	5.49	2.51	5.45	2.65	5.52	2.42	3.46	1.96	3.71	2.23	3.27	1.75	6.07	2.3	5.43	2.58	6.68	1.86	3.24	2.48	3.3	2.39	3.18	2.61		212
811	pełen skruchy	regretful	I	13		4.48	1.88	4.75	2.12	4.23	1.63	3.19	1.99	2.78	1.83	3.5	2.09	2.57	2.13	2.28	1.95	3	2.37	3.79	2.5	4.23	2.39	3.3	2.6	6.17	2.13	6.5	2.19	5.86	2.08	3.33	2.47	3.22	2.95	3.47	1.78		348
812	pełen szacunku	respectful/ reverent	I	14		6.93	1.33	7.3	1.26	6.59	1.33	3.67	2.5	3.72	2.7	3.63	2.39	6	2.56	6.52	2.55	5.24	2.44	5.05	2.74	5.23	3.01	4.85	2.48	6.54	2.26	6.6	2.66	6.48	1.86	4.88	2.95	5.22	3.16	4.47	2.7	2	355
813	penis	penis	N	5	191	6.45	1.88	6.78	1.88	6.05	1.84	5.57	2.23	5.75	2.2	5.41	2.3	5.9	2.68	5.26	2.94	6.45	2.36	4.45	2.72	3.68	2.71	5.3	2.54	6.14	2.42	5.52	2.41	6.85	2.28	4.58	2.65	4.43	2.82	4.74	2.51		932
814	perfekcja	perfection	N	9	36	7.88	1.56	7.91	1.31	7.84	1.86	5.21	2.7	4.9	2.49	5.5	2.91	6.71	2.43	6.32	2.63	7.05	2.26	6.57	2.7	6.73	2.88	6.4	2.54	6.58	2.2	6.83	2.21	6.3	2.2	2.88	2.51	2.57	2.56	3.21	2.49		310
815	perfumy	perfume	N	7	311	6.95	1.55	7.12	1.76	6.84	1.4	4.74	2.45	4.91	2.5	4.53	2.44	5.62	2.79	5.52	3.12	5.71	2.49	3.9	2.26	4.33	2.52	3.45	1.9	5.21	2.44	5.43	2.25	4.95	2.7	6.28	2.29	6.36	2.5	6.19	2.11		934
816	perwersja	perversion	N	9	59	4.24	1.87	4.29	2	4.19	1.78	5.54	2.68	5.59	2.68	5.47	2.76	5.26	2.63	4.55	2.86	6.05	2.16	4.07	2.63	3.3	2.48	5	2.56	3.95	2.13	3.76	2.53	4.14	1.68	4.15	2.56	3.9	2.65	4.38	2.52
817	pety	butts	N	4	91	2.36	2.02	1.86	1.32	2.9	2.51	4	2.62	4.18	2.54	3.8	2.76	3.98	2.64	4.67	2.56	3.32	2.61	4.43	2.27	4.38	2.27	4.47	2.34	2.83	1.82	2.84	1.7	2.81	2.04	5.81	2.68	5.89	2.75	5.74	2.68
818	pewny	secure / confident	A	5	6097	7.29	1.55	7.05	1.67	7.5	1.44	4.5	2.73	4.91	2.89	4.05	2.54	8.07	1.57	8.73	0.55	7.35	1.98	6.24	2.68	6.14	3.07	6.33	2.29	7	1.84	7.26	1.84	6.67	1.85	3.39	2.52	3.3	2.72	3.48	2.38	2	79
819	pętla	noose	N	5	349	3.52	2	3.15	1.57	3.86	2.32	4.71	2.29	4.42	2.36	4.95	2.26	3.52	2.71	4	2.83	3.05	2.56	5.09	2.44	5.71	2.47	4.5	2.3	3.33	2.16	3.1	2.05	3.55	2.31	4.93	2.29	4.56	2.33	5.23	2.27		906
820	piana	foam	N	5	546	5.91	1.84	5.76	1.76	6.11	1.97	3.87	2.46	4.5	2.66	3.3	2.18	4.5	1.97	4.65	2.13	4.36	1.84	4.76	1.65	4.85	1.81	4.68	1.52	3.02	2.49	3.05	2.68	3	2.37	5.38	2.34	4.8	2.46	5.91	2.14		756
821	piątka	five / A grade	N	6	572	6.24	1.9	6.48	1.54	6	2.21	5.34	2.6	4.82	2.52	5.95	2.63	5.98	2.01	5.68	2.3	6.3	1.63	6.12	2.33	6.87	2.07	5.21	2.35	5.02	2.05	4.57	2.34	5.48	1.66	5.32	2.1	5.3	2.2	5.33	2.06	2
822	piec	bake	V	4	1234	5.86	1.59	5.64	1.73	6.1	1.41	4.24	2.67	4.57	2.78	3.83	2.55	4.31	2.11	4.05	2.4	4.57	1.8	5.34	2.19	5.25	2.07	5.43	2.34	4.88	2.48	5.09	2.35	4.65	2.66	5.38	2.34	5.5	2.41	5.25	2.31		647
823	piecyk	stove	N	6	317	6.45	1.6	6.75	1.48	6.06	1.7	4.4	2.5	4.05	2.73	4.8	2.21	4.6	1.99	4.52	2.35	4.68	1.49	4.67	2.07	4.86	2.26	4.48	1.89	4.45	2.41	4.39	2.23	4.5	2.59	5.79	2.54	5.08	2.7	6.72	2.02		1001
824	piekło	hell	N	6	2584	2.48	1.57	2.69	1.58	2.33	1.58	6.38	2.71	6.84	2.89	5.95	2.52	4.16	3.21	4	3.42	4.33	3.04	4.05	2.67	3.82	2.53	4.23	2.83	5.19	2.8	5.43	2.46	4.95	3.12	5.19	2.67	5.15	2.81	5.23	2.6		788
825	pielęgniarka	nurse	N	12	1822	5.24	2.08	4.7	1.78	5.73	2.25	4.46	2.49	4.26	2.38	4.64	2.63	5.67	2.26	5.52	1.99	5.81	2.54	4.81	2.58	5.1	2.77	4.55	2.42	5.35	2.72	5.4	2.78	5.3	2.74	5.95	2.36	5.83	2.26	6.05	2.5		538
826	pieniądze	money	N	9	15778	6.95	1.77	6.95	2.12	6.95	1.46	4.9	2.76	5.14	2.8	4.67	2.76	6.58	2.08	6.57	2.01	6.59	2.2	6.85	2.17	7.21	1.96	6.52	2.34	6.48	1.77	6.63	1.93	6.38	1.69	5.68	2.85	5.8	2.75	5.55	3.02		282
827	pierś	breast	N	5	4421	6.52	1.95	6.17	2.21	6.95	1.54	4.76	2.94	3.76	2.93	5.76	2.64	6.17	2.25	5.6	2.23	6.71	2.17	3.74	2.22	4	2.31	3.45	2.14	5.05	2.58	4.36	2.38	5.84	2.63	5.07	2.59	4.95	2.75	5.19	2.48		51
828	pies	dog	N	4	8118	7.07	1.73	7.41	1.79	6.7	1.63	4.8	2.55	5.2	2.57	4.43	2.54	4.6	2.2	4.13	2.14	5.16	2.19	3.02	2.29	2.5	2.12	3.52	2.38	5	2.61	5.85	2.5	4.23	2.52	5.38	2.46	5.95	2.5	4.86	2.36		511
829	piesek	little dog	N	6	512	6.38	2.33	6.7	1.94	6	2.73	4.6	2.39	4.41	2.3	4.8	2.53	4.14	1.92	4.43	2.09	3.86	1.74	3.17	2.5	3.14	2.51	3.21	2.55	4.95	2.73	5.43	2.8	4.48	2.64	6.05	2.47	6.25	2.52	5.79	2.44
830	pieszczoch	pet	N	10	30	6.93	1.96	7.65	1.37	6.44	2.16	4.52	2.7	4.3	2.65	4.79	2.8	4.67	2.65	4.81	2.8	4.52	2.54	3.9	2.47	3.76	2.64	4.05	2.33	5.6	2.37	6.26	2.16	4.79	2.42	4.3	2.38	4.73	2.53	3.86	2.17		935
831	pieszczota	caress	N	10	132	8.07	1.26	8.29	0.96	7.86	1.49	5.88	2.95	6.35	3.03	5.45	2.87	5.21	2.36	5.36	2.75	5.05	1.9	2.24	1.95	1.73	1.75	2.84	2.03	6.24	2.44	6.81	2.2	5.67	2.58	4.48	3.04	4.65	3.32	4.24	2.68		64
832	piękno	beauty	N	6	2092	7.67	1.59	7.64	1.53	7.7	1.69	5	2.9	5.39	3.01	4.5	2.75	6.9	1.86	7.33	2.03	6.48	1.6	2.83	2.2	2.25	2.1	3.38	2.2	6.62	2.01	6.23	2.37	7.05	1.47	4.95	3	5	3.02	4.9	3.06		35
833	piękny	beautiful	A	6	6111	7.4	1.75	7.77	1.38	7	2.05	4.78	2.96	5.26	3.08	4.17	2.77	6.24	2.34	6.71	2.51	5.76	2.1	2.95	2.41	2.25	2	3.62	2.62	6.31	2.32	6.27	2.33	6.35	2.37	5.36	2.84	5.36	2.79	5.35	2.98		654
834	pikanteria	zest	N	10	5	6.14	1.8	6.83	1.4	5.32	1.92	6.38	1.99	6.74	1.94	5.95	2.01	6.29	1.94	6.41	1.62	6.16	2.29	3.62	2.42	3.3	2.41	3.91	2.45	4.84	2.61	5.39	2.41	4.2	2.75	3.79	2.43	3.32	2.42	4.3	2.41		1040
835	pilotowanie	pilotage	N	11	27	5.29	1.99	5.7	1.98	4.9	1.97	4.21	2.28	3.86	2.24	4.57	2.31	6.93	2.72	7.08	2.75	6.74	2.75	6.37	2.53	6.13	2.67	6.67	2.38	4.15	2.25	3.77	2.11	4.58	2.39	5.07	2.38	4.52	2.48	5.74	2.13
836	piorun	lightning	N	6	1225	4.98	1.81	4.95	2.16	5	1.45	6.91	2.27	7.1	2.05	6.73	2.49	5.63	3.05	5.68	2.96	5.57	3.2	4.98	2.27	5.5	1.55	4.63	2.62	4.93	2.53	5.16	2.69	4.71	2.41	6.72	2.56	6.64	2.66	6.81	2.5		598
837	piosenka	song	N	8	710	7	1.59	7.08	1.82	6.89	1.28	5.55	2.61	5.59	2.86	5.5	2.37	5.45	2.05	6.17	2.1	4.58	1.64	3.62	2.31	3.52	2.36	3.71	2.31	5.83	2.91	6.5	2.71	5.33	3.02	5.52	2.83	5.13	3.08	6.06	2.44		987
838	pisarz	writer	N	6	46	5.44	2	5.68	1.62	5.19	2.36	3.93	2.26	4.6	2.23	3.25	2.12	5.44	2	5.18	1.68	5.74	2.33	4.21	2.52	3.64	2.7	4.85	2.21	4.19	2.23	4.36	2.3	4	2.2	5.17	2.37	5.26	2.6	5.05	2.12		1036
839	pistolet	gun / pistol	N	8	5743	3.79	2.02	2.71	1.36	4.52	2.08	6.21	2.4	6.43	2.46	5.95	2.37	5.6	3.07	5.24	3.22	5.95	2.94	4.73	2.68	5.05	3.02	4.4	2.3	4.38	2.75	4.7	2.87	4	2.62	5.23	2.92	5.68	3.26	4.76	2.51	2	593	939
840	piwnica	cellar	N	7	280	3.64	1.86	3.29	1.93	4	1.76	3.4	2.01	3.8	2.28	3.05	1.7	3.26	2.01	2.59	1.84	4	1.97	5.44	2.11	5.27	2.27	5.63	1.95	3.38	2.22	3.14	2.17	3.62	2.29	4.93	2.68	4.91	2.87	4.94	2.49		681
841	pizza	pizza	N	5	129	7.29	1.66	6.88	1.93	7.56	1.42	5.29	2.66	5.04	2.6	5.58	2.78	5.45	2.45	5.24	2.74	5.67	2.18	4.27	2.06	4.86	2.2	3.65	1.76	4.69	2.65	4.17	2.53	5.32	2.73	4.58	2.46	4.95	2.48	4.19	2.44		526
842	plac	square	N	4	2999	5.26	1.78	5.17	1.74	5.39	1.88	3.95	2.36	3.18	2.3	4.8	2.17	4.76	2.16	5	2.34	4.47	1.95	5.36	2	5.24	2.28	5.48	1.72	4	2.62	3.5	2.38	4.38	2.78	6.29	1.98	5.96	1.85	6.72	2.11		408
843	placek	pie	N	6	776	5.88	2.1	5.55	2.33	6.17	1.87	3.38	2.51	3.62	2.5	3.14	2.56	4.66	2.25	4.7	1.89	4.62	2.6	4.86	2.01	4.88	2.11	4.83	1.92	3.07	2.09	3.26	2.18	2.85	2.01	5.45	2.05	5.5	2.09	5.39	2.06		314
844	plakat	poster	N	6	348	5.17	1.5	5.76	1.48	4.76	1.39	3.24	2.45	2.91	2.35	3.63	2.56	4.88	1.99	4.43	1.8	5.33	2.11	4.93	1.97	5.1	2.12	4.75	1.83	3.33	2.1	3.22	1.81	3.47	2.46	5.7	1.9	6.09	1.82	5.29	1.93		942
845	plakatowanie	placarding	N	12	0	4.56	1.16	4.55	1.3	4.58	1.02	3.79	2.17	3.46	2.1	4.31	2.24	4.58	1.87	4.68	1.73	4.5	2	5.48	2.06	5.59	2.13	5.35	2.03	3.45	2.22	3.5	2.31	3.41	2.2	5.63	2.46	5.83	2.44	5.4	2.52
846	plaża	beach	N	5	469	7.31	1.41	7.41	1.5	7.2	1.32	3.85	3	4.39	3.29	3.17	2.5	5.64	2.15	5.48	2.44	5.81	1.86	4.15	2.31	4.1	2.27	4.19	2.4	5.02	2.51	5.41	2.58	4.6	2.44	6.62	2.25	6.55	2.48	6.7	2.03		34
847	plener	outdoors	N	6	33	7.17	1.75	7.22	1.81	7.11	1.73	4.21	2.53	3.55	2.24	4.82	2.68	5.49	1.95	5.47	2.37	5.5	1.57	4.12	2.21	3.95	1.76	4.3	2.66	5.44	2.33	5.39	2.61	5.5	2.04	6.55	2.31	6.24	2.45	6.89	2.16		521
848	pleśń	mildew / mold	N	5	138	2.37	1.26	2	1.29	2.68	1.17	3.6	2.61	3.1	2.43	4.1	2.76	3.3	2.34	2.62	1.69	3.95	2.7	5.25	2.25	5.42	2.19	5.1	2.34	3.28	2.24	2.69	1.96	3.67	2.37	5.13	2.84	5.2	3.04	5.05	2.7	2	277
849	plotka	gossip	N	6	588	3.79	2.37	3.53	2.09	4.05	2.66	5.35	2.59	5.95	2.65	4.71	2.43	3.68	2.26	3.94	2.67	3.45	1.9	4.81	2.58	4.85	2.8	4.77	2.43	3.26	2.27	2.55	2.16	3.91	2.22	5.67	2.76	5.8	2.88	5.55	2.7		767
850	plotkarz	busybody	N	8	34	3.19	1.88	3.05	2.06	3.33	1.71	5.33	2.45	6.05	2.54	4.68	2.21	4.31	2.21	4.23	2.25	4.4	2.23	4.39	2.02	3.91	2.07	4.95	1.87	2.88	1.82	3.33	1.88	2.43	1.69	5.4	2.52	5.35	2.81	5.47	2.15		674
851	plugawstwo	filth	N	10	0	2.57	1.74	2.48	1.94	2.68	1.49	4.55	2.61	4.83	3	4.3	2.25	4.4	2.26	3.6	1.96	5.14	2.32	5.05	2.4	5.45	2.61	4.68	2.19	3.9	2.59	3.4	2.85	4.36	2.3	5.45	2.4	5	2.45	5.86	2.34		165
852	pluskwa	bug	N	7	103	2.93	2.11	3.2	2.26	2.7	1.99	4.98	2.54	5.71	2.47	4.24	2.45	4.12	2.48	4.95	2.63	3.33	2.11	5.19	2.46	5.5	2.43	4.78	2.51	3.81	2.52	3.87	2.72	3.75	2.34	4.9	2.34	4.83	2.2	5	2.57
853	płeć	gender / sex	N	4	592	5.79	1.79	5.79	1.75	5.79	1.87	4.3	2.44	3.45	2.15	5.19	2.44	4.83	2.15	4.78	2.13	4.86	2.21	4.17	2.42	4.4	2.68	3.95	2.19	5.83	3.03	6.45	2.87	5.27	3.12	3.24	2.66	2.75	2.47	3.68	2.8	2	763
854	płoć	roach	N	4	6	4.38	1.81	4.09	1.77	4.7	1.84	3.93	2.62	3.86	2.62	4	2.68	3.64	2.36	3.63	2.43	3.65	2.35	4.9	1.87	4.92	2.08	4.89	1.6	3.57	2.45	3.77	2.58	3.35	2.35	5.41	2.39	5.2	2.93	5.62	1.77		363
855	płotka	roach	N	6	100	4.49	1.47	4.14	1.49	4.89	1.37	4.14	2.73	4.38	2.93	3.75	2.41	3.72	2.62	2.95	2.27	4.33	2.76	4.69	1.62	4.5	1.54	4.9	1.71	2.71	2.47	2.35	2.11	3.05	2.77	5.09	2.68	5.04	2.69	5.15	2.74
856	pływak	swimmer	N	6	167	5.21	1.84	5.52	1.75	4.9	1.92	5.07	2.54	5.21	2.47	4.89	2.7	5.79	2.08	5.77	2.07	5.8	2.14	4.79	1.82	4.86	1.75	4.7	1.92	4.55	2.56	4.38	2.8	4.71	2.35	4.76	2.08	4.44	1.82	5	2.27		576
857	pobicie	spanking	N	7	121	2.12	1.76	1.79	1.79	2.56	1.65	6.57	2.77	6.77	2.96	6.35	2.6	4.76	3.16	4.43	3.4	5.16	2.89	4.05	2.7	3.62	2.69	4.48	2.69	5.95	2.35	6.39	2.38	5.63	2.32	5.26	2.96	4.71	3.09	6	2.7		990
858	pocałunek	kiss	N	9	1270	8.4	1.22	8.67	0.97	8.14	1.39	6.1	2.82	6.37	2.79	5.86	2.89	6.18	2.45	6.56	2.66	5.92	2.32	2.78	2.36	2.89	2.58	2.67	2.2	7.42	1.87	7.45	1.74	7.38	2.04	4.33	2.49	4.17	2.31	4.45	2.69		248
859	pochmurny	overcast	A	9	213	2.95	1.51	2.78	1.81	3.16	1.07	4.1	2.22	4.05	2.19	4.14	2.29	3.54	2.18	3.16	2.14	3.86	2.21	5.02	2.53	5.64	2.66	4.35	2.25	3.53	2.02	3.26	2.26	3.85	1.69	4.7	2.44	4.52	2.27	4.89	2.66		923
860	pochówek	burial	N	8	91	1.45	0.92	1.19	0.6	1.71	1.1	3.07	2.66	3	2.75	3.14	2.64	2.67	1.96	2.41	2.02	2.95	1.9	4.27	2.64	4.59	2.5	3.89	2.81	6.07	2.46	6.29	2.43	5.86	2.54	4.23	3.14	4	3.37	4.53	2.87		56
861	pochwa	vagina	N	6	105	6.54	1.85	5.87	1.87	7.39	1.46	4.48	3.01	4.29	3.02	4.67	3.06	5.33	2.69	5.74	2.78	4.84	2.57	4.29	2.39	4.36	2.8	4.2	1.91	5.81	2.67	5.45	2.5	6.2	2.86	3.98	2.48	3.41	2.06	4.6	2.8		1025
862	pocieszenie	consolation	N	12	308	6.77	1.63	6.55	1.53	7	1.73	4.38	2.22	4.27	2.07	4.5	2.42	5.88	2.01	6.04	2.11	5.65	1.9	3.52	2.39	3.42	2.04	3.61	2.69	6.26	2.35	6.18	2.59	6.33	2.13	4.9	2.68	5.37	2.43	4.48	2.87
863	pocieszony	consoled	A	10	56	6.79	1.55	6.7	1.98	6.86	1.08	3.86	2.1	3.73	2.19	4	2.05	5.38	1.99	5.59	2.22	5.15	1.73	3.07	1.45	2.71	1.35	3.43	1.5	5.95	2.05	6.39	2.23	5.39	1.69	3.68	2.72	3.65	2.62	3.71	2.88		81
864	pocieszyć	comfort	V	9	1095	7.1	1.53	7.14	1.7	7.05	1.36	4.64	2.46	4.27	2.35	5.05	2.56	5.42	2.2	4.57	1.91	6.23	2.18	3.43	2.63	2.48	1.5	4.47	3.2	6.59	1.96	6.96	1.86	6	2.03	4.88	2.65	4.58	3.01	5.13	2.36
865	pocisk	bullet	N	6	2137	3.4	1.61	2.74	1.48	4.21	1.4	6.05	2.43	5.48	2.73	6.62	1.99	5.29	2.69	5.65	2.74	4.95	2.67	5.48	3.05	5.09	3.18	5.9	2.94	4.8	3.15	5.18	3.03	4.37	3.3	6.31	2.66	5.67	2.9	6.95	2.29		673
866	poczta	mail	N	6	509	5.26	1.98	5.57	1.78	4.95	2.16	4.42	2.58	4.19	2.58	4.64	2.63	4.28	2.2	4.05	2.09	4.48	2.32	5.7	1.8	5.88	1.67	5.58	1.91	4.4	2.01	4.11	1.88	4.67	2.13	5.84	2.01	6.23	1.88	5.43	2.11		859
867	poczucie winy	sense of guilt	I	13		2.51	1.4	2.73	1.45	2.29	1.35	5.38	2.67	5.75	2.88	5	2.45	2.66	1.89	2.18	1.71	3.21	1.99	3.9	2.6	3.41	2.59	4.45	2.56	5.95	2.36	6.23	2.37	5.65	2.37	3.29	2.27	3.83	2.23	2.63	2.19
868	pod wrażeniem	impressed	I	13		7.18	1.43	7.37	1.67	7	1.18	6.3	1.86	6.13	2.09	6.42	1.72	6.3	2.15	6.26	2.45	6.33	1.91	4.23	2.53	4.41	2.86	4.05	2.2	6.46	2.46	6.94	1.56	6.09	2.96	5.57	2.39	5.25	2.63	5.86	2.17		225
869	podarunek	gift	N	9	373	6.93	1.42	7.17	1.03	6.63	1.77	5.1	2.84	4.86	2.82	5.35	2.92	6	2.14	6.57	1.86	5.43	2.29	3.8	2.44	3.77	2.27	3.84	2.69	5.93	2.41	5.86	2.41	6	2.47	5.12	2.66	4.67	2.66	5.68	2.6
870	podbródek	chin	N	9	1467	4.07	1.58	3.52	1.72	4.62	1.24	3.38	2.43	3.15	2.23	3.59	2.63	4.36	2.18	4.18	2.58	4.55	1.7	4.8	1.72	5.32	1.62	4.21	1.69	3.5	2.33	3.33	2.29	3.67	2.42	3.78	2.36	3.17	2.08	4.59	2.53		685
871	podejrzliwy	suspicious	A	11	417	3.5	1.21	3.29	1.15	3.71	1.27	4.86	1.83	5.17	1.81	4.44	1.82	4.4	2.18	4.64	2.19	4.15	2.18	5.88	2.49	6.23	2.16	5.5	2.82	4.64	2.22	4.52	2.14	4.76	2.34	3.64	2.48	4.28	2.47	3.17	2.43		423
872	podekscytowany	excited	A	14	514	7.5	1.29	7.83	1.27	7.11	1.24	6.76	2.14	6.83	2.37	6.68	1.89	6.37	2.22	6.5	2.11	6.21	2.39	3.07	2.13	2.6	1.98	3.5	2.22	6.14	2.39	6.3	2.1	5.95	2.72	3.81	2.75	3.64	2.66	4	2.9
873	podłość	meanness	N	8	309	2.1	1.53	2.2	1.7	2	1.38	7.02	2.11	7.43	2.23	6.62	1.96	4.72	2.93	5.29	3.2	4	2.45	5.02	2.6	5.17	2.69	4.84	2.54	4.22	2.36	4.14	2.29	4.32	2.5	4.86	2.98	4.96	3.15	4.74	2.83
874	podniecenie	excitement	N	11	1893	7.6	1.68	7.23	1.72	8	1.58	7.9	1.41	8.25	1.12	7.55	1.61	6.39	2.34	7.32	1.64	5.32	2.6	3.26	2.37	3.18	2.52	3.35	2.25	5.9	2.28	5.82	2.42	6	2.18	3.9	2.95	4.83	3.2	2.79	2.23		152
875	podniecony	elated	A	10	1470	7.38	1.41	7.26	1.15	7.48	1.63	7.52	1.99	7.46	2.04	7.6	1.98	6.54	2.37	6.79	2.37	6.3	2.41	2.76	2.13	3.05	2.31	2.5	1.97	5.88	1.89	6.15	1.76	5.64	2.01	3.52	2.82	3.35	2.98	3.68	2.73		138
876	podochocony	jolly	A	11	22	6.33	2.03	6.38	1.94	6.27	2.16	5.3	2.08	5.84	2.17	4.81	1.91	5.68	1.97	6	2.03	5.46	1.93	3.78	2.33	3.11	2.28	4.38	2.25	5.65	2.33	5.09	1.8	6.24	2.7	4.08	2.31	4.22	2.26	3.95	2.4		827
877	podróżować	travel	V	10	992	7.59	1.64	7.65	1.75	7.5	1.54	6.6	2.42	7	2.26	6.19	2.56	6.45	2.31	6.96	2.12	5.84	2.43	4.19	2.58	3.41	2.56	5.05	2.37	5.98	2.54	5.86	2.61	6.1	2.53	5.38	2.65	5.36	2.87	5.4	2.46		1018
878	podstęp	trick	N	7	854	2.9	1.71	2.5	1.5	3.35	1.84	5.76	1.88	5.32	1.99	6.25	1.68	5.36	2.64	5.62	2.67	5.1	2.64	6.76	2.49	7.09	2.76	6.37	2.11	5.37	2.46	4.8	2.76	5.9	2.05	4.83	2.48	5.55	2.44	4.14	2.37
879	podstępność	craftiness	N	11	6	3.44	2.24	3.85	2.06	3.09	2.37	5.55	2	5.43	1.72	5.67	2.29	5.54	2.51	6.25	2.34	4.86	2.54	6.71	2.02	6.67	2.16	6.78	1.86	4.47	2.32	4.39	2.5	4.55	2.16	4.79	2.35	4.79	2.38	4.78	2.39
880	poduszka	pillow	N	8	245	7.33	1.73	7.47	1.37	7.24	1.96	2.52	2.62	2.65	2.93	2.37	2.27	4.19	2.88	4.33	3.06	4.05	2.77	4.24	2.33	4.1	2.53	4.4	2.16	5.45	2.59	5.35	2.5	5.58	2.76	4.88	2.56	5.41	2.7	4.33	2.33		315
881	podwiązka	garter	N	9	8	6.77	1.65	6.96	1.43	6.53	1.93	5.68	2.45	5.39	2.25	5.95	2.65	5.31	2.51	5.25	2.65	5.36	2.44	3.71	2.39	4.7	2.58	2.82	1.84	3.6	2.92	2.7	2.58	4.41	3.03	5.21	2.51	5.95	2.5	4.55	2.39		534
882	podziw	admiration	N	6	1709	7.59	1.48	7.95	1.46	7.16	1.42	5.83	2.41	5.88	2.5	5.75	2.32	6.33	2.11	6.58	2.19	6.13	2.07	4.12	2.11	3.59	2.04	4.7	2.08	6.02	2.28	6.35	2.03	5.74	2.49	4.77	2.61	5.3	2.2	4.15	2.94
883	podziwiany	admired	A	10	61	7.45	1.27	7.87	0.87	6.95	1.51	4.54	2.27	4.29	2.22	4.8	2.35	6.73	2.18	7.35	1.92	5.94	2.29	5.14	2.54	5.19	2.73	5.1	2.41	5.98	2.42	5.45	2.58	6.45	2.22	5.4	2.6	5.05	2.82	5.8	2.33		5
884	poezja	poetry	N	6	955	6.31	2.17	6.12	2.39	6.44	2.04	3.71	2.49	3.35	2.48	4.16	2.5	4.67	2.41	4.24	2.62	5.1	2.14	4.37	2.51	4.19	2.42	4.55	2.65	5.26	2.69	5.39	2.64	5.11	2.81	4.56	2.96	4.05	2.92	5.1	2.98		318
885	pogarda	contempt / scorn	N	7	447	2.62	1.51	1.95	1.1	3.23	1.6	5.88	2.18	6.29	2.45	5.45	1.82	5.1	2.87	4.91	3.34	5.3	2.32	5.17	2.24	5.52	2.14	4.81	2.34	4.05	2.18	4.09	2.39	4	1.94	3.63	2.4	3.8	2.35	3.48	2.48	2	82	375
886	pogardliwy	disdainful / scornful	A	10	204	2.55	1.7	2.36	1.4	2.75	2	6.12	2.11	5.8	2.31	6.43	1.91	4.95	2.95	5.13	3.32	4.74	2.51	6.24	2.2	6.5	2.28	6	2.14	4.86	2.53	5.45	2.72	4.32	2.28	4	2.27	4.3	2.32	3.73	2.25	2	123	376
887	pogardzanie	contempt	N	11	2	2.37	1.36	2.41	1.37	2.33	1.39	5.33	2.32	5.55	2.14	5.1	2.53	5.32	2.89	4.95	3.06	5.74	2.7	4.26	2.74	4.23	2.93	4.3	2.6	4.57	2.94	4.36	2.79	4.8	3.16	4.69	3	5.17	3.1	4.11	2.85
888	pogrzeb	funeral	N	7	1806	2.11	2.09	1.8	1.85	2.53	2.37	4.53	3.2	4.94	3.42	4.15	3.03	2.4	2.32	2.55	2.68	2.27	1.98	3.71	2.96	3.3	3.18	4.09	2.76	6.67	2.76	6.45	3.12	6.86	2.44	4.43	2.99	3.95	3.07	4.86	2.92		178
889	pogwałcić	violate	V	9	32	2.67	1.84	2.48	1.73	2.89	2	6.43	2.53	6.85	2.21	6.05	2.79	4.59	2.96	3.84	3.08	5.23	2.76	4.71	2.72	4.32	2.44	5.15	3	5	2.54	5.09	2.76	4.9	2.31	5.05	2.57	4.76	2.53	5.37	2.65
890	pojazd	vehicle	N	6	2686	6.23	2.2	5.2	2.02	7.25	1.92	4.71	2.44	4.09	2.09	5.42	2.67	5.81	2.33	6.1	2.45	5.52	2.23	5.98	1.93	5.65	1.8	6.37	2.06	4.69	2.37	5.09	2.56	4.21	2.1	5.67	2.29	6.14	2.33	5.19	2.2		473
891	pokonany	defeated	A	8	513	2.98	2.04	2.64	1.97	3.35	2.11	5.05	2.62	4.77	2.51	5.35	2.78	3.17	2.51	2.76	2.41	3.57	2.6	4.57	2.39	4.52	2.54	4.63	2.27	5.37	2.46	5.3	2.39	5.43	2.58	5.15	2.25	4.95	2.35	5.33	2.2		103
892	pokorny	humble	A	7	235	5.43	1.53	5.31	1.62	5.5	1.5	3.68	2.65	3.84	2.71	3.52	2.66	3.51	2.86	3.41	2.95	3.62	2.82	4.21	2.07	4.12	2.45	4.27	1.78	5.51	2.5	6.38	2.11	4.68	2.61	4.17	2.6	3.25	2.17	5	2.73		219
893	pokój	peace	N	5	13365	6.79	1.66	6.43	1.7	7.21	1.55	3.02	2.08	3.1	2.13	2.95	2.08	5.1	2.61	5.32	2.65	4.91	2.62	4.57	2.61	4.09	2.45	5.1	2.75	5.84	2.54	6.22	2.5	5.4	2.58	4.9	2.7	5.19	2.87	4.58	2.52		308
894	pole	field	N	4	6153	4.84	1.72	4.96	1.72	4.68	1.77	2.76	1.92	3.39	2.3	2.2	1.32	5.43	2.28	5.55	2.48	5.32	2.12	5.74	2	5.9	2.13	5.59	1.92	3.07	2.2	2.45	1.73	3.64	2.46	5.62	2.51	5.05	2.84	6.14	2.1		558
895	polepszyć	improve	V	9	67	7.1	1.24	7.05	1.35	7.14	1.15	5.18	2.14	5.69	2.3	4.83	1.99	5.63	2.37	5.58	2.57	5.67	2.24	5.86	2.54	6	2.25	5.71	2.87	6.72	1.83	6.18	1.88	7.14	1.73	5.14	2.04	4.6	2.14	5.64	1.87		226
896	pomaganie	help	N	9	75	7.47	1.42	7.6	1.47	7.35	1.4	4.57	2.65	4.57	2.5	4.57	2.86	6.29	2.09	6.35	2.08	6.24	2.14	4.02	2.43	4.63	2.76	3.22	1.66	6.93	1.98	7.26	1.89	6.55	2.06	4.52	2.86	5.17	3	3.67	2.47
897	pomocność	helpfulness	N	9	1	7.32	1.97	7.14	1.88	7.53	2.09	4.88	2.49	5.23	2.39	4.31	2.63	5.79	2.23	6.21	2.27	5.46	2.19	3.48	2.23	2.86	2.46	4.15	1.79	6.45	2.35	6.1	2.63	6.77	2.07	3.95	2.64	4.17	2.31	3.7	3.01
898	pompować	pump	V	8	76	4.84	1.63	4.5	1.5	5.19	1.72	4.26	1.95	4.27	1.58	4.25	2.34	5.57	2.11	5.2	2.18	6.12	1.93	4.98	2.25	4.95	2.55	5	2.02	3.58	1.8	3.91	1.93	3.24	1.64	4.48	2.2	5.11	1.94	3.9	2.3
899	pompowanie	pumping	N	10	29	4.57	1.8	3.95	1.65	5.25	1.74	5.67	2.07	5.45	2.39	5.9	1.68	4.77	2.33	4.9	2.17	4.64	2.52	4.88	2.15	5.05	1.96	4.68	2.38	3.88	2.17	3.76	2.24	4.06	2.11	5.05	2.5	4.89	2.56	5.17	2.5
900	pomysł	idea	N	6	11268	7.38	1.34	7.86	1.24	6.9	1.3	5.95	2.09	5.77	2.07	6.14	2.15	6.1	2.04	6.24	2.1	5.95	2.01	6.98	2.2	6.52	2.56	7.45	1.67	6.43	2.18	6.45	2.28	6.4	2.11	3.55	2.32	3.42	2.35	3.75	2.32
901	pomyślność	prosperity	N	10	239	7.59	1.28	7.91	1.06	7.21	1.44	4.6	2.7	4.33	2.46	4.86	2.95	5.57	2.15	5.45	2.02	5.7	2.34	5.14	2.35	5.14	2.4	5.15	2.37	5.8	2.48	6.39	2.52	5.06	2.29	5.24	2.49	5.3	2.62	5.18	2.42
902	ponętność	allureness	N	9	0	7.38	1.48	7.74	1.36	6.95	1.54	6.83	1.9	7.17	1.4	6.42	2.34	6.32	2.37	6.18	2.46	6.47	2.32	3.76	2.41	3.1	2.07	4.36	2.57	5.72	2.46	6	2.04	5.4	2.89	4.86	2.42	4.64	2.36	5.1	2.51
903	poniżenie	humiliation	N	9	233	1.85	1.44	1.65	1.04	2.05	1.75	6.12	2.7	6.24	2.95	6	2.49	3.14	2.97	2.96	3.06	3.37	2.93	3.88	2.63	3.91	2.56	3.84	2.79	5.02	3.09	5.45	3.28	4.53	2.86	5.07	2.96	5.04	2.98	5.11	3.02
904	poniżyć	humiliate	V	7	136	2.18	0.93	2	0.82	2.29	1	6.28	2.6	6.74	2.45	5.86	2.73	3.7	3.2	3.32	3.44	4.1	2.95	5.31	2.34	5.47	2.1	5.18	2.56	4.49	2.76	5.19	2.6	3.82	2.81	4.9	2.59	4.65	2.66	5.14	2.57		797
905	ponury	dreary	A	6	2039	2.9	1.81	2.55	1.5	3.3	2.05	3.46	2.25	3.65	2.41	3.29	2.12	3.4	2.35	2.74	2.18	4.15	2.37	5.39	2.57	5.55	2.72	5.24	2.47	4	2.25	4.1	2.34	3.91	2.22	3.67	2.49	4.3	2.6	3.09	2.29		731
906	poprawka	amendment	N	8	121	2.88	1.84	3.05	2.09	2.74	1.63	5.12	2.75	5.38	2.77	4.86	2.78	2.95	1.96	2.4	1.76	3.48	2.04	5.48	2.28	5.71	2.29	5.17	2.28	5	2.45	5.26	2.43	4.7	2.49	4.57	2.42	4.29	2.33	4.94	2.55
907	popularność	popularity	N	11	475	6.24	1.81	6	1.82	6.56	1.79	5.27	2.5	5.74	2.56	4.86	2.44	7.31	2.11	7.65	2.06	6.89	2.16	4.79	2.38	4.65	2.3	4.91	2.48	4.64	2.77	4.48	3.1	4.84	2.36	6.21	2.76	5.35	2.98	7.26	2.1
908	porażka	defeat	N	7	285	1.77	1.15	1.6	1.05	1.91	1.24	6.19	2.81	6.38	2.71	6	2.97	2.34	2.08	2.6	2.41	2.1	1.73	4.14	2.43	4.63	2.57	3.5	2.12	5.51	2.74	5.04	2.85	6.05	2.56	4.21	2.64	4.17	2.79	4.28	2.49
909	poronienie	abortion	N	10	40	1.98	1.55	2.09	1.83	1.84	1.17	6.44	2.78	7.19	2.46	5.65	2.92	2.15	1.89	2.09	2.02	2.22	1.77	3.31	2.37	3.19	2.42	3.43	2.38	6.24	2.83	6.45	3.02	6.05	2.7	2.9	2.59	3.27	2.95	2.5	2.14		622
910	posąg	statue	N	5	1447	4.43	2.01	4.42	2.12	4.44	1.92	2.74	2.24	2.82	2.44	2.65	2.06	4.98	2.49	4.26	2.63	5.84	2.06	6.02	2.18	6.1	1.95	5.95	2.44	3.29	1.95	2.78	1.83	3.67	1.99	5.81	2.28	5.04	2.14	6.83	2.09		995
911	postęp	progress	N	6	977	7.07	2.08	7.06	1.3	7.08	2.5	5.93	2.26	6.17	2.27	5.63	2.27	6.27	2.47	6.55	1.96	6	2.9	6.66	2.55	6.29	2.72	7.05	2.35	7.07	1.88	6.96	2.23	7.21	1.4	5	2.43	4.77	2.35	5.24	2.55		947
912	poszanowanie	respect	N	12	140	6.5	1.69	6.65	1.87	6.36	1.53	3.98	2.46	3.89	2.68	4.04	2.35	5.86	2.3	6.32	2.25	5.18	2.27	5.14	2.75	4.91	2.96	5.4	2.56	6.34	2.44	6.25	2.65	6.43	2.27	5.4	2.77	6.13	2.51	4.53	2.87		354
913	pościg	chase	N	6	1207	3.9	1.61	3.83	1.63	4	1.61	7	2.2	8	1.15	6.14	2.53	6.1	2.35	6	2.47	6.21	2.25	4.44	2.23	5.1	1.89	3.87	2.38	5.17	2.6	4.13	2.53	6.42	2.14	6.52	2.05	6.91	1.62	6.05	2.44
914	poświęcony	devoted	A	10	365	6.19	1.88	6.18	1.68	6.2	2.12	3.29	2.25	2.9	1.89	3.67	2.54	5.19	2.9	5	3.16	5.42	2.61	4.02	2.58	3.55	2.5	4.48	2.64	5.86	2.51	5.9	2.22	5.82	2.81	4.48	2.37	4.7	2.43	4.27	2.35		116
915	potężny	mighty / powerful	A	7	4075	6.71	1.81	6.59	1.46	6.8	2.04	6.5	2.19	6.57	2.15	6.42	2.29	6.93	2.69	7.19	2.6	6.67	2.82	6.1	2.64	6	2.7	6.2	2.65	6.05	2.65	6.17	2.72	5.89	2.62	4.53	2.45	4.73	2.64	4.33	2.29	2	324
916	potulny	meek	A	7	116	6.15	2.15	5.74	2.4	6.5	1.9	2.67	1.95	2.33	1.68	3	2.17	3.58	2.57	3.48	2.69	3.68	2.5	3.28	1.72	2.95	1.51	3.57	1.89	4.78	2.18	5.13	2.42	4.54	2.02	3.65	2.23	2.9	1.8	4.4	2.39		273
917	potworny ból	terrible pain	I	12		1.4	1.38	1.05	0.21	1.76	1.92	6.33	3.06	6.36	3.35	6.3	2.79	3.1	3.02	3.6	3.33	2.35	2.4	3.88	2.62	4.37	3.11	3.48	2.11	5.67	2.71	6.23	2.31	5.1	3.02	4.13	2.95	3.58	2.67	4.62	3.17
918	potworny lęk	terrible anxiety	I	12		1.6	1.08	1.27	0.77	1.95	1.28	6.7	2.88	6.57	2.8	6.82	3.02	2.21	2.36	2.09	2.14	2.35	2.64	2.49	2.32	2.12	2.28	3	2.35	5.08	2.8	5.06	2.98	5.09	2.71	3.63	2.58	3.27	2.75	4.05	2.37
919	powab	loveliness	N	5	108	6.76	1.43	7.19	1.21	6.33	1.53	3.37	2.08	2.95	1.59	3.81	2.46	5	2.23	5.05	2.25	4.95	2.27	3.76	1.92	4.19	1.89	3.3	1.89	5.38	2.47	5.55	2.3	5.2	2.69	4.81	2.19	4.77	2.3	4.88	2.06
920	poważny	serious / solemn	A	7	2176	4.86	1.22	4.65	1.19	5.11	1.24	3.6	2.42	3.13	2.44	4.16	2.34	6	1.94	6.38	1.77	5.62	2.06	6.67	2.4	5.95	2.78	7.26	1.89	5.86	2.03	5.88	1.8	5.83	2.36	4.5	2.64	4.48	2.75	4.52	2.6	2	383
921	powietrze	air	N	9	17936	6.19	1.88	6.04	2.01	6.37	1.74	3.59	2.13	3.57	2.01	3.6	2.3	4.78	2.15	5.17	2.25	4.28	1.96	4.81	2.31	4.05	2.31	5.57	2.09	5.86	3.26	5.8	3.12	5.91	3.45	6.14	2.55	5.77	2.69	6.55	2.39		632
922	powitać	greet	V	7	841	6.47	1.61	7	1.33	5.95	1.72	4.67	2.24	4.41	2.46	4.95	2.01	5.73	2.31	5.89	2.63	5.59	2.06	4.6	2.33	4.1	2.31	5.05	2.3	6.05	2.11	5.95	2.16	6.14	2.1	4.14	2.25	4.65	1.9	3.68	2.48		770
923	powolny	slow	A	7	902	3.83	1.53	3.57	1.7	4.16	1.26	2.26	1.59	2.04	1.82	2.53	1.26	3.43	2.26	3.76	2.49	3.1	2.02	5.55	2.56	5.21	2.62	5.83	2.53	2.93	2.03	2.58	1.93	3.39	2.12	3.86	2.09	4.33	2.03	3.38	2.09		982
924	powódź	flood	N	6	440	2.33	1.62	2.09	1.52	2.63	1.62	6.54	2.44	6.44	2.51	6.63	2.43	3.7	2.6	3.67	2.49	3.74	2.55	4.73	2.63	5.24	2.78	4.21	2.38	5.73	2.62	6.07	2.46	5.38	2.79	6.31	2.21	6.5	2.32	6.14	2.09		755
925	pozdrawiać	salute	V	10	24	7.12	1.67	7.36	1.71	6.85	1.63	4.5	2.3	4	2.47	5.05	2.01	5.79	2.09	6.42	1.87	5.26	2.16	3.81	2.27	3.38	1.84	4.39	2.68	5.71	2.21	5.73	2.51	5.7	1.89	5.05	2.38	5.4	2.33	4.71	2.43		370
926	pozdrowienie	salute	N	12	364	6.79	1.3	7	1.17	6.53	1.43	5.07	2.17	5.61	2.04	4.42	2.19	5.56	1.75	5.27	1.67	5.89	1.82	4.33	2.38	3.35	2.08	5.23	2.31	5.91	2.38	6.13	2.24	5.65	2.56	4.93	2.53	5	2.49	4.85	2.64
927	pozew	lawsuit	N	5	182	2.86	1.7	2.9	1.64	2.82	1.79	5.15	2.61	5.32	2.79	5	2.49	5.58	2.52	5.38	2.94	5.71	2.26	5.93	2.56	5.26	2.83	6.52	2.18	5.28	2.59	4.68	2.44	5.9	2.66	5.25	2	5.28	2.42	5.23	1.63		842
928	pozycja	item	N	7	1132	5.58	1.94	5.81	1.83	5.36	2.06	4.33	2.46	4.58	2.5	4.1	2.47	6.33	2.72	6.56	2.25	6.17	3.03	5.98	2.44	5.74	2.7	6.19	2.23	5.95	2.33	5	2.43	6.95	1.77	5.15	2.2	5.83	1.92	4.59	2.3		825
929	pożar	fire	N	5	1787	2.51	1.98	2.02	1.9	3.05	1.96	7.25	2.22	7.34	2.39	7.17	2.09	4.01	2.84	3.98	2.98	4.05	2.6	3.64	2.54	3.63	2.63	3.66	2.5	5.93	2.79	5.74	3.05	6.12	2.48	6.19	2.47	6.14	2.42	6.24	2.56		166
930	pożądanie	desire	N	10	842	7.38	1.72	7.9	1.45	6.91	1.85	7.56	2.09	7.81	1.86	7.32	2.3	6.07	2.61	6	2.71	6.15	2.56	2.56	2.35	2.35	2.23	2.83	2.53	5.98	2.43	6.28	2.51	5.53	2.32	3.65	2.65	4.45	2.84	2.81	2.2		508
931	pracowitość	diligence	N	11	108	7.14	1.68	7.21	1.61	7.06	1.8	5.27	2.78	5.16	3.35	5.36	2.24	5.93	2.39	5.22	2.58	6.79	1.87	6.93	2.14	6.85	2.48	7	1.86	6.67	2.43	6.83	2.23	6.47	2.7	3.93	2.51	3.22	2.17	4.79	2.68
932	pragnienie	desire	N	10	4066	5.24	2.18	5.23	1.77	5.25	2.61	6.31	2.66	6.41	2.77	6.2	2.61	5.02	2.51	4.81	2.54	5.24	2.53	3.62	2.86	3.04	2.79	4.32	2.87	6.63	2.36	7.05	2.58	6.24	2.12	3.2	2.37	3.1	2.47	3.29	2.33		508
933	prawda	truth	N	6	43707	7.32	1.78	7.74	1.57	6.78	1.93	4.02	2.66	4.05	2.6	4	2.79	6.52	2.22	6.17	2.61	6.95	1.61	5.45	3.42	5.41	3.58	5.5	3.33	7.33	2.27	7.64	2.26	7	2.29	4.05	2.8	3.82	2.3	4.3	3.31		458
934	prawdomówność	truthfulness	N	13	79	7.21	1.63	7.05	1.73	7.35	1.56	3.71	2.27	3.81	2.25	3.62	2.33	6.17	2.3	6.3	2.52	6.05	2.13	4.38	2.74	4.42	2.62	4.33	2.97	7.49	1.91	7.78	1.93	7.15	1.87	3.76	2.91	3.83	2.94	3.67	2.95
935	prawość	righteousness	N	8	158	7.14	1.59	7.17	1.69	7.11	1.49	3.85	2.52	3.84	2.87	3.86	2.23	6.02	2.21	5.87	2.1	6.21	2.39	5.53	2.59	5.95	2.54	5.17	2.64	6.12	2.57	6.48	2.43	5.68	2.73	3.79	2.54	3.52	2.68	4.11	2.4
936	premia	bonus	N	6	101	7.79	1.34	7.77	1.38	7.81	1.33	6.21	2.75	5.82	3.08	6.65	2.32	7.12	1.73	7.08	2	7.18	1.29	5.9	2.67	6.21	2.68	5.65	2.69	6.35	2.28	6.5	2.48	6.19	2.09	5.68	2.62	5.84	2.32	5.52	2.91
937	preria	prairie	N	6	66	5.24	1.54	5.29	1.49	5.2	1.61	3.57	2.36	3.17	2.21	4.05	2.5	5.17	2.6	5.05	2.65	5.29	2.61	4.68	2.2	4.81	2.29	4.55	2.14	3.74	2.44	3.7	2.3	3.79	2.66	5.81	2.33	5.86	2.34	5.76	2.39		325
938	prestiż	prestige	N	7	237	7.4	1.15	7.35	1.17	7.44	1.16	5.74	2.42	5.61	2.59	5.89	2.26	6.12	2.7	6.95	2.65	5.29	2.53	5.83	2.5	6	2.74	5.65	2.28	5.86	2.26	5.74	2.36	6	2.19	5.63	2.5	6.14	2.57	5.1	2.36		945
939	prezent	gift	N	7	1648	7.87	1.56	7.63	1.95	8.11	1.05	6.44	2.38	6.59	2.52	6.29	2.28	5.48	2.16	6.28	1.99	4.82	2.11	3.67	2.46	3.05	2.04	4.23	2.71	5.71	2.19	5.7	2.58	5.73	1.83	5.38	2.56	5.45	2.74	5.32	2.44		184
940	prędki	swift	A	6	109	5.62	1.82	4.71	1.87	6.52	1.25	6.07	2.26	6	2.45	6.17	2.04	6.07	2.12	6.23	1.95	5.9	2.34	4.07	2.29	4.5	2.28	3.6	2.26	4.62	2.42	4.48	2.32	4.76	2.57	4.26	2.32	3.89	2.25	4.54	2.38		1005
941	promienny	radiant	A	9	280	7.45	1.47	7.8	1.58	7.14	1.32	4.48	2.53	5.06	2.51	4.04	2.51	5.55	2.09	5.16	2.32	6.12	1.58	3.55	2.46	3.45	2.52	3.65	2.46	5.49	2.2	5.7	2.03	5.29	2.39	5.71	2.66	6	3.07	5.37	2.09		954
942	promocja	promotion	N	8	61	6.74	1.84	6.65	1.27	6.8	2.16	5.24	2.9	6.22	2.45	4.05	3.03	5.27	2.65	5.85	2.8	4.71	2.43	5.46	2.18	5.52	2.32	5.4	2.09	4.76	2.36	4.96	2.72	4.53	1.87	6.16	2.36	6.18	2.17	6.14	2.59		332
943	prostacki	coarse	A	9	85	2.62	1.4	2.55	1.57	2.68	1.25	5.02	2.78	5.18	2.89	4.85	2.72	3.86	2.5	4.45	2.79	3.2	2.02	4.98	2.37	5.62	2.5	4.33	2.11	3.65	2.25	3.14	2.38	4.28	1.96	4	2.25	4.1	2.36	3.9	2.19		690
944	prostolinijność	straightforwardness	N	15	24	5.88	1.73	6.14	1.93	5.6	1.47	3.58	2.2	3.48	2.09	3.68	2.34	4.81	2.42	4.82	2.46	4.8	2.44	5.14	2.51	5.28	2.34	4.94	2.8	5.35	2.65	5.44	2.48	5.27	2.83	4.07	2.13	3.64	1.97	4.58	2.24
945	prostytutka	hooker / prostitute	N	11	161	4.18	2.22	3.31	1.4	4.75	2.49	5.63	2.5	5.53	2.39	5.71	2.65	3.56	3.09	3.5	3.14	3.62	3.11	5.95	2.37	6.35	2.09	5.64	2.57	3.19	2.16	3.1	2.1	3.27	2.27	6.38	2.36	6.2	2.46	6.55	2.3	2	793
946	próżność	vanity	N	8	473	2.9	1.69	2.85	1.87	2.95	1.54	4.51	2.48	5.45	2.13	3.42	2.46	4.55	2.76	4.38	3.23	4.71	2.26	4.6	2.71	5	2.95	4.11	2.38	3.62	2.24	3.26	2.2	4.05	2.27	3.36	2.47	3.57	2.54	3.14	2.43		472
947	prymitywność	primitiveness	N	12	5	2.69	1.87	2.95	2.06	2.43	1.66	4.53	2.78	5	2.88	4.05	2.65	3.93	2.39	3.48	2.09	4.42	2.65	4.15	2.45	4.29	2.63	4	2.29	3.71	2.51	3.91	2.58	3.5	2.48	4.1	2.63	3.96	2.72	4.31	2.55
948	prywatność	privacy	N	10	214	6.95	1.61	6.88	1.41	7	1.76	3.62	2.55	3.96	2.53	3.21	2.57	5.71	2.66	6.2	2.59	5.24	2.7	5.22	2.43	4.57	2.29	5.9	2.45	7.19	2.11	7.74	1.51	6.53	2.55	3.33	2.65	3.41	2.68	3.24	2.68		330
949	przebaczenie	forgiveness	N	13	677	7.54	1.12	7.55	1.1	7.53	1.17	3.83	2.27	4.1	2.28	3.57	2.29	5.52	2.67	5.09	2.97	6	2.27	3.86	2.72	3.68	2.64	4.05	2.86	6.34	2.3	6.96	2.03	5.56	2.43	4.24	2.8	3.85	3.08	4.59	2.54
950	przechowalnia	store	N	13	13	4.52	0.94	4.52	1.04	4.53	0.84	4.12	1.74	4.04	1.74	4.21	1.78	4.32	2.39	4.14	2.4	4.53	2.44	5.1	2.23	5.1	2.57	5.09	1.93	3.95	2.53	3.74	2.51	4.2	2.59	6.21	1.97	5.68	1.91	6.8	1.91
951	przedszkole	kindergarten	N	11	74	5.86	2.37	6.27	2.41	5.4	2.3	5.27	2.92	5.91	2.71	4.44	3.03	3.83	2.32	3.95	2.42	3.7	2.25	4.26	2.48	4.26	2.53	4.25	2.49	4.26	2.12	3.95	1.75	4.57	2.44	6.41	2.85	6.5	2.91	6.32	2.85
952	przegniły	rotten	A	9	52	2.6	1.95	2.36	1.29	2.85	2.5	4.8	2.79	5	3.07	4.58	2.48	3.69	2.39	3.68	2.5	3.7	2.36	5.6	2.1	5.38	2.24	5.89	1.91	3.98	2.52	3.95	2.72	4	2.36	4.71	2.67	4.25	2.83	5.14	2.5		365
953	przegrany	loser	A	9	142	2.02	1.18	1.9	1.09	2.14	1.28	4.33	3.16	5	3.22	3.68	3.03	2.45	2.18	2.42	2.29	2.48	2.14	4.23	2.87	4.56	3.16	4	2.7	5.93	2.61	5.26	2.68	6.52	2.44	3.63	2.52	3.32	2.66	3.95	2.38		851
954	przejście	passage	N	9	3322	5.17	1.45	5.04	1.74	5.32	1	4.55	2.01	4.1	1.94	4.95	2.03	5.32	2.36	5.53	2.61	5.14	2.17	5.38	2.58	5.59	2.59	5.15	2.62	4.93	2.02	4.83	2.17	5.05	1.88	5.03	1.69	5.38	1.75	4.63	1.57		928
955	przekonanie	conviction	N	11	2204	6.6	1.36	6.55	1.5	6.64	1.26	4.65	2.34	5.24	2.81	4.09	1.66	6.88	2.03	7.18	1.84	6.55	2.21	5.54	2.32	5.57	2.52	5.5	2.12	6.1	2.3	6.16	2.32	6	2.35	4.4	2.54	4.68	2.68	4.1	2.41
956	przemoc	violence	N	8	551	1.86	1.22	1.33	0.82	2.56	1.34	6.95	2.75	7.63	2.19	6.36	3.08	5.69	3.17	6.09	3.29	5.21	3.03	4.49	2.71	4.75	2.55	4.26	2.88	5.48	2.96	5.65	2.79	5.26	3.21	6	2.5	6.65	2.17	5.21	2.7
957	przemysł	industry	N	8	608	4.73	1.47	5.05	1.54	4.43	1.36	3.33	2.34	3.25	2.77	3.38	2.06	5.5	2.48	4.95	2.9	6	1.97	7.09	2.24	7.27	2	6.9	2.51	4.67	2.56	4.53	2.21	4.77	2.84	5.52	2.34	5.45	2.58	5.59	2.15		227
958	przepych	glamour	N	8	306	4.66	2.04	4.21	2.12	5.11	1.91	4.26	2.33	4.73	2.57	3.76	2	5.3	2.23	5.72	1.99	4.95	2.4	6.48	1.88	6.55	1.88	6.41	1.92	3.76	2.44	3.35	2.6	4.14	2.27	5.43	2.35	5.2	2.69	5.64	2.04		187
959	przeraźliwy	shrill	A	11	1119	2.52	1.49	2.45	1.73	2.59	1.26	6.53	2.3	6.76	2.28	6.32	2.36	4.24	2.58	4.91	2.76	3.5	2.21	4.46	2.5	4.48	2.57	4.44	2.48	3.43	2.1	3.72	2.28	3	1.77	5.21	2.45	5.18	2.34	5.24	2.61
960	przerażający	frightening	A	12	1048	2.57	1.61	2.38	1.79	2.83	1.34	7	2.45	7.16	2.5	6.86	2.46	5.69	2.82	5.61	3.01	5.79	2.66	4.07	2.57	3.9	2.69	4.22	2.5	5.14	2.46	4.87	2.55	5.47	2.37	5.71	2.5	5.57	2.73	5.89	2.26
961	przerażenie	horror	N	11	2564	1.95	1.11	1.77	0.97	2.14	1.24	6.41	2.79	6.16	3.02	6.65	2.6	2.93	2.2	2.73	2.31	3.16	2.09	3.81	2.93	3.41	2.79	4.25	3.09	4.98	2.35	5.32	2.34	4.6	2.37	3.4	2.51	3.7	2.58	3.05	2.44		213
962	przerażony	terrified	A	10	3675	2.19	1.5	2.14	1.42	2.24	1.61	7.62	1.92	7.79	1.25	7.39	2.59	2.88	2.42	2.36	2.22	3.45	2.56	2.98	1.88	3.45	1.84	2.45	1.82	5.64	2.52	5.52	2.56	5.76	2.53	3.71	2.59	3.83	2.31	3.63	2.83		432
963	przestępca	criminal	N	10	298	2.71	1.7	2.55	1.79	2.86	1.64	6.05	2.14	5.86	2.27	6.25	2.02	6.02	2.75	5.77	2.93	6.3	2.6	5.64	2.6	5.76	2.61	5.52	2.66	4.51	2.66	4.13	2.74	5	2.54	5.1	2.75	5.95	2.8	4.29	2.49		705
964	przestępstwo	crime	N	12	801	2.6	1.48	2.5	1.64	2.68	1.36	6.31	2.09	5.91	2.18	6.75	1.94	5.88	2.78	6	2.85	5.75	2.77	5.83	2.25	6.1	2.02	5.57	2.48	4.88	2.86	4.52	3.06	5.33	2.59	5.15	2.97	5.9	2.95	4.43	2.87		704
965	przestraszony	afraid / startled	A	13	1291	3.19	1.47	3.17	1.64	3.21	1.27	6.17	2.5	6.71	2.12	5.6	2.78	2.27	1.84	2.57	2.13	1.89	1.37	3.33	2.11	3.14	2.24	3.52	2.02	4.71	2.37	4.55	2.68	4.86	2.1	3.64	2.48	3.64	2.48	3.65	2.54	2	8
966	przestrzegać	obey	V	12	449	5.56	1.63	5.23	1.41	5.95	1.81	4.1	2.49	3.38	2.02	5.25	2.79	5.21	2.16	4.89	2.13	5.46	2.19	6.86	2.17	7.18	2.26	6.5	2.06	5.95	2.09	5.8	1.7	6.09	2.43	4.4	2.66	4.22	2.71	4.6	2.64
967	przestrzeń	space	N	10	4	6.4	1.98	6.54	1.98	6.22	2.02	4.33	2.7	3.68	2.57	5.05	2.72	5.33	2.72	5.7	2.75	4.89	2.69	4.81	2.45	4.05	2.09	5.57	2.6	5.76	2.55	6.67	2.33	5.08	2.54	6.71	2.29	6.83	2.33	6.56	2.28		574
968	przeszkadzać	disturb	V	12	1517	3.26	1.68	3.05	1.68	3.5	1.7	6.15	2.09	5.8	2.5	6.5	1.57	5.05	2.49	5.61	2.52	4.37	2.34	5.07	2.14	5.05	2.56	5.1	1.7	5.12	2.36	4.85	1.98	5.36	2.68	5.17	2.57	4.65	2.66	5.64	2.44		727
969	przetaczanie	marshalling/ transfusion	N	12	7	4.74	1.68	4.91	1.48	4.55	1.9	4.37	2.16	4.71	1.95	4.05	2.34	4.67	2.26	5.36	2.04	3.9	2.29	5.49	1.64	5.44	1.71	5.56	1.58	4.23	2.55	4.61	2.73	3.91	2.41	5.05	1.9	5.36	1.68	4.68	2.11	2
970	przewaga	advantage	N	8	403	6.4	1.93	6.61	1.97	6.16	1.89	5.24	2.02	5.1	1.84	5.4	2.23	7.34	2.27	7.52	2.33	7.11	2.22	6.1	2.2	6.1	2.32	6.1	2.12	5.31	2.59	5.1	2.47	5.5	2.74	5.1	2.4	4.45	2.39	5.8	2.26		629
971	przychylność	favor	N	12	293	6.24	1.65	6.19	1.29	6.29	1.98	3.7	2.04	3.86	1.81	3.52	2.29	4.88	2.04	4.76	2.17	5	1.94	4.56	2.19	4.62	2.25	4.5	2.19	5.43	2.49	5.64	2.66	5.2	2.33	5.45	2.37	5.19	2.7	5.88	1.71		749
972	przydatny	useful	A	9	276	6.78	1.24	7	1.31	6.5	1.1	4.5	2.45	4.67	2.48	4.33	2.48	6.4	2.08	6.43	1.95	6.37	2.29	6.45	2.3	6.36	2.32	6.55	2.33	6.02	2.74	6.09	2.72	5.95	2.82	5.05	2.15	5.05	2.34	5.05	1.99		466
973	przygnębienie	depression	N	14	651	2.63	1.5	2.86	1.58	2.37	1.38	4.17	3.03	4.38	3.43	3.95	2.64	2.86	2.15	2.5	2.26	3.25	2	3.86	2.47	3.32	2.03	4.45	2.82	4.34	2.77	4.7	2.79	3.89	2.76	3.52	2.1	3.4	2.6	3.64	1.56		108
974	przygnębiony	depressed	A	12	742	2.57	1.67	2.59	1.44	2.55	1.93	3.31	2.36	3.5	2.48	3.1	2.27	2.4	1.84	2.19	1.72	2.62	1.96	3.69	2.68	3.74	2.82	3.63	2.59	4.68	2.57	5.25	2.81	4.14	2.26	3.54	2.25	3.55	2.54	3.52	1.99		107
975	przygoda	adventure	N	8	1048	7.76	1.56	8.26	1.01	7.16	1.89	6.05	1.94	6.05	1.88	6.05	2.04	6.44	1.69	6.74	1.54	6.06	1.83	3.64	2.17	3.81	2.58	3.48	1.72	6.55	2.41	6.55	2.44	6.55	2.44	5.79	2.29	6.18	2.32	5.35	2.23		630
976	przyjaciel	friend	N	10	7758	8.02	2.01	8.08	2	7.95	2.07	6.18	2.73	6.22	2.78	6.15	2.76	6.21	1.88	6	2.27	6.41	1.47	3.19	2.58	2.35	2.06	3.95	2.8	7.76	1.66	8	1.86	7.55	1.47	4.48	2.46	4.95	2.52	4.05	2.38		174
977	przyjacielskość	friendliness	N	15	7	7.71	0.92	7.87	0.81	7.53	1.02	5.38	2.57	5.32	2.61	5.45	2.58	5.93	2	6.1	2.1	5.76	1.95	2.98	2.2	2.77	2.2	3.21	2.23	7.21	2.01	7.71	1.55	6.71	2.31	4.72	2.77	4.71	2.82	4.74	2.79
978	przyjazny	friendly	A	9	528	7.57	1.9	7.6	2.02	7.53	1.78	5.89	2.72	6.33	2.5	5.5	2.91	5.79	1.94	5.4	2.28	6.14	1.55	3.57	2.37	3.65	2.68	3.5	2.11	7.1	2.22	7.6	2.06	6.64	2.3	4.6	2.49	4.6	2.64	4.59	2.4		175
979	przyjemność	pleasure / enjoyment	N	11	5126	8.31	1.22	8.71	0.59	8.04	1.46	6.05	2.72	6.39	2.98	5.63	2.39	6.31	1.99	6.43	2.01	6.19	2.02	3.44	2.24	3.14	2.26	3.75	2.22	7.26	1.86	7.3	1.74	7.21	2.04	4.02	2.56	3.68	2.12	4.38	2.96	2	317	145
980	przyjęcie	party	N	9	3452	7.19	1.52	7	1.73	7.42	1.22	6.43	1.94	6.65	2.08	6.23	1.82	5.39	2.3	5.37	2.71	5.41	1.94	4.64	2.25	4.45	2.06	4.85	2.48	5.23	2.24	5.22	2.26	5.25	2.29	6.28	1.75	6.38	1.6	6.16	1.95		305
981	przykry	nasty	A	7	653	2.79	2.04	2.05	1.67	3.45	2.15	4.2	2.43	4.21	2.62	4.18	2.32	3.74	2.37	3.57	2.64	3.9	2.12	5.12	2.29	5.24	2.62	5	1.98	4.6	2.43	5.35	2.35	3.85	2.32	4.28	2.44	3.72	2.56	4.73	2.29		895
982	przyroda	nature	N	8	502	6.86	1.96	7.45	1.65	6.2	2.09	3.78	2.43	3.87	2.4	3.67	2.54	5.67	2.46	6.27	2.37	5	2.43	4.19	2.44	3.57	2.31	4.9	2.45	6.33	2.24	6.86	2.03	5.81	2.36	6.73	2.48	7.45	2.04	5.89	2.73		293
983	przyrząd	instrument / utensil	N	8	585	4.95	1.24	4.74	1.18	5.22	1.31	3.1	2.08	3.24	2.19	2.95	2.01	5.24	2	5.78	1.83	4.58	2.04	6.05	2.64	5.45	2.63	6.7	2.56	4.14	2.46	4.14	2.59	4.15	2.37	5.71	2.08	5.82	2.11	5.6	2.09	2	1024
984	przysługa	favor	N	9	119	6.57	1.33	6.9	1.17	6.27	1.42	4.84	2.03	5.52	1.81	4.18	2.06	5.6	2.11	5.09	2.09	6.15	2.03	3.9	2.17	4.13	2.22	3.61	2.12	5.74	2.01	6.12	1.99	5.18	1.98	4.72	2.53	5.05	2.85	4.38	2.16		750
985	przystojny	handsome	A	10	2044	6.82	1.67	7.42	1.3	6.21	1.81	5.56	2.43	5.68	2.44	5.43	2.48	6.85	1.96	7.06	1.95	6.68	1.99	3.83	2.59	4.15	2.92	3.55	2.28	5.83	2.07	5.85	1.9	5.82	2.26	4.4	2.67	3.55	2.46	5.18	2.67		199
986	przytłoczony	overwhelmed	A	12	170	2.4	1.11	2.35	1.15	2.47	1.07	4.26	2.54	3.5	2.42	4.95	2.5	2.8	2.18	2.05	1.39	3.45	2.54	4.79	2.51	5	2.6	4.55	2.46	3.86	2.27	3.74	2.42	4	2.15	3.98	2.7	3.9	2.72	4.05	2.76		300
987	przytulić	cuddle / hug	V	9	417	7.95	1.01	8.19	0.83	7.79	1.1	4.4	2.85	3.53	2.86	5.19	2.68	6.21	2.32	6.23	2.88	6.19	1.6	2.36	2.02	1.59	1.06	2.95	2.38	6.65	2.14	7.05	2.25	6.27	2	4.48	3.01	4.1	3.19	4.82	2.86	2	218
988	przytulne	cozy	A	9	234	7.71	1.22	8.05	1.28	7.41	1.1	3.86	2.86	4.18	3.03	3.5	2.69	5.57	2.67	5.77	2.99	5.35	2.32	2.79	1.89	2.71	1.74	2.86	2.08	6.15	2.45	6.7	2.44	5.44	2.33	4.1	2.34	4.3	2.64	3.9	2.07		88
989	psota	mischief	N	5	22	4.8	1.93	4.63	2.01	4.95	1.89	5.27	2.13	5.38	2.18	5.15	2.13	5.02	1.96	5.33	1.96	4.73	1.96	4.78	1.97	5	1.91	4.57	2.04	4.65	2.28	4.44	1.41	4.79	2.73	4.83	2.51	5.15	2.39	4.5	2.65		878
990	pszczoły	bees	N	8	649	4.52	2.14	4.05	2.44	5.05	1.67	5.68	2.59	5.78	2.61	5.56	2.64	4.5	2.29	4.62	2.42	4.38	2.2	5.61	2.69	5.65	2.5	5.57	2.93	4.57	2.79	5.27	2.8	3.8	2.63	5.79	2.44	5.73	2.6	5.85	2.32		583
991	ptak	bird	N	4	3741	5.74	1.9	5.7	2.03	5.79	1.78	3.71	2.49	3.29	2.43	4.14	2.54	5.59	2.18	5.75	2.12	5.43	2.27	5.19	2.12	4.95	2.01	5.45	2.26	3.68	2.6	2.68	1.78	4.84	2.95	6.1	2.3	5.62	2.5	6.57	2.04		38
992	puch	down	N	4	341	6.55	2	7.38	1.81	5.44	1.72	3.39	2.2	3.32	2.5	3.45	1.97	4.48	2.46	4.26	2.56	4.74	2.38	3.67	1.94	3.6	1.57	3.74	2.24	3.81	2.31	3.52	2.45	4.16	2.14	5.79	2.26	5.57	2.43	6.05	2.07
993	punktualność	punctuality	N	13	90	7.02	1.94	7.3	2.03	6.77	1.88	4.56	2.56	5.14	2.61	4	2.43	6.52	2.04	6.41	2.09	6.65	2.03	6.61	2.38	6.78	2.41	6.39	2.38	6.19	2.39	6.84	2.34	5.24	2.19	4.47	2.62	4.59	2.72	4.33	2.58
994	pycha	pride	N	5	413	3.1	2.06	2.79	1.69	3.5	2.46	5.63	2.55	5.47	2.97	5.77	2.18	6.69	2.84	7.17	2.77	6.11	2.88	5.37	2.66	5.65	2.48	5.13	2.85	4.43	2.64	4.57	2.68	4.26	2.66	3.67	2.71	3.96	2.62	3.32	2.85
995	pyton	python	N	5	106	4.95	2	4.35	2.06	5.5	1.82	4.93	2.62	5.17	2.57	4.75	2.69	5.67	2.45	5.56	2.79	5.82	1.91	5.12	2.72	5.18	2.86	5.05	2.65	3.27	2.67	3.5	3.07	3.05	2.29	5.07	2.87	5.26	2.85	4.84	2.95		949
996	rabuś	robber	N	5	112	2.83	1.77	2.82	1.82	2.85	1.76	6.36	2.47	6	2.51	6.75	2.43	4.86	2.68	4.58	2.85	5.09	2.57	5.07	2.42	5.13	2.33	5	2.61	4.24	2.51	4.32	2.61	4.15	2.46	5.07	2.81	5.15	2.98	5	2.7		964
997	radio	radio	N	5	3942	6.14	1.7	6.5	2.01	5.82	1.33	4.64	2.31	5.39	1.97	4.08	2.43	5.4	1.94	5.56	2.26	5.18	1.38	5.02	2.44	4.41	2.32	5.7	2.45	5.1	2.13	4.95	2.09	5.24	2.21	5.67	2.3	5.83	2.17	5.47	2.5		341
998	radiowóz	police car	N	8	311	3.68	1.72	3.41	1.3	4	2.11	5.52	2.87	5.31	2.98	5.88	2.75	4.7	2.68	4.63	2.81	4.75	2.63	5.6	2.4	5.36	2.57	5.85	2.23	4.38	2.61	3.7	1.92	5	3.02	6.56	2.36	6.57	2.35	6.55	2.44
999	radosny	joyful	A	7	992	8.37	1	8.62	0.67	8.14	1.21	5.55	2.71	5.58	3.08	5.52	2.4	6.8	1.84	7.44	1.63	6.38	1.88	2.65	1.99	2.21	2.12	3.05	1.83	6.35	2.14	6.86	2.1	5.81	2.09	3.55	2.42	2.61	2.2	4.32	2.36		241
1000	radość	joy	N	6	6136	8.6	0.85	8.76	0.62	8.45	1.01	5.7	2.94	5.95	3.05	5.48	2.89	6.58	1.82	7.56	1.59	5.92	1.69	3.28	2.42	2.47	2.32	4	2.32	7.02	1.74	7.09	1.97	6.95	1.5	3.23	2.11	3.22	2.26	3.23	2.02		240
1001	raj	paradise	N	3	1072	8.5	0.8	8.52	0.73	8.47	0.9	4.81	3.31	4.4	3.6	5.18	3.05	5.9	2.93	5.53	2.97	6.23	2.93	3.38	2.81	3.05	2.63	3.75	3.02	6.88	2.22	6.87	2.18	6.9	2.31	5.35	3	5.71	2.97	4.95	3.06		304
1002	rak	cancer	N	3	676	2.57	1.96	2.1	1.97	3.05	1.88	5.02	3	5	3.01	5.05	3.06	3.64	2.55	3.64	2.89	3.65	2.21	5.85	2.14	6.18	2.15	5.47	2.12	5.45	2.7	5.43	2.58	5.48	2.87	4.1	2.61	4.26	2.85	3.88	2.32		60
1003	ramię	arm	N	5	18294	5.43	1.47	5.09	1.66	5.8	1.15	2.95	2.12	2.96	1.97	2.94	2.36	5.62	2	5.24	2.3	6	1.61	4.83	2.28	4.35	2.54	5.29	1.95	4.79	2.51	4.77	2.37	4.8	2.73	4.1	2.28	4.23	1.9	3.95	2.68		642
1004	rana	injury / wound	N	4	6946	2.95	1.45	2.68	1.38	3.19	1.5	5.28	2.01	5.38	1.96	5.21	2.08	3.98	2.38	3.42	2.39	4.48	2.32	4.26	2.51	4.09	2.43	4.43	2.64	5.69	2.42	6	2.12	5.45	2.65	5.19	2.31	5.6	2.23	4.82	2.36	2	595
1005	randka	date	N	6	87	7.67	1.24	7.55	1.47	7.8	0.95	6.58	2.56	6.71	2.69	6.45	2.48	5.74	2.42	5.55	2.11	5.95	2.76	3	2.49	2.56	2.38	3.61	2.57	7.15	1.9	6.94	2.18	7.32	1.67	5	2.33	5.32	2.5	4.63	2.14
1006	rany	wounds	N	4	6339	2.58	1.56	2.41	1.33	2.76	1.79	5.35	2.62	5.65	2.58	5.05	2.68	3.59	2.11	3.73	2.35	3.42	1.84	4.12	2.32	3.73	2.35	4.55	2.26	5.31	2.35	5.23	2.45	5.4	2.3	3.6	2.36	3.57	2.5	3.63	2.24		620
1007	ratrakowanie	groomed	N	12	0	4.98	1.79	4.55	1.84	5.45	1.64	4.33	2.26	4.23	2.22	4.45	2.35	4.21	2.35	3.76	2.05	4.64	2.57	5.28	2.09	4.9	2	5.68	2.16	3.95	2.04	3.64	2.02	4.44	2.03	5.17	2.57	4.89	2.64	5.39	2.55
1008	ratunek	rescue	N	7	1458	6.24	2.44	6	2.45	6.45	2.46	5.33	2.57	5.44	2.41	5.25	2.74	6.24	2.53	5.96	2.82	6.65	2.03	5.36	2.98	5.09	3.08	5.65	2.91	7	2.14	6.95	2.16	7.05	2.18	5.95	2.62	6.04	2.57	5.84	2.75		352
1009	reflektor	headlight	N	9	519	5.25	1.78	5.13	2.09	5.33	1.58	4.5	2.6	4.95	2.41	4.1	2.76	5.16	2.35	5	2.27	5.33	2.48	4.79	2.36	4.47	2.37	5.05	2.38	3.4	2.41	3.81	2.68	3	2.12	5.69	2.21	5	2.32	6.32	1.96		785
1010	rejs	voyage	N	4	689	6.78	2.07	5.95	2.31	7.6	1.43	4.61	2.28	5.05	2.54	4.11	1.88	4.79	2.14	4.95	2.48	4.62	1.77	5.14	2.21	4.83	1.9	5.53	2.55	3.9	2.28	3.52	2.37	4.37	2.14	5.62	2.29	5.48	2.5	5.76	2.12		1028
1011	rekin	shark	N	5	370	3.52	2.17	3.26	2	3.84	2.36	6	2.48	7	2.3	4.79	2.18	5.88	2.86	5.57	3.3	6.19	2.4	5.38	2.63	5.74	2.83	5.09	2.48	4.33	2.9	4.63	3.19	3.94	2.51	5.36	2.59	5.57	2.82	5.14	2.39		606
1012	relaks	relaxation	N	6	69	8.07	1.1	8.05	1.17	8.11	1.05	1.81	1.73	1.71	1.65	1.9	1.84	5.33	2.5	4.82	2.04	5.9	2.86	3.57	2.14	3.95	2.55	3.15	1.53	5.8	2.79	6.09	2.64	5.44	2.99	4.95	2.85	4.35	3.13	5.5	2.52
1013	respekt	respect	N	7	535	6.96	1.24	6.92	1.21	7	1.28	4.28	2.37	4.49	2.61	4.07	2.14	6.21	2.56	5.74	2.85	6.69	2.17	6.18	2.27	6.08	2.47	6.27	2.1	6.73	2.29	7.29	1.68	6.19	2.62	5.24	2.71	5.2	2.84	5.27	2.61		354
1014	restauracja	restaurant	N	11	520	6.9	1.49	7.8	1.36	6.09	1.11	4.14	2.34	4.56	2.43	3.83	2.28	5.07	1.81	5.4	1.94	4.59	1.54	5.45	1.85	5.73	2.14	5.15	1.46	4.8	2.72	5.2	3.27	4.43	2.09	5.57	2.07	5.57	1.73	5.58	2.48		960
1015	rewolwer	revolver	N	8	2145	4.4	2.21	3.95	2.42	4.82	1.97	6.26	2.59	6.89	2.25	5.79	2.77	7	2.56	6.56	3.15	7.65	1.06	4.29	2.85	3.64	2.92	5	2.66	4.56	3.15	4.3	3.44	4.81	2.91	5.36	2.89	5.83	2.93	4.79	2.8		962
1016	ręka	hand	N	4	7294	4.95	2	4.58	2.04	5.32	1.95	2.95	1.85	3.36	1.89	2.52	1.75	5.9	1.78	5.44	1.69	6.27	1.8	5.38	2.28	5.35	2.32	5.41	2.3	5.64	2.72	5.5	3.05	5.77	2.45	3.98	2.38	3.6	2.26	4.32	2.5		778
1017	robactwo	vermin	N	8	334	3.1	2.31	2.95	2.48	3.25	2.17	5.12	2.98	5.35	3.07	4.83	2.92	4.05	2.24	4.14	2.34	3.95	2.19	4.86	2.4	5.3	2.49	4.35	2.23	2.74	2.18	3.33	2.56	2.14	1.56	5.39	2.97	5.27	2.99	5.53	3.01
1018	robienie	making	N	8	314	5.69	1.7	5.75	1.89	5.64	1.56	5.26	1.81	5.67	1.68	4.86	1.88	5.29	1.97	5.64	1.59	4.9	2.29	5.8	2.02	5.96	2.4	5.61	1.42	5.57	2.24	6.04	1.99	4.88	2.47	4.07	1.87	4.32	1.78	3.81	1.97
1019	rodzaj	kind	N	6	5384	4.84	1.29	4.9	1.55	4.77	1.02	3.08	2.21	3	2.13	3.14	2.33	4.1	1.92	4.13	1.67	4.08	2.1	5.33	2.14	5.63	2.01	5.05	2.27	4.3	2.27	3.68	2.15	4.95	2.27	4.45	1.92	4.28	2.11	4.59	1.79		245
1020	rodzina	family	N	7	6544	7.95	1.55	8.58	1.02	7.38	1.75	6.16	2.63	6.13	2.97	6.2	2.24	6.15	2.85	6.65	2.43	5.65	3.2	3.14	2.34	3.05	2.68	3.23	2.05	7.95	1.65	8.4	1.64	7.55	1.6	4.69	2.97	4.65	3.22	4.73	2.8		158
1021	romantyczny	romantic	A	11	325	7.4	1.52	7.55	1.47	7.25	1.59	5.05	2.8	5.45	2.94	4.6	2.64	6.38	2.36	6.11	2.47	6.61	2.29	2.17	2.14	2.38	2.2	1.89	2.08	6.33	2.48	6.23	3.09	6.45	1.64	3.85	2.82	4.45	3	3.29	2.57		364
1022	ropa	pus	N	4	306	4.4	1.73	3.95	1.36	4.82	1.94	4.31	2.41	3.72	1.67	4.75	2.8	4.55	2.23	4.76	2.5	4.24	1.79	5.64	2.2	6	2.53	5.25	1.74	5.1	2.74	5	3.09	5.19	2.42	5.31	2.57	5.61	2.39	4.95	2.8		602
1023	roślina	plant	N	7	437	6.24	1.51	6.59	1.37	6	1.58	2.38	1.55	2.35	1.72	2.42	1.35	4.14	2.26	3.86	2.31	4.43	2.23	5.34	1.74	5.19	1.75	5.5	1.76	5.1	2.67	5.22	3	4.95	2.27	5.74	2.33	5.73	2.66	5.76	2		316
1024	rozbawienie	amusement	N	12	322	7.95	1.11	8.35	1.04	7.61	1.08	6.31	2.3	6.38	2.62	6.24	2	5.73	1.92	6.25	1.48	5.24	2.19	3.95	2.38	3.75	2.21	4.22	2.62	5.65	2.29	5.52	2.68	5.8	1.79	4.38	2.31	4.92	2.28	3.67	2.2
1025	rozbić	crash	V	6	811	3.12	1.78	2.55	1.76	3.64	1.68	5.52	2.27	4.73	2.73	6.4	1.14	5.36	2.52	5.64	2.74	5.05	2.28	4.26	2.07	4.24	2.28	4.29	1.9	5.07	2.4	4.57	2.54	5.72	2.11	4.98	2.72	5.2	2.42	4.76	3.03		89
1026	rozbój	robbery	N	6	127	2.86	1.66	2.55	1.32	3.14	1.91	6.35	2.48	7.1	1.84	5.64	2.82	4.95	3.07	6.05	3.09	3.75	2.61	5.34	2.66	5.22	2.66	5.5	2.73	4.29	2.23	4	2.35	4.71	2.05	5.51	2.59	5.18	2.74	5.86	2.46
1027	rozczarowanie	disappointment	N	13	1	1.88	1.05	1.85	1.14	1.91	1	4.86	2.01	5.48	2.18	4.24	1.64	3.54	2.13	3.8	2.24	3.29	2.05	3.71	2.67	3.13	2.56	4.5	2.68	5.74	2.29	5.91	2.56	5.55	1.99	4.29	2.56	4.71	2.48	3.72	2.63
1028	rozdrabnianie	shredding	N	13	8	4.24	1.5	4.41	1.47	4.05	1.54	4	2.3	4	2.21	4	2.5	4.93	1.96	5.16	1.98	4.75	1.96	5.55	2.09	5.41	2.06	5.7	2.15	3.31	2.27	3.1	1.97	3.5	2.54	5	2.02	4.7	1.77	5.35	2.28
1029	rozdrażnienie	exasperation	N	13	387	3	1.7	2.86	1.67	3.14	1.77	5.6	2.59	5.64	2.52	5.55	2.72	4.5	2.4	5.32	2.23	3.29	2.17	3.62	2.4	2.84	1.86	4.26	2.63	4.58	2.34	4.86	2.12	4.29	2.57	4.33	2.95	4.37	2.99	4.29	2.99
1030	rozkład	distribution	N	8	898	3.55	1.82	3.14	1.46	4	2.1	3.33	2.4	4.14	2.47	2.45	2.01	3.47	2.33	3.9	2.45	3.05	2.19	5.6	2.32	5.81	1.99	5.37	2.67	4.66	2.29	4.08	2.36	5.56	1.9	5.29	2.74	5.95	2.91	4.74	2.53
1031	rozkładać się	decompose	V	13	0	3.31	2.07	3.86	2.27	2.7	1.66	3.98	2.63	3.09	2.31	4.95	2.67	3.79	2.34	3.52	2.6	4.05	2.09	5.43	2.39	5.57	2.45	5.26	2.38	4.49	2.53	4.55	2.74	4.43	2.38	4.71	2.15	4.25	2.2	5.14	2.06		102
1032	rozkosz	delight	N	8	1280	7.95	1.67	8.57	0.75	7.33	2.08	6.17	3.02	6.5	2.74	5.79	3.34	5.69	2.58	5.14	2.77	6.3	2.27	3.17	2.4	2.83	2.53	3.58	2.22	6.05	2.19	6.24	2.43	5.86	1.96	4.37	2.92	4.25	2.83	4.48	3.08		105
1033	rozkoszny	delectable	A	9	252	7.86	1.44	8.13	1.32	7.53	1.54	4.66	2.46	3.86	2.29	5.5	2.4	6.05	2.12	6.52	2.06	5.44	2.09	3.29	1.84	3.29	1.85	3.29	1.87	5.07	2.11	4.8	2.07	5.32	2.17	4.48	2.14	4.36	2.15	4.6	2.19
1034	rozpacz	despair	N	7	2807	1.79	1.47	1.61	1.47	2	1.49	6.07	3.03	5.5	3.46	6.7	2.41	3.1	2.29	2.86	2.29	3.33	2.33	3.34	2.77	4.09	3.16	2.47	1.98	4.88	2.86	4.9	2.7	4.85	3.08	2.93	2.49	3.25	2.72	2.53	2.17
1035	rozpisywanie	writing in a long way	N	12	4	4.93	1.28	5	1.31	4.85	1.27	3.9	2.25	4.3	2.3	3.35	2.12	5.45	1.95	5.86	1.98	5	1.86	5.23	2.83	5.39	2.69	5.05	3.03	4.1	2.32	3.52	2.06	4.67	2.48	5.05	2.34	5.05	2.46	5.05	2.27
1036	rozpryskiwać	scatter	V	12	13	5.2	2.19	5.45	1.76	4.95	2.56	6.17	2.33	6.52	2.56	5.81	2.06	4.91	2.11	5.33	2.37	4.37	1.64	4.64	2.63	4.48	2.47	4.84	2.87	2.66	1.93	2.59	1.89	2.74	2.02	4.93	2.2	5.26	2.03	4.53	2.39
1037	rozpusta	debauchery	N	8	103	5.38	2.95	5.48	3.04	5.29	2.94	6.12	2.45	6.59	1.84	5.58	2.97	5.71	2.58	5.45	2.94	6	2.15	3.36	2.46	2.83	2.39	4	2.45	3.86	2.28	4	2.68	3.71	1.85	4.22	2.62	4.2	2.4	4.24	2.88
1038	rozrywka	entertainment	N	8	295	7.77	1.11	8.05	0.94	7.52	1.2	6.43	2.45	6.71	2.22	6.14	2.69	6.37	2.09	6.55	1.5	6.19	2.56	3.69	1.8	3.75	2.05	3.61	1.46	5.79	2.42	6.17	2.5	5.35	2.3	5.69	2.23	6.08	2.17	5.17	2.26
1039	rozrzutny	lavish	A	9	58	4.19	1.72	5	1.45	3.41	1.62	4.93	2.45	5.21	2.1	4.67	2.76	5.1	2.73	5.56	2.8	4.79	2.7	3.38	2.48	3.42	2.57	3.33	2.46	4.42	1.98	4.14	2.01	4.71	1.95	3.63	1.89	3.83	2.01	3.45	1.82		840
1040	roztropność	prudence	N	11	126	6.5	1.47	6.4	1.85	6.59	1.05	3.77	2.15	3.81	1.94	3.73	2.37	5.64	2.18	5.68	2.42	5.6	1.96	7.1	2.21	7.04	2.53	7.17	1.79	6.24	2.1	6.36	1.8	6.06	2.54	3.88	2.28	4.27	2.43	3.48	2.09
1041	rozwaga	prudence	N	7	118	6.16	1.72	5.95	1.28	6.35	2.04	3.02	1.69	3.19	1.6	2.86	1.8	6.1	1.73	6.35	1.69	5.86	1.77	7.14	2.34	7.58	2.17	6.56	2.5	7.19	1.83	7.7	1.33	6.6	2.16	4.29	2.42	4.42	2.55	4.11	2.3
1042	rozwód	divorce	N	6	637	2.55	2.21	2.45	2.4	2.65	2.03	6.88	2.59	6.55	3.07	7.19	2.06	4.21	2.77	4.17	3.13	4.26	2.35	5.66	2.74	5.9	2.83	5.43	2.71	6.26	2.8	6.8	2.21	5.77	3.22	4.6	2.6	4.25	2.75	4.91	2.47		128
1043	rozwścieczony	enraged	A	13	545	2.53	1.75	1.68	1	3.29	1.95	7.11	2.59	7.58	2.26	6.55	2.89	5.43	2.48	5.95	2.39	4.9	2.51	3.43	2.68	4.3	3.06	2.64	2.04	4.74	2.49	4.9	2.53	4.59	2.5	4.1	2.85	4.8	3.38	3.45	2.15		149
1044	róg	corner	N	3	2729	4.4	1.55	3.45	1.5	5.27	0.98	3.45	1.98	3.09	1.82	3.85	2.11	4.33	2.13	4.36	2.22	4.3	2.08	5.79	1.73	5.81	1.78	5.76	1.73	3.2	2.2	2.87	2.4	3.61	1.91	6.29	2.19	6.25	2.45	6.33	1.98		700
1045	równowaga	balance	N	9	367	6.54	1.57	6.59	1.71	6.47	1.43	3.76	2.45	3.38	2.42	4.38	2.45	5.79	1.9	6.11	1.94	5.54	1.86	5.93	1.89	6	1.75	5.85	2.08	6.1	2.32	6.25	2.1	5.95	2.55	3.95	2.15	4.22	2.13	3.65	2.18
1046	rózga	birch-rod	N	5	41	2.57	1.4	2.19	1.08	2.95	1.6	4.98	2.75	5.6	3.05	4.41	2.38	4.1	2.69	3.36	2.56	4.9	2.67	5.51	2.29	6.09	2.29	4.84	2.17	2.9	1.79	2.48	1.47	3.33	2.01	4.9	2.66	5.13	2.75	4.59	2.58
1047	róża	rose	N	4	1270	6.91	1.7	7.14	1.32	6.67	2.03	4.29	2.91	4.23	2.83	4.35	3.07	5.57	2.43	5.4	2.47	5.82	2.43	2.9	2.37	3.05	2.48	2.78	2.32	5.05	2.59	5	2.94	5.1	2.23	6.35	2.32	7.26	1.56	5.52	2.6
1048	ruchliwość	mobility	N	10	101	5.9	1.81	5.84	2.03	5.95	1.65	6.57	2.24	6.29	2.41	6.86	2.08	6.44	1.76	5.9	1.81	6.95	1.59	4.28	2.17	4.16	2.06	4.38	2.31	5.58	1.92	4.81	2.1	6.08	1.64	4.45	2.24	3.5	1.88	5.4	2.21		881
1049	ryba	fish	N	4	1646	5.61	1.86	5.68	1.82	5.53	1.95	3.18	2.23	3.39	2.03	3	2.43	4.19	2.19	4.25	2.67	4.14	1.7	4.9	1.81	5.35	1.9	4.5	1.65	2.76	2.06	2.2	1.77	3.27	2.21	5.57	2.3	5.75	2.51	5.41	2.13		559
1050	rygor	rigor	N	5	83	3.64	1.94	3.33	2.01	3.95	1.86	4.66	2.58	5.45	2.48	3.74	2.45	4.19	2.97	4.55	3	3.8	2.95	5.6	2.85	5.61	3.14	5.58	2.52	4.86	2.03	4.52	2.11	5.19	1.94	5.32	2.55	5	2.51	5.62	2.62
1051	rynek	market	N	5	1381	5.29	1.65	5.42	1.87	5.18	1.47	4.43	2.43	3.62	2.09	5.24	2.53	4.93	2.16	5.05	2.33	4.82	2.04	6.28	2.06	6	2.05	6.52	2.09	4.58	2.16	3.94	2.11	5	2.13	6.13	2.34	6.35	1.98	5.9	2.69		866
1052	rysowanie	drawing	N	9	48	6.38	1.56	6.73	1.64	6	1.41	4.67	2.44	4.23	2.43	5.15	2.41	5.49	2.35	5.33	1.98	5.64	2.7	4.65	2.56	4.14	2.56	5.21	2.51	4.22	2.34	4.4	2.35	3.94	2.38	4.52	2.27	4.53	2.37	4.52	2.23
1053	rysunek	drawing	N	7	1096	5.21	2.15	5.86	1.82	4.57	2.29	4.02	2.37	4.45	2.54	3.53	2.12	5.26	1.53	5.18	1.94	5.35	0.93	4.88	2.48	5.04	2.79	4.68	2.11	3.98	2.12	3.86	2.41	4.1	1.84	4.98	1.96	4.85	1.93	5.1	2.02
1054	rzeka	river	N	5	3095	6.02	1.63	5.77	1.57	6.3	1.69	3.5	2.19	3.55	2.28	3.45	2.14	4.6	2.38	4.05	2.2	5.04	2.48	4.33	2.19	4.08	1.91	4.67	2.54	4.81	2.51	4.41	2.81	5.25	2.12	5.71	2.35	5.75	2.77	5.67	1.93		362
1055	rzeź	carnage	N	4	624	2.12	1.93	1.48	1.08	2.89	2.42	6.33	3.19	6.91	3.12	5.7	3.23	5.07	2.98	5.33	2.85	4.81	3.16	5.78	2.84	6.05	2.66	5.47	3.08	5.36	3.16	4.43	3.26	6.29	2.83	5.56	2.57	6.46	2.54	4.42	2.17
1056	rzucać	throw	V	6	1398	4.31	1.6	4.22	1.93	4.42	1.12	5.55	2.09	5.83	2.1	5.21	2.07	5.15	2.03	5.18	2.22	5.11	1.85	4.52	2.44	4.3	2.54	4.73	2.39	3.42	2.2	3.3	2.01	3.55	2.44	4.9	2.52	4.59	2.5	5.25	2.55
1057	sadyzm	sadism	N	6	51	1.78	1.26	1.85	1.46	1.71	1.06	7.21	2.35	7.67	1.93	6.76	2.68	5.33	3.27	5.58	3.34	5	3.25	5.38	2.68	5.52	2.57	5.21	2.86	3.88	2.8	3.77	2.98	4	2.67	4.17	3.02	3.7	2.75	4.74	3.3
1058	sadzenie	planting	N	8	50	5.58	1.59	5.2	1.94	5.91	1.16	3.88	2.43	3.81	2.02	3.95	2.84	5.9	1.91	6.1	1.33	5.71	2.35	5.45	2.37	5.63	2.34	5.22	2.46	4.19	2.48	4	2.65	4.4	2.33	4.9	2.52	5.21	2.28	4.5	2.81
1059	sadzić	plant	V	6	116	5.68	1.77	5.75	1.77	5.62	1.8	3.9	2.32	4.24	2.74	3.57	1.83	5.58	2.08	5.58	2.21	5.58	1.98	5.33	2.32	5	2.41	5.74	2.21	4.78	2.71	4.18	2.36	5.47	2.97	5.67	1.93	5.61	1.7	5.74	2.23
1060	sałatka	salad	N	7	106	6.6	1.84	7.27	1.45	5.85	1.95	3.95	2.36	3.68	2.61	4.25	2.07	5.05	2.39	4.89	2.21	5.17	2.57	4.45	1.73	4.29	1.94	4.67	1.41	4.36	2.44	4.41	2.38	4.3	2.56	4.8	2.29	4.2	2.17	5.38	2.31		369
1061	sam	alone	N	3	100352	2.43	1.85	2.04	1.46	2.89	2.18	3.17	2.77	2.9	2.61	3.45	2.98	2.83	2.7	2.65	2.74	3.06	2.71	4.71	2.94	4.71	2.97	4.71	2.99	5.14	3.15	4.95	3.52	5.32	2.85	2.98	2.4	2.77	2.69	3.2	2.09		12
1062	samobójstwo	suicide	N	11	1789	1.83	1.97	1.88	2.21	1.78	1.66	6.14	3.26	6.36	3.27	5.9	3.31	3.12	3.12	2.35	2.53	4.05	3.55	2.86	2.62	2.52	2.48	3.19	2.77	5.52	3.32	5.22	3.56	5.75	3.19	3	2.7	3.08	2.86	2.89	2.54		419
1063	samochód	car	N	8	10834	7.19	1.5	7.43	1.54	6.95	1.47	5.52	2.51	5.75	2.81	5.32	2.25	5.4	2.4	4.55	2.58	6.35	1.81	7.12	2.15	7.5	2.26	6.68	1.97	5.52	2.17	5.24	1.81	5.81	2.48	5.73	2.46	5.87	2.49	5.53	2.48		551
1064	samodzielność	independence	N	13	104	7.47	1.33	7.35	1.53	7.57	1.16	4.43	2.64	4.95	2.33	3.9	2.88	7.27	2.1	7.75	1.77	6.81	2.32	6.5	2.35	6.63	2.06	6.33	2.74	7.91	1.48	8.17	1.47	7.6	1.47	4.1	2.95	4.42	3.11	3.67	2.77
1065	samolot	plane	N	7	3835	5.52	1.81	5.76	1.79	5.36	1.85	4.74	2.91	4.91	3.06	4.53	2.78	4.76	2.81	5.33	2.8	4.19	2.77	6.2	2.03	6.33	1.91	6.05	2.19	4.1	2.79	4.22	2.81	3.95	2.84	6.3	2.14	6.23	2.31	6.38	2.01		539
1066	samolubny	selfish	A	9	92	3.07	1.92	2.65	1.67	3.58	2.12	4.19	2.44	5	2.59	3.21	1.87	5.55	2.5	5.38	3.04	5.71	1.87	5.95	2.46	6.11	2.69	5.83	2.31	3.67	2.44	3.13	2.19	4.39	2.62	3.14	2.2	3.1	2.41	3.19	2.04		382
1067	samolubstwo	selfishness	N	11	34	2.69	1.69	2.33	1.71	3.17	1.58	4.29	2.62	4.58	2.65	4.05	2.63	5.81	2.83	6.43	2.86	5.05	2.68	5.14	2.98	5.05	3.2	5.22	2.84	3.67	2.55	2.43	1.62	5.16	2.71	2.98	2.34	2.78	2.15	3.21	2.59
1068	samoopanowanie	self-control	N	14	1	6.3	1.54	6.14	1.36	6.48	1.72	2.6	2.21	3	2.35	2.15	2.01	7.21	1.96	7.16	1.77	7.29	2.26	6.88	2.46	6.53	3.06	7.17	1.85	6.56	2.03	6.36	2.06	6.76	2.02	2.95	2.37	2.11	1.1	3.71	2.94
1069	samorealizacja	self-realization	N	15	5	7.67	1.62	7.91	1.6	7.4	1.64	5.48	2.53	5.32	2.9	5.65	2.11	7.4	1.92	6.71	2.37	8.05	1.05	6.38	2.55	5.76	2.62	7.05	2.34	7.68	1.86	7.88	1.86	7.38	1.89	3.19	2.43	3.32	2.79	3.09	2.15
1070	samotność	loneliness	N	9	1767	2.43	1.27	2.67	1.43	2.19	1.08	3.4	2.66	3.9	3.16	2.91	2.02	2.95	2.62	2.21	2.12	3.62	2.89	3.45	2.51	2.5	1.97	4.08	2.67	5.85	2.74	5.53	2.74	6.14	2.78	3.81	2.45	3.64	2.48	4	2.47		260
1071	samotny	lonely	A	7	2592	2.31	1.26	2.38	1.36	2.24	1.18	2.98	2.33	3.29	2.8	2.68	1.81	2.75	2.49	2.26	2.1	3.19	2.77	3.6	2.59	2.94	2.46	4.04	2.63	5.33	2.85	5.05	2.88	5.57	2.87	4	2.72	3.68	2.77	4.33	2.69		261
1072	satyra	satire	N	6	171	6.12	2.06	5.77	1.97	6.48	2.14	4.63	2.14	4.7	1.84	4.55	2.46	5.95	2.11	6.23	2.07	5.63	2.17	5.29	2.5	5.36	2.17	5.2	2.88	4.4	2.44	4.05	2.24	4.8	2.65	4.95	1.92	5.35	1.61	4.47	2.2
1073	satysfakcja	satisfaction	N	12	230	7.86	1.3	7.91	0.9	7.79	1.69	5.52	2.83	5.5	2.74	5.55	3	7.17	1.87	7.67	1.71	6.67	1.93	4.8	2.58	5	2.47	4.58	2.76	7.21	1.88	7.81	1.33	6.62	2.18	3.44	2.75	3.13	2.51	3.84	3.04
1074	sceptyczny	skeptical	A	10	119	4.31	1.69	3.61	1.5	5.16	1.54	3.33	2.13	3.87	2.32	2.68	1.7	4.29	2.49	3.67	2.5	4.9	2.39	6.74	2.35	6.79	2.57	6.7	2.2	4.36	2.55	3.71	2.71	5.22	2.1	3.9	2.62	4.05	2.67	3.76	2.62		395
1075	schludny	tidy	A	8	190	7	1.38	7.05	1.66	6.95	1.07	3.74	2.24	3.5	2.38	4.06	2.07	6.29	2.31	6.32	2.73	6.25	1.8	6.21	2.55	6.77	2.43	5.6	2.6	6.24	2.38	6.48	2.38	6	2.41	4.1	2.23	4.28	2.24	3.96	2.26		1014
1076	segmentowanie	segmenting	N	13	0	4.62	1.31	4.52	1.73	4.74	0.45	4.29	1.7	4.43	1.75	4.11	1.66	5.44	2.11	5.23	2.14	5.68	2.11	6.38	2.25	6.9	2.13	5.91	2.31	5.05	2.33	4.91	2.35	5.2	2.35	5.24	2.05	4.86	1.83	5.65	2.23
1077	seks	sex/ intercourse	N	4	987	7.83	1.96	7.65	2.08	8.05	1.84	7.88	2.01	7.83	2.1	7.95	1.96	7.45	1.74	7.29	1.82	7.62	1.69	2.29	1.89	2.74	2	1.91	1.76	7.45	1.76	7.21	1.61	7.78	1.93	4.74	3.16	4.81	3.31	4.67	3.07	2	384
1078	seksowny	sexy	A	8	37	7.45	1.74	7.61	1.9	7.26	1.56	7.21	2.14	7.22	2.24	7.21	2.07	7.48	1.73	7.24	1.95	7.71	1.49	2.79	2.09	3.16	2.22	2.48	1.97	6.71	2.51	6.75	2.52	6.67	2.57	5.1	2.69	4.81	2.56	5.38	2.85		530
1079	sekta	sect	N	5	141	2.24	1.77	2.65	1.98	1.86	1.49	6.12	2.81	6.24	2.98	6	2.7	3.4	3.37	3.5	3.5	3.26	3.3	4.4	3.16	4.78	3.19	3.95	3.15	3.54	2.54	3.73	2.6	3.32	2.52	5.36	3.02	5.26	3.05	5.47	3.06
1080	sen	dream	N	3	11219	7.83	1.54	7.95	1.65	7.7	1.45	2.02	2.14	2.25	2.27	1.81	2.04	4.44	2.82	4.57	3.16	4.3	2.45	4.29	2.53	3.8	2.24	4.76	2.76	7.17	2.16	7.2	2.28	7.14	2.1	3.19	2.39	3.8	2.76	2.64	1.89		132
1081	sentyment	sentiment	N	9	217	6.19	1.71	6.48	1.9	5.84	1.42	4.31	2.27	3.96	2.23	4.74	2.31	4.4	1.59	4.62	1.88	4.19	1.25	3.12	2.47	3	2.49	3.22	2.5	6.24	2.34	6.54	2.28	5.83	2.41	4.19	2.3	4.57	2.48	3.81	2.09		977
1082	separowanie	separation	N	11	1	2.72	1.71	2.6	1.5	2.83	1.9	4.67	1.98	5.14	2.03	4.19	1.86	3.73	2.73	3.85	3.05	3.62	2.46	6.26	2.08	6.92	1.72	5.39	2.25	4.14	2.05	3.7	2.03	4.65	2.01	5.05	2.43	4.25	2.05	6.11	2.54
1083	serce	heart	N	5	21219	7.2	1.6	7.44	1.5	7.04	1.68	4.8	2.78	4.42	2.93	5.14	2.67	5.74	2.7	5.91	2.79	5.57	2.66	2.56	2.3	2.29	2.47	2.77	2.2	7.3	2.24	7.33	2.63	7.27	1.86	3.31	2.71	2.95	2.67	3.64	2.77		787
1084	serdeczność	cordiality	N	11	268	7.95	1	7.9	0.85	8	1.14	4.57	2.42	4.52	2.79	4.62	2.06	6.26	1.66	6.38	1.84	6.11	1.45	3.64	2.47	3.48	2.27	3.84	2.73	6.68	2.29	7.32	1.89	5.95	2.53	4.88	2.72	4.91	2.78	4.84	2.71
1085	serwowanie	serving	N	10	6	5.4	2.11	5.35	2.35	5.43	1.93	5.05	2.26	5.52	1.75	4.57	2.64	5.05	2.05	5.35	1.84	4.76	2.23	6.6	1.7	6.75	1.62	6.39	1.82	3.72	2	3.43	1.78	4.05	2.24	5.05	2.02	5.33	1.74	4.67	2.35
1086	sfera	sphere	N	5	11219	4.98	1.33	4.75	1.33	5.28	1.32	4.12	2.55	4.16	2.87	4.09	2.31	5.14	2.07	4.61	1.75	5.79	2.27	4.6	2.18	4.25	2.15	4.91	2.21	4.76	2.6	4.65	2.82	4.89	2.38	5.64	2.22	5.43	2.09	5.89	2.4
1087	sfrustrowany	frustrated	A	12	166	2.55	1.42	2.36	1.66	2.79	1.03	5.82	2.84	5.72	2.74	5.9	2.99	3.55	2.35	3.3	1.98	3.77	2.67	4.52	2.9	5.3	3.01	3.82	2.67	3.95	2.27	4	2.47	3.91	2.14	3.6	2.72	3.6	2.8	3.59	2.72		177
1088	siano	hay	N	5	586	5.95	1.78	6.19	1.83	5.79	1.77	2.9	2.28	2.37	1.67	3.38	2.67	4.09	2.15	3.77	2.07	4.43	2.23	5.36	2.11	5.82	2.24	5	1.98	2.74	2.19	2.62	2.04	2.86	2.38	6	1.98	5.75	1.71	6.23	2.2		784
1089	siedzenie	seat	N	9	1393	5.29	1.73	5.22	2.04	5.37	1.3	2.26	1.48	1.96	1.26	2.63	1.67	4.07	1.94	3.95	1.86	4.19	2.06	5.12	2.39	5.53	2.8	4.78	2	3.12	2.44	3.08	2.59	3.17	2.31	4.1	2.2	4.43	2.16	3.76	2.23		380
1090	silnik	engine	N	6	3666	5.53	1.72	4.74	1.28	6.24	1.79	5.16	2.58	4.79	2.8	5.6	2.28	5.15	2.34	4.7	2.05	5.6	2.56	6.74	2.33	6.25	2.45	7.18	2.17	5.14	2.8	4.4	2.58	5.82	2.87	5.43	2.34	5.4	2.5	5.45	2.24		148
1091	silny	strong	A	5	5553	7.1	1.83	6.88	1.96	7.39	1.65	6.6	2	6.68	2.1	6.5	1.93	7.45	1.95	7.83	2.08	7	1.73	5.98	2.64	5.71	2.88	6.24	2.41	6.31	2.28	6.22	2.24	6.38	2.36	3.57	2.68	4.13	2.92	2.83	2.18		414
1092	skalpel	scalpel	N	7	231	2.77	2.42	1.82	1.84	3.76	2.59	5.26	3.02	5.59	2.91	4.9	3.18	4.02	2.62	4.12	2.8	3.88	2.39	5.76	2.49	5.89	2.6	5.65	2.44	4.44	2.68	4.64	2.68	4.24	2.74	5.5	2.86	5.63	2.63	5.38	3.11
1093	skała	rock	N	5	1360	5.02	1.98	4.55	1.95	5.55	1.93	2.93	2.33	3.09	2.52	2.75	2.15	4.93	2.97	4.26	2.92	5.48	2.95	6.29	2.4	6	2.55	6.67	2.2	4.19	2.73	3.95	2.65	4.45	2.86	5.51	2.71	5.35	3.08	5.67	2.37		965
1094	skandal	scandal / outrage	N	7	992	3.33	2.06	2.64	1.4	4.1	2.4	6.95	2.15	7.09	2.18	6.8	2.17	4.71	2.77	5.16	2.99	4.35	2.59	4.29	2.48	4.25	2.45	4.33	2.59	4.52	2.82	4.23	2.74	4.85	2.94	5	2.96	3.95	3.12	6	2.47	2	971	921
1095	skarb	treasure	N	5	2460	8.02	1.01	8.26	0.92	7.72	1.07	6.71	2.32	6.62	2.67	6.81	1.97	6.21	2.35	5.87	2.4	6.63	2.29	4.67	3.1	4.32	3.2	5.05	3.02	6.36	2.55	6.55	2.46	6.15	2.7	5.26	2.22	4.95	2.24	5.6	2.21		449
1096	skarżypyta	talebearer	N	10	17	3	1.43	2.64	1.26	3.4	1.54	5.9	2.17	6.14	2.08	5.65	2.3	3.86	2.22	4.71	2.12	3.05	2.03	4.48	2.28	5.1	2.36	3.79	2.02	4.2	2.34	4.04	2.34	4.44	2.39	5.24	2.77	4.58	2.76	5.78	2.73
1097	skąpstwo	avarice	N	8	104	3.33	1.69	3	1.52	3.67	1.83	4.21	2.23	3.86	2.25	4.57	2.2	4.75	2.42	4.43	2.11	5.11	2.73	5.95	2.53	5.57	2.75	6.35	2.28	4.64	2.29	4.59	2.65	4.7	1.89	3.38	2.4	3.5	2.35	3.19	2.54
1098	składniki	contents	N	9	341	5.05	1.32	5.36	1	4.68	1.57	3.07	1.74	3.14	1.8	3	1.73	4.45	1.86	4.09	1.93	4.85	1.76	5.88	2.05	5.59	2.38	6.2	1.61	4.73	2.7	4.87	2.62	4.56	2.87	4.55	2.31	4.95	2.19	4.18	2.4
1099	skoki narciarskie	skijump	I	17		5.95	1.85	5.96	1.74	5.95	2.01	5	2.58	5.74	2.38	4.11	2.58	5.31	2.21	5.57	2.09	5.05	2.36	5.29	2.14	5.37	2.03	5.22	2.28	3.83	2.75	3.29	2.68	4.56	2.75	6.02	2.33	6.14	2.48	5.9	2.23		531
1100	skorpion	scorpion	N	8	238	4.4	1.96	4.38	1.9	4.44	2.05	5.75	2.19	5.64	2.07	5.87	2.22	5.25	2.58	5.29	2.8	5.21	2.34	5.08	2.52	4.98	2.49	5.2	2.55	3.75	2.54	3.98	2.45	3.5	2.65	5.78	2.6	5.6	2.87	5.98	2.31		976
1101	skorumpowany	corrupt	A	12	45	2.93	1.39	3	1.41	2.86	1.39	5.52	2.46	5.32	2.53	5.75	2.43	3.57	2.64	2.95	2.52	4.25	2.67	6.4	2.27	6.43	2.23	6.38	2.38	4.02	2.03	3.48	2.02	4.72	1.87	4.56	2.95	5.35	3.08	3.81	2.68		702
1102	skromny	modest	A	7	1163	6.41	1.48	6.37	1.71	6.45	1.3	3.38	2	3.19	2.2	3.57	1.8	3.74	2.42	3.76	2.32	3.73	2.57	4.5	2.35	4.05	2.48	4.9	2.21	4.8	2.21	4.69	2.36	4.88	2.15	3.9	2.98	3.25	2.77	4.55	3.1		280
1103	skruszony	repentant	A	9	131	4.57	1.5	4.8	1.64	4.36	1.36	3.67	1.98	3.67	1.81	3.67	2.14	2.31	1.69	2	1.66	2.76	1.68	4.33	2.47	4.64	2.82	4	2.03	5.15	2.25	5.4	2.11	4.9	2.41	4	2.2	3.96	2.44	4.05	1.93		351
1104	skrytobójca	assassin	N	11	136	2.4	1.81	2.45	1.92	2.35	1.73	5.44	2.74	5.91	2.64	4.83	2.81	5.02	2.8	5.1	2.86	4.95	2.8	5.54	2.86	4.6	2.68	6.43	2.8	6.17	2.57	5.86	2.83	6.5	2.28	4.6	3.16	4.14	3.38	5.1	2.88		26
1105	skrzypce	violin	N	8	830	5.45	2.23	5.75	1.62	5.15	2.72	3.68	2.49	3.45	2.52	3.95	2.5	4.79	2.4	4.95	2.64	4.62	2.2	4.71	2.35	4.13	2.62	5.42	1.8	4.24	2.77	3.96	2.87	4.58	2.69	5.02	2.47	5.1	2.57	4.95	2.44		579
1106	skrzywdzenie	harm	N	12	7	1.49	0.84	1.5	1	1.48	0.68	6.21	2.77	6.62	2.85	5.81	2.69	2.81	2.48	2.63	2.41	3.05	2.61	3.88	2.91	3.48	2.66	4.37	3.18	4.73	2.85	5.18	3.13	4.21	2.46	5.45	3	5.78	2.86	5.05	3.19
1107	slums	slum	N	5	5	2.21	1.3	1.7	1.02	2.84	1.34	4.05	2.29	4.57	2.46	3.42	1.95	2.71	1.81	2.9	1.97	2.52	1.66	4.55	2.37	4.47	2.27	4.61	2.5	3.9	2.64	4.17	2.78	3.56	2.48	4.93	2.33	5.38	2.56	4.48	2.04		401
1108	słabowitość	valetudinarianism	N	11	1867	2.58	1.43	2.9	1.55	2.3	1.29	2.98	2.18	2.38	1.47	3.57	2.62	2.59	2.22	2.2	2.02	2.95	2.4	3.52	2.35	3.54	2.43	3.5	2.31	3.74	2.19	3.74	2.38	3.75	2.02	3.21	2.42	2.92	2.32	3.61	2.57
1109	słaby	feeble	A	5	3619	2.5	1.44	2.8	1.47	2.11	1.33	3.32	2.27	3.5	2.26	3.15	2.32	2.95	2.15	2.8	2.19	3.09	2.16	4.6	2.46	4.75	2.49	4.45	2.48	3.62	2.54	3.25	2.57	3.95	2.52	4.05	2.38	3.6	2.3	4.45	2.42		164
1110	sława	fame	N	5	1009	6.88	1.77	6.53	1.47	7.19	1.99	6.2	2.64	6.71	2.73	5.6	2.46	6.85	2.44	7.1	2.4	6.6	2.52	5.02	2.62	4.55	2.68	5.45	2.54	6	2.51	6.45	2.72	5.59	2.28	6	2.96	6	2.9	6	3.09		157
1111	słodycz	sweetness	N	7	477	7.73	1.43	7.7	1.63	7.76	1.26	5.64	2.54	5.38	2.94	5.9	2.1	5.05	2.24	5.04	2.46	5.05	1.99	3.57	2.37	4	2.56	3.05	2.07	4.78	2.42	4.82	2.59	4.74	2.28	5.95	2.36	5.96	2.33	5.95	2.46
1112	słońce	sun	N	6	16231	8	1.29	8.13	1.26	7.83	1.34	6.05	2.95	6.05	2.89	6.05	3.09	5.93	2.55	6.7	2.48	5	2.38	4.21	2.55	3.95	2.5	4.48	2.64	6.43	2.79	6.83	2.53	6.13	2.98	6.48	2.81	6.33	2.78	6.67	2.93		532
1113	słuchać	obey	V	7	8506	6.02	1.88	6.2	1.74	5.86	2.03	3.49	2.11	4.37	2.54	2.73	1.28	4.36	2.23	4.14	1.8	4.57	2.62	5.53	2.28	5.14	2.48	5.91	2.07	5.98	2.4	6.6	2.14	5.35	2.54	4.83	2.36	4.56	2.48	5.05	2.3		912
1114	słynny	famous	A	6	1085	6.53	2.3	6.11	2.28	6.9	2.3	5.2	2.71	4.88	2.95	5.6	2.39	6.3	2.37	6.75	2.22	5.85	2.48	5.17	2.44	5	2.36	5.32	2.55	5.36	2.35	5.8	2.24	4.95	2.42	5.86	2.79	5.45	2.98	6.23	2.62		745
1115	smak	taste	N	4	2946	6.52	1.45	6.33	1.59	6.71	1.31	4.55	2.23	4.29	2.18	4.89	2.32	5.67	2.43	5.36	2.63	6	2.2	4.79	2.6	5.14	2.66	4.4	2.54	5.81	2.41	6.1	2.47	5.52	2.38	3.17	2.14	3.89	2.32	2.63	1.86		1007
1116	smoczek	soother / nipple	N	7	56	4.93	2.38	5.65	2.32	4.27	2.29	3.54	2.48	3.79	2.59	3.32	2.42	4.02	2.19	3.95	2.22	4.1	2.21	4.02	2.46	4.1	2.76	3.95	2.21	3.93	2.71	4.05	2.72	3.8	2.76	4.38	2.2	4.44	2.06	4.32	2.36	2	903
1117	smród	stench	N	5	1662	1.98	1.2	1.95	1.13	2	1.3	4.63	2.66	4.95	2.54	4.3	2.79	2.85	2.02	2.64	1.94	3.11	2.13	4.95	1.83	5.05	2.01	4.85	1.66	3.86	2.56	3.77	2.49	3.95	2.7	6.05	2.73	5.52	2.78	6.68	2.6		996
1118	smutek	sadness	N	6	3240	2.12	1.23	1.75	1.07	2.45	1.3	3.93	2.79	4.33	3.07	3.55	2.5	3	2.42	2.77	2.78	3.25	2	3.44	2.53	2.65	2.12	4.44	2.71	4.6	2.41	4.52	2.4	4.71	2.49	2.86	2.18	2.32	1.59	3.43	2.58
1119	smutny	sad	A	6	1918	2.36	1.53	2.27	1.78	2.45	1.23	3.29	1.98	3.41	2.02	3.15	1.98	3.14	2.16	2.53	2.09	3.65	2.12	3.81	2.92	3.75	2.97	3.89	2.93	4.48	2.83	4.32	3.12	4.65	2.54	3.34	2.57	3.55	2.56	3.14	2.61		368
1120	snob	snob	N	4	58	3.33	2.09	3.17	2.25	3.53	1.93	3.4	2.33	3.78	2.78	2.95	1.58	5.21	3.06	5.43	3.17	5	3	6.9	2.28	6.84	2.52	6.96	2.12	3.4	2.93	3.63	3.05	3.11	2.83	4.31	2.88	4.38	3.15	4.24	2.66		403
1121	snobizm	snobbery	N	7	91	2.67	1.46	2.58	1.14	2.78	1.83	4.93	2.6	5.11	2.38	4.77	2.83	6.02	2.33	6.91	2.21	4.95	2.04	6.28	2.61	7.05	2.04	5.61	2.9	3.62	2.43	3.26	2.07	4.05	2.8	4.38	2.79	3.61	2.59	5.32	2.81
1122	soczysty	luscious	A	8	107	7.05	1.59	7.48	1.47	6.62	1.63	4.93	2.52	5.38	2.56	4.5	2.46	5.25	2.26	6.11	1.79	4.48	2.4	3.98	2.14	3.75	1.81	4.13	2.36	4.05	2.37	4.26	2.47	3.86	2.33	4.98	2.36	5.09	2.31	4.86	2.46		267
1123	sowa	owl	N	4	605	5.52	1.95	5.09	2.25	6.05	1.39	3.02	1.87	3.2	2.14	2.86	1.61	4.8	2.38	4.89	2.4	4.73	2.41	6.81	2.18	7.05	2.19	6.55	2.19	3.23	2.23	3.17	2.27	3.3	2.25	6.18	2.41	6.57	2.58	5.74	2.18		522
1124	spać	sleep	V	4	8192	7.52	1.89	7.78	1.86	7.21	1.93	2.57	2.88	2.39	2.9	2.79	2.92	4.43	2.97	4.52	3.03	4.33	2.99	4.6	2.91	4.95	2.97	4.3	2.9	6.5	2.87	7.08	2.72	5.72	2.97	3.45	2.65	3.57	2.82	3.33	2.54		399
1125	spadek	fall	N	6	860	4.37	2.51	4.23	2.14	4.52	2.89	5.05	2.7	4.95	2.85	5.15	2.6	4.19	2.58	4.4	2.6	3.88	2.6	4.4	2.66	4.89	3.02	4	2.32	4.72	2.58	4.41	2.48	5.05	2.69	5.2	2.57	5.37	2.43	5.05	2.75
1126	spinka do włosów	hairpin	I	16		4.76	1.81	4.63	1.61	4.89	2.02	2.79	2.02	3.14	2.12	2.43	1.89	4.1	2.38	4.39	2.25	3.86	2.51	4.81	2.07	4.85	2.01	4.77	2.18	2.26	1.93	1.8	1.32	2.68	2.3	5.83	2.44	6.1	2	5.59	2.81		776
1127	splendor	splendor	N	8	100	5.69	2.56	4.82	2.61	6.65	2.18	5.3	2.31	5.52	2.44	5.09	2.22	6.05	2.73	5.91	2.65	6.2	2.88	4.7	1.96	4.68	1.86	4.72	2.14	4.85	2.37	4.67	2.28	5	2.49	5.2	2.12	5.05	2.01	5.37	2.29
1128	spokojny	calm	A	8	4627	6.86	1.65	7.14	1.53	6.57	1.75	2.12	2.08	2.23	2.41	2	1.73	4.48	2.18	4.67	2.22	4.26	2.18	5.93	2.11	6	2.17	5.85	2.11	5.95	2.37	6.05	2.17	5.85	2.62	2.98	2.01	3	2.26	2.94	1.57
1129	społeczny	social	A	9	510	5.83	1.82	6.17	1.63	5.39	2	4.71	2.44	4.36	2.75	5.1	2.05	6.17	1.85	6.91	1.5	5.26	1.85	5.02	2.29	5	2.19	5.05	2.44	5.71	2.37	6	2.38	5.5	2.4	5.19	2.8	5.13	2.95	5.28	2.67		985
1130	sposób	manner	N	6	69292	5.73	1.32	5.53	1.5	5.91	1.15	4	2.14	3.9	2.05	4.1	2.28	5.84	2.49	5.38	2.71	6.27	2.23	7.53	1.52	7.68	1.77	7.38	1.28	5.33	2.29	5.75	2.27	5.04	2.31	3.83	2.48	3.7	2.54	3.95	2.48		863
1131	sprawiedliwość	justice	N	14	1723	7.21	1.64	6.73	1.91	7.71	1.15	4.93	2.66	4.85	2.81	5	2.58	6.22	1.77	6.27	1.64	6.16	1.95	6.24	2.05	6.18	1.99	6.3	2.15	7.76	1.78	7.64	1.99	7.9	1.55	5.69	2.7	6.74	2.22	4.42	2.73		242
1132	sprośność	obscenity	N	9	17	4.02	2.07	3.86	1.61	4.21	2.53	5.9	2.36	6.71	1.98	5.1	2.47	5.5	2.38	5.5	2.41	5.5	2.42	4.05	2.28	4.59	2.13	3.45	2.35	4.34	2.74	3.96	2.48	4.83	3.05	4.24	2.25	3.95	2.52	4.5	1.99
1133	spryskać	sprinkle	V	8	35	4.64	1.94	4.63	2.04	4.67	1.85	4.76	2.38	4.41	2.5	5.15	2.23	5.24	1.86	5.17	2.04	5.32	1.67	5.1	2.42	5.19	2.62	5	2.26	3.64	2.23	3.44	2.33	3.79	2.19	5.88	2.12	5.42	2.28	6.5	1.76
1134	spryt	cleverness	N	5	383	6.93	1.22	6.96	1.33	6.89	1.1	5.33	2.27	5.96	1.82	4.58	2.57	7.22	1.57	7.14	1.52	7.32	1.67	6.6	2.45	6.9	2.51	6.32	2.42	6.19	2.32	6.35	2.08	6	2.62	3.71	2.57	4.18	2.81	3.2	2.24
1135	statek	ship	N	6	13102	5.5	1.73	5.22	2	5.84	1.3	4.05	2.42	4.22	2.32	3.84	2.59	5.6	2.14	5.52	2.18	5.67	2.15	5.64	2.34	5.05	2.09	6.13	2.46	4.31	2.65	3.71	2.39	5.11	2.83	5.74	2.15	5.57	2.06	5.9	2.28		388
1136	stepy	steppes	N	5	232	5.2	1.62	5.55	1.7	4.86	1.49	3.52	2.37	3.1	2.28	3.95	2.44	3.95	2.33	3.58	2.28	4.42	2.36	4.36	2.2	4.91	2.37	3.68	1.8	3.05	1.87	2.45	1.77	3.74	1.79	6.52	2.36	6.22	2.39	6.89	2.33
1137	stłumiony	subdued	A	9	978	2.62	1.4	1.96	0.86	3.5	1.5	3.38	2.31	3.09	2.22	3.7	2.41	2.12	1.77	2.17	2.06	2.05	1.39	4.86	2.66	4.62	2.58	5.1	2.79	3.64	2.4	4.17	2.53	3.25	2.27	2.9	1.92	2.83	1.83	3	2.09		416
1138	stołek	stool	N	6	521	4.36	1.62	4.08	1.56	4.72	1.67	2.69	1.75	2.32	1.64	3.1	1.8	4.45	2.03	4.7	2.05	4.16	2.01	5.14	2.45	5.67	2.65	4.62	2.16	4	2.39	4.11	2.56	3.92	2.3	5.98	2.15	5.71	2.18	6.33	2.11		999
1139	stopa	foot	N	5	1080	4.82	1.96	4.76	1.9	4.89	2.08	3.13	2.11	3.61	1.65	2.7	2.41	4.21	1.75	4	2.05	4.41	1.44	5.36	2.03	5.8	1.79	4.95	2.19	3.57	2.81	2.7	2.49	4.36	2.9	4.17	2.35	4.85	2.58	3.55	1.97		757
1140	storczyk	orchid	N	8	31	6.48	1.93	7.3	1.87	5.73	1.7	3.93	2.5	4.14	2.43	3.73	2.6	4.31	2.3	4.41	2.34	4.2	2.31	4.29	2.12	3.78	2.17	4.94	1.92	3.81	2.34	3.72	2.23	3.94	2.56	5.91	2.58	5.86	2.47	5.95	2.75
1141	stosunek płciowy	intercourse	I	16		7.48	1.6	7.26	1.52	7.67	1.68	7.35	2.28	6.69	2.75	7.79	1.84	5.7	2.51	6.37	2.45	5.1	2.47	2.72	2.26	2	1.45	3.48	2.71	7.54	1.9	7.12	2.52	7.86	1.21	3.83	2.48	3.15	2.43	4.45	2.4		819
1142	stół	table	N	4	8362	5.83	1.58	5.85	1.39	5.81	1.78	3	2.52	3.33	3.02	2.67	1.91	4.33	2.38	3.92	2.59	4.84	2.03	5.64	2.29	6	2.15	5.21	2.44	4.29	2.55	3.64	2.5	5.05	2.46	6.1	1.94	6	2.09	6.21	1.78
1143	strach	fear	N	6	10245	2.43	1.74	1.84	1.43	3.21	1.84	5.24	2.42	5.22	2.58	5.25	2.34	2.6	2.05	1.95	1.47	3.18	2.34	4.33	2.87	4.55	2.89	4.14	2.9	4.5	2.48	4.75	2.71	4.27	2.29	3.24	2.52	3.85	2.92	2.68	1.99		592
1144	strachliwy	cowardly	A	10	34	2.66	1.74	2.68	1.95	2.63	1.46	4.95	2.37	4.94	2.41	4.95	2.39	2.52	1.81	2.25	1.65	2.77	1.95	3.71	2.45	3.75	2.17	3.68	2.73	4.33	2.68	4.5	2.82	4.18	2.61	3.14	1.98	3.45	2.11	2.86	1.86
1145	stracony	lost	A	8	599	2.6	1.82	2.43	1.69	2.76	1.97	4.51	2.73	5.05	2.97	4	2.43	2.78	2.33	2.11	1.97	3.38	2.5	4.6	2.56	4.81	2.56	4.46	2.6	5.5	2.45	5.26	2.84	5.71	2.08	3.65	2.59	3.5	2.79	3.81	2.42		852
1146	strapiony	distressed	A	9	192	2.95	1.67	2.95	1.62	2.95	1.76	4.44	2.41	4.55	2.39	4.33	2.48	3.29	2.59	2.52	1.97	4.21	2.97	4.93	2.55	5.1	2.71	4.76	2.45	5.07	2.03	5.05	2.06	5.09	2.04	2.79	1.69	2.4	1.76	3.14	1.58		127
1147	straszny	terrible / dreadful / fearful	A	8	2771	2.57	1.48	2.19	1.25	2.95	1.63	6.62	2.43	7.04	2.48	6.06	2.31	3.95	2.86	3.86	3.15	4.05	2.58	4.21	2.57	4	2.45	4.45	2.74	4.93	2.49	4.48	2.68	5.38	2.27	4.07	2.46	3.61	2	4.42	2.75	3	430	131	163
1148	stres	stress	N	5	293	2.05	1.4	1.54	0.93	2.72	1.64	6.69	2.24	6.73	2.57	6.65	1.87	4.02	2.4	3.39	2.37	4.79	2.27	4.48	2.78	4.05	2.82	4.9	2.74	5.33	2.81	5.72	2.85	5.04	2.8	3.12	2.86	2.5	2.55	3.94	3.11		413
1149	stronnictwo	party	N	11	191	4.43	1.74	3.9	1.52	4.91	1.82	4.63	2.41	5	2.45	4.27	2.37	4.62	2.21	4.64	2.08	4.6	2.39	6.17	2.21	6.39	2.15	5.89	2.32	3.76	2.07	3.52	1.92	4.12	2.29	4.84	2.17	5.18	2.06	4.48	2.27		305
1150	stronniczość	bias	N	13	18	3.83	1.7	3.83	1.71	3.83	1.72	5.39	2.14	5.47	2.12	5.32	2.21	5.71	2.36	6.04	2.4	5.32	2.31	4.7	2.22	4.8	2.12	4.61	2.35	4.6	2.2	4.57	2.02	4.63	2.45	5.64	2.85	6	2.83	5.21	2.9
1151	strzykawka	syringe	N	10	93	3.29	1.49	3.14	1.42	3.47	1.58	4.79	2.83	5.08	3.01	4.31	2.55	3.77	2.43	3.47	2.41	4	2.47	5.93	1.99	5.82	2.17	6.05	1.82	3.67	2.27	3.45	2.09	3.86	2.46	5.72	2.68	5.87	2.72	5.55	2.7
1152	stypendium	scholarship	N	10	372	7.62	1.56	8.27	1.16	6.9	1.65	5.56	2.83	5.95	2.87	5.18	2.81	6.43	2.41	6.23	2.47	6.65	2.39	7.14	2.09	6.76	2.28	7.67	1.71	6.53	2.45	6.5	2.26	6.55	2.65	5.34	2.95	5.05	3.32	5.68	2.52
1153	sukces	success	N	6	2427	8.1	1.38	8.17	1.13	8	1.68	7.79	1.63	8.41	0.91	7.1	1.97	7.81	1.53	8	1.68	7.58	1.35	6.38	2.55	6.48	2.25	6.29	2.87	7.31	1.97	7.33	2.14	7.29	1.88	4.4	3	4.13	2.8	4.78	3.3		417
1154	sumienność	conscientiousness	N	11	30	6.79	1.87	6.86	1.98	6.71	1.79	3.51	2.07	3.68	2.12	3.33	2.06	5.55	1.88	5.71	2.17	5.37	1.54	5.93	2.13	5.95	2.36	5.9	1.92	6.76	2.06	6.82	1.94	6.7	2.23	3.31	2.21	3	2.15	3.81	2.29
1155	surowy	crude	A	6	1256	2.52	1.27	2.55	1.3	2.5	1.28	5.48	2.5	5.45	2.81	5.5	2.19	6.1	2.65	6.67	2.67	5.52	2.56	6.1	2.29	6.35	2.33	5.79	2.27	5.44	2.09	4.95	2.37	5.9	1.7	4.56	2.44	4.15	2.18	4.95	2.65		707
1156	suszarka do włosów	hairdryer	I	18		4.76	1.44	4.95	1.54	4.58	1.35	3.56	2.5	3.73	2.43	3.38	2.62	3.98	1.95	4.72	1.9	3.36	1.81	5.26	2.4	4.65	2.5	5.82	2.22	2.57	1.77	2.4	1.67	2.73	1.88	5.67	2.55	5.6	2.44	5.73	2.71		561
1157	sutek	nipple	N	5	115	5.51	2.25	4.64	1.94	6.53	2.2	4.88	2.57	4.38	2.2	5.38	2.85	4.88	2.68	4.45	2.84	5.35	2.48	3.48	2.03	3.68	2.12	3.25	1.94	5.44	2.96	5.52	2.97	5.33	3.03	5.02	2.76	4.25	2.53	5.73	2.83
1158	swada	zest	N	5	19	3.65	1.65	3.36	1.4	3.95	1.86	4.8	2.21	4.8	2.31	4.8	2.17	3.59	1.64	3.64	1.76	3.53	1.54	5	2.18	4.77	2.2	5.25	2.17	4.76	2.29	4.41	1.99	5.15	2.58	4.17	1.99	4.83	1.8	3.37	1.95		1040
1159	swoboda	freedom	N	7	487	7.41	1.83	7.4	1.73	7.42	2.01	5.32	2.61	5.39	2.55	5.25	2.73	7.05	2.02	6.95	2.42	7.14	1.64	4.4	2.78	4.2	3.05	4.59	2.56	6.64	2.27	6.4	2.39	6.86	2.19	4.14	2.39	4.2	2.4	4.09	2.45		173
1160	syfilis	syphilis	N	7	55	1.57	0.94	1.52	0.79	1.63	1.12	5.29	2.69	5.17	2.84	5.42	2.57	3.12	2.51	2.95	2.19	3.32	2.89	4.1	2.71	4.15	2.7	4.05	2.79	3.93	2.71	3.17	2.31	4.8	2.93	5.55	3.02	5.91	2.76	5.15	3.31
1161	systematyczność	regularity	N	16	16	6.14	1.63	6.77	1.23	5.45	1.76	4.22	2.37	3.74	2.43	4.83	2.2	5.55	2.54	5.55	2.7	5.55	2.42	6.63	2.71	7.13	2.44	6.05	2.95	6.24	2.44	5.67	2.35	6.81	2.44	4.22	2.51	4	2.64	4.47	2.39
1162	szafir	sapphire	N	6	163	6.98	1.73	7.32	1.55	6.6	1.88	4.29	2.39	3.73	2.51	4.9	2.15	6.33	2.04	6.05	2.22	6.57	1.9	4.9	2.08	4.58	2.1	5.33	2.03	4.64	2.49	4.23	2.76	5.1	2.13	5.76	2.27	5.9	2.13	5.62	2.44		371
1163	szafka	locker	N	6	238	4.74	1.21	5.1	0.89	4.38	1.4	2.93	1.88	2.9	1.92	2.95	1.89	3.93	2.29	4.42	2.14	3.48	2.38	4.88	1.7	4.44	1.59	5.17	1.74	2.58	1.58	2.32	1.25	2.81	1.83	5.07	2.34	4.95	2.17	5.19	2.56		850
1164	szaleniec	madman	N	9	876	4.74	2.6	5.48	2.68	4	2.35	6.93	2.66	7.43	2.13	6.45	3.05	5.58	2.91	6.47	2.59	4.76	3	3	2.66	2.56	2.39	3.29	2.84	4.95	2.59	5.05	2.57	4.86	2.67	3.84	2.59	4.32	2.71	3.33	2.42		857
1165	szalony	insane / mad	A	7	2521	6.02	2.41	6.81	2.42	5.24	2.19	6.86	2.67	7.29	2.19	6.45	3.05	5.93	2.98	7.16	2.14	4.81	3.23	2.9	2.62	2.69	2.27	3.04	2.87	4.48	2.45	4.11	2.38	4.81	2.52	3.3	2.49	3.95	2.63	2.62	2.2	2	856
1166	szansa	chance	N	6	2656	7.52	1.33	7.81	1.21	7.24	1.41	5.88	2.71	6.65	2.83	5.18	2.44	6.38	1.9	6.59	1.82	6.15	2.01	4.73	2.61	4.41	2.92	5.11	2.21	6.76	2.34	7.62	1.5	5.9	2.72	4.6	2.35	4.83	2.27	4.29	2.49		683
1167	szantaż	blackmail	N	7	321	2.98	2.14	2.48	1.59	3.58	2.57	5.93	2.44	5.24	3.03	6.62	1.43	4.95	3.03	3.95	2.93	5.9	2.88	6.83	2.14	7.18	1.71	6.45	2.52	5.49	2.11	5.73	2.07	5.21	2.18	4.81	2.99	4.24	2.72	5.38	3.2		40
1168	szczegół	detail	N	8	1358	4.79	1.37	4.95	1.56	4.6	1.14	3.85	2.08	3.6	1.7	4.1	2.41	5.24	2.37	4.48	2.19	6.16	2.29	5.98	2.98	5.95	2.78	6	3.22	5.81	2.52	6.05	2.58	5.59	2.5	4.45	2.14	4.05	1.99	4.82	2.26		724
1169	szczeniak	puppy	N	9	525	6.26	2.18	6.95	2.31	5.64	1.89	5.12	2.52	5.94	2.82	4.5	2.13	3.02	2.16	2.96	2.41	3.12	1.8	3.05	2.17	2.91	2.27	3.2	2.12	4.27	2.53	4.45	2.76	4.1	2.34	5.48	2.52	5.57	2.78	5.37	2.24		336
1170	szczerość	sincerity	N	9	1024	7.98	1.3	8.2	0.95	7.77	1.54	5.3	2.62	5.76	2.64	4.86	2.59	6.29	2.55	6.23	2.2	6.35	2.94	3.68	2.66	3.39	2.55	4.06	2.82	6.93	2.02	7.6	1.63	5.94	2.16	4	2.75	4.45	2.82	3.52	2.66
1171	szczęście	happiness	N	10	19134	8.57	0.8	8.68	0.78	8.45	0.83	7.85	1.84	7.74	1.79	8	1.94	6.45	2.47	6.64	2.32	6.25	2.67	3.35	2.67	3.35	2.5	3.35	2.92	8.21	1.6	7.95	2.04	8.48	0.98	4.1	3.49	3.5	3.35	4.79	3.61
1172	szczęśliwy	happy	A	10	4914	8.5	0.98	8.63	0.68	8.37	1.21	5.95	2.75	5.59	3.03	6.33	2.44	6.68	2.51	6.5	2.83	6.82	2.26	2.71	2.12	2.45	2.04	2.95	2.21	8.12	1.6	8.7	0.66	7.59	1.99	3.33	2.62	3.1	2.65	3.55	2.63		200
1173	szczur	rat	N	6	1054	4.02	2.32	4.3	2.79	3.77	1.82	4.79	2.74	5	2.45	4.63	2.98	4.21	2.37	4	2.33	4.53	2.48	4.9	2.41	5.09	2.6	4.7	2.23	3.49	2.27	4.4	2.48	2.62	1.69	5.52	2.66	5.43	2.59	5.63	2.81		345
1174	szczypta	pinch	N	8	107	4.98	1.42	4.71	1.4	5.16	1.43	2.43	1.74	2.3	1.58	2.58	1.95	3.62	2.49	3.19	2.62	4.05	2.33	5.17	2.14	4.48	2.27	5.9	1.77	3.76	2.28	3.87	2.49	3.63	2.06	4.65	2.17	4.18	2.59	5.14	1.53		938
1175	szkło	glass	N	5	1904	4.66	1.81	4.84	1.68	4.47	1.95	3.79	2.54	3.86	2.36	3.71	2.78	4.58	1.96	4.83	1.54	4.36	2.26	5.9	1.88	6	2.08	5.82	1.74	3.9	2.65	3.15	2.08	4.59	2.95	5.43	2.48	5.5	2.54	5.36	2.48		765
1176	szkoda	injury	N	6	7913	2.86	1.2	2.7	0.98	3	1.38	5.33	2.51	5.43	2.6	5.23	2.49	3.67	2.38	3.86	2.66	3.45	2.06	4.29	2.14	4.7	2.34	3.78	1.77	4.17	2.15	4.08	2.31	4.29	1.96	4.47	2.34	4.05	2.17	4.9	2.49
1177	szkodnik	pest	N	8	33	2.57	1.5	2.71	1.69	2.48	1.39	5.64	2.49	6.43	2.15	4.68	2.58	4.93	2.7	5.14	2.67	4.71	2.78	5.73	2.55	5.38	2.73	6.1	2.36	3.55	2.13	3.39	1.99	3.74	2.33	5.49	2.91	5.95	3.18	5	2.59		313
1178	szkorbut	scurvy	N	8	29	2.17	1.54	2.27	1.64	2.05	1.47	5.1	2.46	4.23	2.49	6.05	2.09	3.6	2.7	2.95	1.93	4.13	3.14	5.24	2.45	5.29	2.71	5.17	2.12	4.31	3.02	3.59	2.95	5.1	2.95	3.9	2.69	4.3	2.9	3.52	2.48		378
1179	szlachetność	nobility	N	13	297	7.57	1.43	7.63	1.28	7.5	1.65	3.71	2.59	3.16	2.54	4.18	2.59	6.76	2.14	6.04	2.33	7.63	1.54	3.98	2.58	3.2	2.31	4.65	2.66	6.55	2.39	6.7	2.27	6.37	2.59	3.19	2.57	3.35	2.42	3	2.79
1180	szlam	slime	N	5	174	2.76	1.32	2.61	1.34	2.95	1.31	3.29	2.19	3.74	2.3	2.74	1.97	3.45	1.88	3.29	1.87	3.62	1.91	5.52	2.03	5.32	2.03	5.7	2.05	2.45	1.97	1.96	1.3	3.11	2.49	4.19	2.14	4.43	2.4	3.95	1.88		400
1181	sznur	cord	N	5	1822	3.83	1.95	3.3	1.87	4.32	1.94	3.88	2.38	3.82	2.56	3.95	2.24	4.31	2.44	3.91	2.62	4.75	2.22	5.19	2.28	5.52	2.27	4.86	2.29	3.17	2.25	2.91	2.07	3.5	2.48	5.95	2.3	5.9	2.73	6	1.87		698
1182	szok	shock	N	4	1360	3.68	1.56	3.14	1.52	4.32	1.38	7.36	2.26	7.85	1.99	6.56	2.5	4.42	2.47	4.05	2.61	4.71	2.37	3.88	2.34	4.14	2.38	3.6	2.33	5.62	2.54	5.7	2.11	5.55	2.92	4.58	2.72	4.96	2.69	4.15	2.76
1183	szorstki	rough	A	8	646	3.24	1.72	2.95	1.56	3.55	1.88	4.81	2.22	5.14	2.29	4.45	2.14	4.36	2.56	4	2.47	4.65	2.66	5.81	2.5	5.83	2.57	5.78	2.49	4.21	2.4	4.5	2.79	3.9	1.92	4.63	2.68	4.6	2.93	4.67	2.5		966
1184	szosa	road	N	5	420	5.2	1.4	5.13	1.41	5.25	1.42	3.93	2.35	4.58	2.32	3.33	2.27	4.35	1.8	4.32	1.81	4.38	1.83	5.97	1.9	6.24	1.99	5.77	1.85	3.81	2.16	4.19	2.34	3.45	1.97	5.88	2.34	6.3	1.89	5.5	2.67
1185	szpital	hospital	N	7	67	3.08	1.54	2.69	1.4	3.33	1.61	4.8	2.91	5.68	3.16	4	2.47	3.07	2.28	2.95	2.59	3.19	1.97	5.74	2.55	6.29	2.89	5.32	2.23	5.95	2.21	6.52	2.18	5.41	2.15	5.33	2.43	5.35	2.39	5.32	2.51		215
1186	sztuczność	artificiality	N	10	67	3.05	2.24	3.45	2.69	2.6	1.57	5.44	2.34	5.43	2.27	5.45	2.46	4.4	2.82	4.91	2.89	3.85	2.7	6.42	2.54	6.84	2.25	5.83	2.85	4	2.71	3.5	2.71	4.41	2.7	5.1	2.78	5.18	2.82	5	2.81
1187	sztuka	art	N	6	3479	6.64	1.61	6.27	1.91	7.05	1.1	3.2	2.18	3.3	2.24	3.06	2.15	4.9	2.43	5.48	2.32	4.33	2.46	4.1	2.5	3.45	2.21	4.71	2.65	6.05	2.26	5.64	2.08	6.5	2.42	5.14	2.93	5.45	3.2	4.8	2.63		643
1188	sztylet	dagger	N	7	1992	2.81	1.74	2.86	1.88	2.75	1.62	5.64	2.65	5.59	3.1	5.7	2.13	5.64	2.55	5.24	2.9	6.05	2.16	5.02	2.58	5.3	2.74	4.68	2.4	4.54	2.36	4.6	2.58	4.48	2.18	5.29	2.46	5.15	2.41	5.43	2.56		99
1189	sztywny	rigid	A	7	793	4.1	1.96	3.36	1.62	4.9	2.02	3.26	2.37	3.27	2.83	3.25	1.8	3.98	2.58	3.74	2.68	4.17	2.53	6.29	2.56	6.38	2.72	6.17	2.41	3.9	2.69	4	2.89	3.8	2.53	4.39	2.57	4.45	2.65	4.33	2.56		963
1190	szumowiny	scum	A	9	108	2.05	1.25	1.95	1.36	2.15	1.14	5.48	2.59	5	2.74	6	2.36	4.48	2.54	4.37	2.34	4.57	2.74	4.79	2.59	5.04	2.8	4.44	2.31	4.19	2.8	3.68	2.97	4.75	2.57	5.05	2.58	5.65	2.68	4.48	2.4		377
1191	szybki	quick	A	6	2786	6.62	1.86	6.55	2.14	6.68	1.62	5.55	2.71	5.67	2.54	5.46	2.87	6.74	1.87	7.04	1.97	6.29	1.69	5.36	2.78	4.82	2.72	5.95	2.8	5.51	2.5	4.95	2.82	6.05	2.09	5.29	2.53	5.3	2.53	5.26	2.6		953
1192	ścieki	sludge	N	6	118	2.21	1.6	1.95	1.32	2.48	1.83	4.56	2.78	4.64	2.68	4.48	2.94	2.95	1.95	3	1.9	2.89	2.05	4.76	1.98	4.9	2.19	4.6	1.79	3.07	2.48	2.41	2.24	3.8	2.59	6.14	2.33	6.23	2.18	6	2.63
1193	ślepy	blind	A	5	1625	2.98	1.75	3	1.81	2.95	1.72	3.4	2.13	3.71	2.57	3.1	1.58	2.39	1.61	2.4	1.7	2.38	1.56	5.14	2.2	4.95	2.44	5.35	1.95	5.66	2.68	6.36	2.44	4.84	2.77	3.33	2.22	3.38	2.13	3.29	2.35		43
1194	ślub	wedding	N	4	2581	7.13	2.37	7.15	2.5	7.1	2.29	6.85	2.48	6.95	2.72	6.74	2.23	5.36	2.58	5.81	2.73	4.9	2.41	3.52	2.64	3.43	2.92	3.63	2.34	7.29	2.39	7.61	1.92	6.89	2.87	4.55	2.96	4.38	3.15	4.71	2.81		491
1195	śluz	mucus	N	4	237	3.5	2.43	3.05	2.01	3.91	2.74	4.49	2.33	4.11	2.38	4.82	2.28	3.88	2.3	3.67	2.27	4.1	2.36	4.09	2.31	4.48	2.38	3.73	2.23	2.9	2.13	2.75	1.83	3.05	2.44	4.1	2.19	4.06	1.98	4.14	2.4		886
1196	śmiałość	boldness	N	8	472	7.15	1.44	7	1.41	7.32	1.49	5.83	2.33	6.38	2.25	5.29	2.33	6.93	2.58	6.86	2.88	7	2.27	3.95	2.42	4.23	2.52	3.65	2.32	6.27	2.18	6.48	2.19	6	2.2	4.55	2.72	4.1	2.81	4.95	2.63
1197	śmiały	bold	A	6	1174	7.21	1.44	7.3	1.36	7.11	1.56	5.9	2.18	6.52	2.11	5.29	2.12	6.88	2.16	6.75	2.24	7	2.12	4.6	2.32	5.05	2.5	4.1	2.05	6.1	2.36	6.05	2.17	6.16	2.63	3.29	2.18	3.71	2.57	2.86	1.65		45
1198	śmiech	laughter	N	6	5578	8.02	1.3	7.73	1.45	8.33	1.06	6.95	2.31	7.4	2.04	6.5	2.52	6.63	1.61	6.91	1.27	6.32	1.92	3.5	1.97	3.77	1.93	3.2	2.02	6.57	2.64	6.68	2.48	6.45	2.87	5.02	3.02	5.7	2.88	4.21	3.05		251
1199	śmieci	garbage	N	6	2570	2.64	1.5	2.12	1.09	3.32	1.7	2.66	1.81	2.78	1.86	2.55	1.79	4.05	2.38	3.5	2.24	4.55	2.44	5.88	2.11	6.55	1.5	5.27	2.41	2.9	2.46	3.45	3.15	2.41	1.5	5.52	2.66	5.1	2.92	5.91	2.41		182
1200	śmierć	death	N	6	22744	1.84	1.82	2.09	2.14	1.57	1.43	5.08	3.57	4.75	3.81	5.4	3.38	2.68	2.49	2.5	2.89	2.89	2	4.05	2.78	3.5	2.32	4.65	3.17	7.36	2.48	7.23	2.56	7.5	2.44	3.67	2.97	3.78	2.97	3.53	3.04		100
1201	śmierdzieć	stink	V	10	100	1.81	1.5	1.88	1.75	1.72	1.13	4.83	3.05	5.5	3.52	4.1	2.31	3.17	2.19	2.83	2.27	3.58	2.06	5.14	2.5	5.19	2.66	5.1	2.41	4.5	2.56	4.44	2.57	4.54	2.6	4.33	3	4.17	3.2	4.56	2.79		411
1202	śmieszność	ridicule	N	10	166	6.69	2.3	6.77	2.43	6.6	2.21	6.07	2.54	6.27	2.73	5.85	2.37	5.17	2.82	4.84	2.79	5.43	2.87	3.98	2.12	4.21	2.11	3.67	2.17	5.55	2.5	5	2.35	6.15	2.58	4.71	2.68	4.9	2.97	4.52	2.42		360
1203	śmieszny	funny	A	8	946	7.48	1.29	7.87	1.25	7	1.2	6.52	2.17	6.7	2.16	6.32	2.21	5.4	2.32	5.38	2.56	5.43	2.11	4.07	2.42	3.58	2.48	4.48	2.35	6.1	2.77	6.08	2.54	6.11	3.12	4.74	2.48	4.76	2.59	4.71	2.43
1204	śmietniczka	dustpan	N	11	4	4.12	1.77	3.86	1.81	4.4	1.73	3.85	2.08	3.95	2.31	3.76	1.89	3.53	2.47	2.61	1.97	4.6	2.6	5.68	2.16	5.6	2.26	5.76	2.12	3.74	2.25	3.75	2.27	3.73	2.29	5.45	2.24	5.75	2.17	5.18	2.32		555
1205	śmietnik	refuse heap	N	8	377	2.67	1.54	2.52	1.24	2.84	1.86	4.76	2.55	5.41	2.75	4.05	2.16	3.45	2.25	3.86	2.65	3.05	1.75	5.34	2.46	5.27	2.39	5.42	2.59	3.26	2.01	3.24	2.21	3.29	1.85	5.81	2.8	5.54	3.06	6.16	2.46
1206	śnieg	snow	N	5	6043	5.81	2.61	5.71	3	5.94	2.04	4.05	2.65	3.18	2.2	5	2.83	4.31	2.09	4.83	2.31	3.68	1.63	4.38	2.32	4.71	2.41	4.05	2.22	3.1	2.16	3.06	2.13	3.13	2.23	6.36	2.67	6.21	2.75	6.56	2.62		575
1207	świat	world	N	5	28481	6.23	1.86	6.09	1.93	6.38	1.83	5.88	2.49	6.4	2.68	5.35	2.23	5.63	2.5	6.27	2.14	4.89	2.73	5.62	1.99	5.82	1.97	5.4	2.04	6.6	2.3	5.91	2.37	7.35	2.01	6.69	2.36	7.13	2.38	6.16	2.29		500
1208	światła samochodowe	headlight	I	19		5	1.79	5.14	1.83	4.85	1.79	3.78	2.7	4.43	2.92	2.94	2.18	4.52	2.16	4.18	2.22	4.9	2.07	5.88	2.23	5.43	2.5	6.4	1.79	4.57	2.86	4.24	2.88	4.9	2.86	6.66	2.16	6.77	2.11	6.53	2.27
1209	światło dzienne	daylight	I	15		6.57	2.25	6.86	2.05	6.25	2.47	4.76	2.77	4.73	3.12	4.8	2.4	5.24	2.32	5.14	2.74	5.33	1.88	4.6	2.61	4.3	2.6	4.95	2.66	5.78	2.67	6.1	2.51	5.48	2.84	5.51	2.93	5.1	3.08	5.9	2.79		716
1210	światło słoneczne	sunlight	I	17		7.62	1.62	7.92	1.28	7.22	1.96	5.81	2.64	5.82	2.56	5.8	2.8	5.45	2.47	6.26	2.45	4.47	2.17	4.6	2.68	3.95	2.48	5.24	2.77	6.26	2.55	6.33	2.47	6.21	2.65	5.52	3.06	5.17	3.09	6	3.05		1003
1211	świąteczny	festive	A	10	266	6.59	2.29	6.96	2.54	6.11	1.85	5.58	2.49	5.67	2.47	5.5	2.56	5.71	1.6	6.25	1.45	5.23	1.6	3.14	1.97	2.85	1.93	3.41	2.02	6.17	2.74	6.8	2.78	5.59	2.63	5.62	2.23	6.15	2.21	5.14	2.19		749
1212	święta	holidays	N	6	3661	7.55	1.37	7.7	1.56	7.41	1.18	4.91	2.84	4.67	2.97	5.14	2.75	5.45	2.41	5.05	2.72	5.9	2	3.17	1.94	3.13	2.07	3.22	1.8	5.12	2.78	5.48	2.99	4.59	2.43	5.67	2.62	5.77	2.58	5.57	2.71
1213	święto	holiday	N	6	1522	7.13	1.67	7.38	1.89	6.96	1.52	4.23	3.07	4.47	3.7	4	2.43	5.05	2.39	5.14	2.36	4.95	2.48	4.26	2.62	4.53	3.04	4.05	2.3	5.98	2.01	6.1	2.07	5.86	1.98	5.5	2.82	4.8	3.16	6.14	2.38		791
1214	święty	saint	A	6	3692	6.48	2.27	6.82	2.34	6.1	2.17	3.36	2.52	3.32	2.87	3.4	2.14	5.69	2.92	4.68	3.11	6.52	2.52	4.02	2.48	3.96	2.4	4.11	2.65	5.55	2.68	6.23	2.86	4.8	2.31	4.73	2.54	5.65	2.43	3.86	2.37		968
1215	świnia	pig	N	6	893	3.67	1.78	3.53	1.59	3.76	1.92	4.21	2.74	4.57	2.9	3.79	2.53	3.83	2.4	3.43	2.31	4.24	2.47	5.2	2.25	5.24	2.34	5.15	2.21	3.83	2.53	3.78	2.49	3.89	2.64	4.98	2.42	4.91	2.58	5.05	2.31		937
1216	świt	dawn	N	4	1773	5.95	2.59	5.73	2.71	6.2	2.5	4.45	2.87	4.18	3.22	4.75	2.49	4.67	2.34	4.62	2.8	4.71	1.85	4.07	2.48	3.91	2.73	4.26	2.21	4.98	2.75	5.05	2.58	4.9	2.96	5.93	2.63	5.65	2.81	6.19	2.48		715
1217	tabela	table	N	6	46	4.4	1.5	3.95	1.4	4.86	1.49	3.21	1.93	3.25	2.09	3.17	1.76	3.9	2.55	3.64	2.75	4.2	2.33	6.31	2.39	6.55	2.54	6.05	2.26	3.43	2.55	3.19	2.48	3.67	2.65	5.83	2.24	5.33	2.33	6.21	2.15		426
1218	tablica	blackboard	N	7	606	4	1.58	4	1.63	4	1.56	3.49	2.47	3.96	2.5	2.89	2.37	4.57	2.41	4.77	2.51	4.35	2.35	5.88	2.67	6.09	2.5	5.65	2.91	3.81	2.35	3.48	2.23	4.14	2.48	5.83	2.51	6	2.29	5.63	2.79
1219	taksówka	taxi	N	8	737	4.88	1.31	5.14	1.2	4.62	1.4	3.64	1.95	3.96	2.07	3.22	1.73	4.62	2.37	4.82	2.32	4.4	2.46	5.26	1.94	5.41	2.34	5.1	1.41	3.57	2.07	3.38	2.16	3.76	2.02	5.07	2.26	5.11	2.32	5.04	2.26		1008
1220	taktowność	tact	N	10	0	7	1.45	7.25	1.37	6.77	1.51	4.05	2.18	3.9	2.19	4.18	2.22	5.5	1.97	5.27	1.67	5.75	2.27	6	2.25	6.09	2.47	5.89	2	6.07	2.26	6.56	2.06	5.35	2.4	4.21	2.44	4.5	2.72	3.9	2.12
1221	talent	talent	N	6	2580	7.79	1.02	7.9	1.09	7.67	0.97	5.5	2.38	5.58	2.47	5.39	2.33	6.88	2.41	6.91	2.33	6.85	2.56	5.07	2.97	4.5	3.14	5.7	2.72	6.48	2.62	6.29	2.72	6.67	2.56	4.67	2.97	5.67	2.85	3.92	2.89		427
1222	tancerz	dancer	N	7	188	6.26	1.99	6.5	1.95	6	2.05	5.55	2.73	6.41	2.34	4.6	2.87	5.45	2.11	6	1.73	4.9	2.34	4.33	2.61	3.74	2.65	5.05	2.44	3.88	2.55	4.95	2.89	2.86	1.68	5.27	2.3	4.9	2.59	5.62	1.99		507
1223	tandeta	trash	N	7	80	2.78	1.44	2.87	1.66	2.67	1.14	4.17	2.6	4.24	2.36	4.1	2.88	3.26	1.91	3.65	2.1	2.79	1.58	4.6	2.6	4.41	2.56	4.8	2.69	3.19	2.5	2.68	2.25	3.75	2.69	5.1	2.38	4.73	2.39	5.5	2.35		615
1224	tankowiec	tanker	N	9	119	5.12	1.73	4.9	1.65	5.3	1.82	3.93	2.39	4.62	2.04	3.24	2.57	5.05	1.92	4.7	1.69	5.38	2.11	6.48	1.88	6.33	1.88	6.67	1.91	3.28	2.25	3.61	2.52	2.9	1.89	5.17	2.3	5	1.93	5.39	2.77
1225	tapetowanie	paperhanging	V	11	1	4.66	1.65	5	1.41	4.26	1.85	3.48	2.38	3.38	2.53	3.63	2.19	5.21	2.08	5.58	2.04	4.92	2.1	5.93	1.93	5.73	1.78	6.15	2.11	3.24	2.27	3.7	2.43	2.82	2.08	5.77	2.38	5.83	2.41	5.7	2.41
1226	tchórz	coward	N	6	458	2.95	1.48	3.25	1.48	2.68	1.46	4.52	2.33	3.68	2.42	5.45	1.88	2.24	2.02	2.23	2.25	2.25	1.8	5.14	2.51	5.48	2.46	4.81	2.58	3.24	2.13	2.7	1.87	3.94	2.29	3.68	2.49	3.5	2.26	3.86	2.74		703
1227	tchórzliwość	cowardice	N	12	6	2.74	1.34	3.09	1.57	2.35	0.93	5.21	2.41	4.95	2.31	5.45	2.52	2.07	1.84	1.91	1.31	2.25	2.31	3.51	2.43	3.24	2.13	3.89	2.83	3.85	2.63	3.89	2.78	3.82	2.56	3.78	2.45	3.73	2.62	3.84	2.32
1228	tchórzostwo	cowardice	N	12	335	2.71	1.67	2.32	1.13	3.15	2.06	4.4	2.47	4.23	2.56	4.6	2.41	2.3	2.06	1.95	1.66	2.64	2.38	3.9	2.48	3.81	2.44	4	2.58	4.66	2.55	4.52	2.57	4.88	2.58	2.76	2.18	2.79	2.23	2.74	2.2
1229	tenis	tennis	N	5	94	5.71	1.44	5.38	1.6	6.05	1.2	5.05	2.37	4.96	2.4	5.17	2.38	5.31	2.11	4.77	1.95	5.9	2.17	5.38	2.12	5.68	2.34	5.05	1.85	3.52	2.41	3.76	2.72	3.29	2.1	5.17	2.25	4.22	2.37	5.88	1.92		540
1230	teoria	theory	N	6	1643	5.4	1.58	5.76	1.76	5.05	1.32	3.21	2.19	3.25	2.01	3.17	2.48	5.26	2.23	5.23	2.22	5.3	2.3	6.57	2.31	7	2.2	6.1	2.38	5.95	2.55	5.1	2.43	6.81	2.42	4.71	2.43	4.61	2.3	4.79	2.57		434
1231	teraźniejszy	present	A	12	74	6.07	1.63	6.59	1.37	5.72	1.72	4.4	2.31	4.04	2.29	4.84	2.32	5.74	1.91	6.05	2.06	5.43	1.75	5.32	2.16	5.19	1.78	5.45	2.54	5	2.57	5.91	2.23	3.89	2.56	4.95	2.2	4.86	2.46	5.05	1.96		943
1232	termit	termite	N	6	24	3.29	1.64	3.19	1.75	3.38	1.56	4.81	2.53	4.96	2.63	4.61	2.45	3.55	2.41	3.59	2.54	3.5	2.33	5.02	1.41	4.91	1.6	5.15	1.18	2.64	1.88	2.57	1.96	2.71	1.85	5.36	2.57	4.28	2.32	6.17	2.5		429
1233	termometr	thermometer	N	9	233	4.67	1.26	4.67	1.24	4.67	1.32	3.81	1.99	4.21	2.21	3.28	1.56	4.36	2.1	4.09	2	4.65	2.23	6.36	2.39	7.09	1.97	5.55	2.58	4.55	2.43	4.43	2.27	4.67	2.63	5.19	2.68	4.39	2.55	5.79	2.67		1012
1234	terror	terror	N	6	324	1.46	0.87	1.36	0.66	1.58	1.07	7.57	2.29	7.81	2.06	7.33	2.52	5.43	3.34	6.32	3.36	4.45	3.12	5.19	2.88	6.05	2.57	4.25	2.97	4.68	2.99	5.26	3.08	3.94	2.78	5.29	3.13	5.65	3.42	4.95	2.87
1235	terrorysta	terrorist	N	10	275	2.17	1.4	1.52	0.87	2.81	1.54	7.67	2.29	7.88	1.92	7.39	2.75	4.98	3.31	4.45	3.62	5.55	2.91	5.12	2.67	4.91	2.76	5.35	2.62	5.48	2.91	4.52	2.73	6.43	2.82	5.21	2.89	4.78	3.39	5.54	2.48		614
1236	tęcza	rainbow	N	5	255	6.86	1.77	7.3	1.45	6.45	1.97	3.9	2.68	4.22	2.69	3.67	2.7	5.17	2.36	4.8	2.63	5.71	1.83	3.71	2.54	3.55	2.56	3.9	2.57	4.85	2.71	5.55	2.7	4.19	2.6	5.93	2.62	6.43	2.69	5.32	2.45		343
1237	tępota	obtuseness	N	6	37	2.5	1.97	2.39	1.9	2.63	2.09	3.64	2.9	3.36	3.02	3.95	2.8	3.38	2.36	2.9	1.95	3.86	2.67	4.22	2.8	4.27	2.75	4.16	2.93	4.62	2.9	4.57	3.22	4.67	2.61	3.93	2.55	3.83	2.44	4.05	2.74
1238	tkanina	fabric	N	7	259	5.7	1.38	5.95	1.47	5.48	1.29	3.57	2.1	3.08	1.91	4.15	2.21	3.98	2.04	4.05	2.01	3.9	2.13	5.02	1.87	5.15	1.69	4.91	2.04	3.79	2.28	4.25	2.31	3.36	2.22	5.79	2.14	5.55	1.99	6	2.29		742
1239	tłuszcz	fat	N	7	385	3.25	2.02	3	2.11	3.48	1.97	3.43	2.51	3.08	2.84	3.85	2.03	4.15	2.53	3.65	2.48	4.65	2.54	4.62	1.97	4.55	2.11	4.68	1.89	4	2.31	4.2	2.33	3.82	2.32	5	2.78	4.5	3.14	5.45	2.39		160
1240	toksyczny	toxic	A	9	24	2.39	1.55	1.96	1.07	2.94	1.89	5.17	2.66	5.57	2.48	4.76	2.83	4.76	2.81	4.91	3.03	4.58	2.59	5.02	2.97	4.32	2.95	5.8	2.86	4.83	2.69	4.32	2.7	5.4	2.62	5.95	2.52	6.05	2.38	5.85	2.72		446
1241	tolerancja	tolerance	N	10	139	6.67	2.23	7.32	1.67	5.95	2.56	4.17	2.47	3.83	2.27	4.61	2.7	5	2.01	5.59	1.94	4.35	1.93	4.72	2.73	4.39	2.9	5.1	2.53	5.79	2.43	6.57	1.89	5	2.7	5.76	2.8	5.64	2.74	5.89	2.94
1242	topielec	kelpie	N	8	86	1.69	1.41	1.55	1.19	1.82	1.59	4.26	3.09	4	3.05	4.5	3.19	2.26	2.02	1.73	1.32	2.85	2.5	4.39	2.64	4.26	2.83	4.56	2.45	3.9	2.6	4.4	2.61	3.18	2.48	5.37	2.7	5.05	2.75	5.71	2.67
1243	tornado	tornado	N	7	178	2.37	1.65	1.65	1.03	3.28	1.87	7.36	2.41	7.86	1.71	6.86	2.9	5.14	3.26	4.39	3.55	6.05	2.68	4.17	3.14	4.45	3.11	3.85	3.22	5	3.03	4.95	3.12	5.05	3	7.43	2.28	7.09	2.6	7.8	1.85		444
1244	tort	cake	N	4	441	7.26	1.4	6.86	1.59	7.67	1.06	5.48	2.75	6.3	2.64	4.73	2.69	5.05	2.27	4.5	2.61	5.65	1.69	3.49	2.66	2.82	2.32	4.26	2.86	3.38	2.44	3.38	2.4	3.38	2.54	4.13	2.07	4.52	2.06	3.59	2		59
1245	tortura	torture	N	7	105	2.17	1.92	1.87	1.84	2.56	2.01	6.62	2.6	7.38	2.04	5.86	2.92	4.83	3.18	4.78	3.37	4.89	3.03	5	2.91	4.77	2.79	5.25	3.09	5.21	2.75	4.64	2.82	5.85	2.6	5.21	2.63	5.77	2.27	4.6	2.91		445
1246	towarzyskość	sociability	N	12	2	7.21	2.01	7.55	1.82	6.85	2.18	6.29	2.26	6.7	2.08	5.78	2.44	6.4	1.9	6.59	1.99	6.2	1.82	4.44	2.46	4.7	2.4	4.15	2.56	6.17	2.11	6.62	1.83	5.71	2.31	5.05	3.03	4.64	2.95	5.53	3.13
1247	tożsamość	identity	N	9	1012	6.2	1.67	6.63	1.74	5.81	1.54	4.48	2.31	5.38	2.36	3.88	2.11	6.38	2.58	6.53	2.87	6.24	2.34	5.42	2.52	5.5	2.72	5.33	2.35	7.51	1.62	7.71	1.16	7.36	1.92	3.57	2.67	3.3	2.43	3.82	2.91		801
1248	trafienie	hit	N	9	215	6.5	1.81	6.5	2	6.5	1.72	5.6	2.69	5.16	3.04	6	2.32	5.58	2.5	5.45	2.46	5.71	2.59	5.33	2.35	5.59	2.6	5.14	2.19	5.53	2.46	5.19	2.54	5.86	2.4	5.19	2.5	4.25	2.57	6.05	2.15		594
1249	tragedia	tragedy	N	8	858	1.29	0.56	1.09	0.29	1.56	0.7	6.69	2.57	7.14	2.35	6.24	2.76	3.71	2.88	3.87	2.88	3.53	2.95	3.29	2.74	3.18	2.68	3.4	2.87	5.62	2.76	5.09	2.96	6.2	2.46	4.17	2.63	4	2.51	4.35	2.81		447
1250	transparent	banner	N	11	132	4.83	1.85	5	1.98	4.65	1.73	4.39	2.48	4.61	2.54	4.11	2.45	5.24	2.47	5	2.65	5.48	2.32	5.12	1.99	4.75	1.89	5.48	2.06	3.29	2.22	3.05	2.26	3.55	2.21	5.64	2.35	6	2.39	5.25	2.29		649
1251	transportowanie	carriage	N	15	6	4.86	1.49	5.1	1.29	4.64	1.65	3.98	1.96	4.33	1.68	3.64	2.17	5.43	1.67	5.64	1.81	5.2	1.51	6.93	1.78	7.35	1.58	6.39	1.91	4.07	2.15	4	1.8	4.18	2.63	5.72	2	5.73	1.72	5.71	2.31
1252	trauma	trauma	N	6	9	1.88	1.43	2	1.78	1.78	1.09	6.1	2.72	6.19	2.86	6	2.65	2.78	2.47	3.05	2.72	2.52	2.25	2.98	2.1	2.96	1.88	3	2.43	5.53	2.82	5.35	3.01	5.75	2.65	3.6	2.86	2.71	2.35	4.78	3.12
1253	trawa	grass	N	5	1870	6.63	2.01	6.42	2.24	6.84	1.77	3.33	2.68	2.86	2.27	3.81	3.03	4.6	2.37	5.5	1.58	3.86	2.68	3.88	2.01	3.55	1.79	4.18	2.2	3.55	2.41	3.5	2.35	3.59	2.52	6.31	2.24	6.25	2.43	6.36	2.11		768
1254	trawnik	lawn	N	7	964	6.4	1.29	6.52	1.57	6.27	0.98	2.73	2.5	2.53	2.34	2.9	2.68	3.75	2.2	3.63	2.06	3.83	2.33	4.55	2.06	4.79	2.3	4.33	1.85	3.74	2.37	3.5	2.35	4	2.43	5.33	2.2	5.89	2.27	4.86	2.08		841
1255	trąbka	trumpet	N	6	168	4.98	1.25	4.83	1.07	5.17	1.47	3.79	2.25	3.76	2.23	3.81	2.32	5.29	1.99	5.52	1.9	5	2.11	4.79	1.79	4.91	1.54	4.65	2.06	3	2.27	2.95	2.15	3.05	2.46	6.4	2.13	6.55	1.92	6.25	2.38		456
1256	trąd	leprosy	N	4	115	2.45	1.6	2.19	1.36	2.71	1.79	5.19	3.03	5.62	3.07	4.77	2.99	2.5	2.15	2.74	2.56	2.29	1.74	5.08	2.22	5.44	2.19	4.83	2.26	5.38	2.83	5.05	2.8	5.67	2.9	5.33	2.83	5.36	3.06	5.29	2.63		254
1257	triumf	triumph	N	6	586	8.07	1.37	8.04	1.46	8.11	1.28	7.38	2.12	7.86	2.1	6.9	2.07	7.71	2.11	8	1.95	7.37	2.29	5.12	3.05	5.45	2.84	4.75	3.29	7.17	2.53	6.64	2.8	7.75	2.1	4.29	2.61	4.77	2.74	3.75	2.4		451
1258	trofeum	trophy	N	7	219	7.63	1.61	7.74	1.76	7.5	1.42	6.62	2.42	7.14	2.31	6.1	2.47	7.57	2.23	7.48	2.35	7.68	2.14	5.86	2.67	6.14	2.49	5.55	2.89	6.74	2.6	6.59	2.81	6.9	2.4	5.52	2.68	6	2.27	5	3.04		453
1259	truchło	corps / carcass	N	7	68	3.17	1.5	3	1.61	3.33	1.39	3.17	2.06	3.2	1.79	3.14	2.32	2.98	1.75	2.73	1.72	3.25	1.77	4.61	1.74	4.82	1.97	4.37	1.46	2.9	1.85	2.86	1.77	2.95	1.96	4.73	2.48	4.83	2.61	4.59	2.37	2	679
1260	trucizna	poison	N	8	640	1.98	1.55	1.59	1	2.24	1.81	6	2.85	5.3	3.1	6.84	2.32	5.24	2.75	5.67	3.02	4.81	2.44	5.05	2.73	5.33	3.01	4.75	2.45	3.71	2.73	3.35	2.57	4.16	2.91	5.35	2.7	5.18	2.82	5.52	2.62		319
1261	trumna	coffin	N	6	518	2.31	1.92	2.2	2.31	2.41	1.53	5.21	3.06	5.41	3.39	5	2.71	3.1	2.86	2.23	2.41	4.05	3.07	4.45	2.38	4.67	2.56	4.24	2.23	4.8	2.7	4.55	2.76	5.11	2.68	4.95	2.85	5.35	2.8	4.57	2.91		76
1262	trup	corpse	N	4	1309	2.07	1.58	1.45	0.94	2.64	1.84	5.31	3.14	5.55	3.02	5.05	3.32	3.5	2.98	3.41	3.23	3.6	2.76	4.76	2.31	5.14	2.13	4.38	2.48	4.51	2.66	4.22	2.75	4.89	2.56	4.71	2.88	4.9	2.79	4.52	3.03		86
1263	trwoga	awe	N	6	573	2.22	1.04	2.09	1.06	2.37	1.01	4.5	2.64	4.31	2.65	4.81	2.69	3.14	2.01	2.68	1.92	3.5	2.04	3.88	2.43	3.64	2.5	4.15	2.39	5.6	2.6	5.65	2.37	5.55	2.84	3.91	2.51	3.35	2.08	4.55	2.84
1264	tulić	snuggle / cuddle	V	5	97	8.07	1.13	8.22	1.02	7.89	1.24	4.79	3.2	4.16	3.49	5.48	2.69	5.1	2.78	5.64	3.07	4.5	2.35	2.27	2.04	2.16	2.04	2.4	2.02	6.88	2.21	7.08	2.48	6.71	1.99	3.72	2.65	3.64	2.72	3.82	2.63	2	404	94
1265	tulipan	tulip	N	7	35	6.53	1.83	7.05	1.5	6	2.02	3.07	2.38	3.32	2.08	2.8	2.71	4.95	2.33	4.52	2.28	5.59	2.32	3.26	1.75	3.26	1.73	3.26	1.81	4.21	2.57	4.36	3.03	4.05	2.04	6.85	1.94	6.95	1.81	6.76	2.1
1266	tułów	trunk / torso	N	5	553	5.1	1.7	4.65	1.82	5.67	1.37	2.55	1.55	2.57	1.75	2.52	1.36	5.21	2.09	5.52	1.75	4.84	2.43	5.02	1.94	4.18	1.79	5.95	1.7	4.57	2.86	4.32	2.73	4.85	3.05	4.6	2.43	4.41	2.26	4.8	2.65	2	1020
1267	twarz	face	N	5	57576	5.95	1.48	6.16	1.38	5.76	1.58	4.5	2.23	4.58	2.41	4.4	2.04	5.05	2.31	5.35	2.23	4.75	2.4	4.14	2.07	4.6	2.23	3.73	1.86	5.74	2.18	5.7	2.6	5.77	1.77	4.57	2.42	4.35	2.21	4.77	2.64		556
1268	tworzywo	material	N	8	147	5	1.53	4.42	1.3	5.5	1.57	3.17	1.86	3.1	2.23	3.24	1.45	4.3	2.08	3.81	1.78	4.77	2.27	6.08	2.06	6.26	1.91	5.9	2.21	3.68	2.35	3.13	2.28	4.04	2.37	6.45	2.05	6.25	2.31	6.65	1.79		868
1269	tyczka	rod	N	6	59	4.6	1.5	4.45	1.79	4.75	1.12	4.02	2.36	4.36	2.44	3.65	2.28	4.56	2.13	4.33	2.31	4.77	1.97	4.73	1.71	4.81	1.66	4.63	1.8	2.59	1.69	2.24	1.59	3.13	1.75	5.33	2.59	4.53	2.78	6	2.28
1270	tytoń	tobacco	N	5	517	2.79	1.8	2.67	1.98	2.9	1.64	4.36	2.77	4.58	3.06	4.06	2.39	4.4	2.81	4.45	2.91	4.35	2.78	5.71	2.34	6	2.58	5.4	2.06	3.02	2.75	3.1	2.86	2.95	2.69	4.38	2.44	3.44	2.2	5.08	2.41		441
1271	ubierać	dress	V	7	809	5.81	1.47	6	1.72	5.6	1.14	4.07	1.74	3.65	1.66	4.48	1.75	5.51	2.41	5.52	2.63	5.5	2.21	5.44	2.24	5.4	2.58	5.48	1.91	5.57	1.98	5.65	2.18	5.5	1.82	4.71	2.24	4.55	2.56	4.86	1.96		133
1272	ubieranie	getting dressed	N	9	71	5.12	1.76	5.48	1.33	4.76	2.07	3.93	2.3	3.68	2.23	4.21	2.39	5.17	2.21	5.27	2.66	5.05	1.64	5.62	2.06	5.61	2.44	5.63	1.54	5.1	1.92	5.76	1.95	4.43	1.69	4.76	2.34	4.9	2.43	4.62	2.31
1273	ubój	slaughter	N	4	54	2.19	1.77	1.43	0.99	3.11	2.08	5.83	2.86	6.83	2.77	4.63	2.54	4.33	2.82	4.1	2.72	4.57	2.96	4.93	2.45	5.58	2.48	4.39	2.35	3.64	2.39	3.83	2.51	3.39	2.25	5.1	2.89	5.05	2.99	5.14	2.87		397
1274	ubóstwo	poverty	N	7	360	2.38	1.71	2.29	1.99	2.44	1.53	4.5	2.73	4.78	2.78	4.16	2.69	3.48	2.55	2.81	2.5	4.14	2.48	4.41	2.22	4.19	2.4	4.65	2.06	4.6	2.53	5.22	2.66	3.84	2.19	4.88	2.5	5.27	3.01	4.48	1.81		322
1275	ubranie	garment / clothes	N	7	5718	5.71	1.53	5.61	1.16	5.84	1.92	4.29	2.24	4.45	1.79	4.1	2.69	5.5	1.98	6	2.32	5	1.45	5.39	2.27	5.14	2.21	5.68	2.36	4.93	2.4	5.71	2.63	4.14	1.9	5.67	2.64	5.42	2.81	6	2.45	2
1276	uciecha	beano	N	7	154	7.55	1.11	7.82	1.05	7.25	1.12	6.5	1.95	6.65	2.14	6.29	1.69	5.93	2.02	6.32	1.91	5.5	2.09	3.53	2.54	2.87	2.22	4.3	2.72	6.26	2.11	6.33	2.08	6.19	2.18	4.29	2.74	4.55	2.96	4	2.52
1277	uczciwość	honesty	N	10	585	8.12	1.05	8.25	0.79	8	1.26	3.83	2.45	3.52	2.5	4.14	2.41	6.02	2.24	5.75	2.29	6.37	2.19	4.31	2.65	4.52	3	4.05	2.22	7	2.02	7.18	1.94	6.79	2.15	4.4	3.16	3.96	3.38	4.95	2.86
1278	uczciwy	honest	A	7	1284	7.75	1.41	8.13	1.02	7.5	1.59	4.05	2.79	3.37	2.5	4.67	2.96	6.21	1.95	6.32	2.06	6.1	1.87	4.62	2.64	4.12	2.57	5	2.69	7.3	2.17	7.43	2.31	7.18	2.06	3.76	2.61	3.75	3.06	3.77	2.2		210
1279	uczony	scholar	N	6	1421	6.55	1.78	6.73	1.67	6.35	1.93	3.74	2.21	3.64	2.4	3.85	2.03	5.62	2.48	5.47	2.67	5.74	2.36	7.36	2.1	7.13	2.59	7.67	1.19	6.24	2.42	7.05	2.1	5.35	2.48	4.2	2.34	4.5	2.44	3.9	2.26		374
1280	uczucie	feeling	N	7	8975	6.95	1.5	7.3	1.36	6.53	1.58	5.22	2.53	5.71	2.35	4.7	2.68	5.32	2.29	5.87	2.38	4.61	2	2.12	2.11	2	2.19	2.24	2.07	6.6	2.38	6.55	2.54	6.64	2.28	3.5	2.32	3.36	2.44	3.65	2.23
1281	uczyć się	learn	V	9	0	4.95	2.3	5.24	2.12	4.68	2.48	3.7	2.11	3.79	1.84	3.62	2.38	5.53	2.4	5.81	2.69	5.33	2.22	7	2.12	7.21	1.87	6.81	2.36	7.09	1.84	7.5	1.82	6.67	1.8	4.08	2.19	3.89	2.11	4.23	2.29		252
1282	uczynność	helpfulness	N	9	22	7.02	1.37	7.45	1.1	6.55	1.5	5.07	2.11	4.91	2.13	5.28	2.14	5.02	2.14	5.09	2.22	4.95	2.09	4.05	2.62	3.22	2.37	5	2.62	6.45	2.03	6.48	1.63	6.43	2.4	4.32	2.95	4.18	3.03	4.47	2.93
1283	udręczony	anguished	A	9	220	2	1.19	2.13	1.32	1.84	1.01	5.56	2.36	6.14	2.31	4.95	2.31	2.32	2.01	2.48	2	2.11	2.05	3.83	2.57	3.57	3.06	4.1	2	4.24	2.65	3.9	2.63	4.55	2.69	3.17	2.46	2.41	2.11	4	2.6		19
1284	ujma	disparagement	N	4	15	2.6	1.71	2.52	1.44	2.67	1.98	5	2.45	5.09	2.45	4.89	2.51	3.36	1.88	3.36	1.87	3.35	1.95	4.57	2.29	4.09	2.43	5.16	2.01	4.86	2.3	4.71	2.51	5	2.12	4.78	2.52	4.35	2.43	5.19	2.58
1285	ukaranie	punishment	N	8	71	2.98	1.24	2.75	1.37	3.18	1.1	5.26	2.41	5.22	2.32	5.29	2.53	4.55	2.85	3.92	2.71	5.47	2.87	5.74	2.74	5.64	2.9	5.85	2.62	4.85	2.46	4.15	2.16	5.52	2.58	4.19	2.48	4.35	2.81	4	2.08		335
1286	układność	urbanity	N	9	13	5.59	1.56	5.9	1.25	5.29	1.79	3.26	1.94	2.81	1.57	3.71	2.19	4.88	2.47	4.88	2.83	4.89	2	6.02	1.96	6.17	1.87	5.84	2.09	4.98	2.16	5.14	2.29	4.79	2.04	4.48	2.25	4.3	2.27	4.68	2.29
1287	ukłucie	prick	N	7	735	3.33	1.88	2.88	1.41	3.64	2.12	5.57	2.45	5.65	2.39	5.47	2.59	4.05	2.43	4.1	2.4	4	2.51	5.24	2.32	5.1	2.51	5.4	2.16	3.6	2.29	4	2.37	3.11	2.13	4.86	2.46	5	2.45	4.71	2.51		946
1288	ukochana	loved / sweetheart	N	8	771	8.26	1.75	8.45	1.82	8.09	1.7	6.38	2.97	6.76	2.74	6	3.21	6.8	2.08	6.85	1.9	6.76	2.28	1.79	1.6	1.71	1.81	1.89	1.32	8.05	1.7	8.13	1.32	7.95	2.09	5.29	3.28	5.63	3.32	4.83	3.26	2	264	424
1289	ukochany	loved / sweetheart	N	8	825	7.93	1.84	8.33	1.83	7.52	1.81	5.91	3.3	6.81	3.14	5.05	3.29	5.98	2.66	6.63	2.54	5.38	2.67	1.9	1.66	1.94	1.65	1.88	1.7	7.38	1.96	8.16	1.26	6.67	2.22	3.84	2.77	4.27	2.86	3.38	2.65	2	264	424
1290	ukojenie	relief	N	9	334	7.14	1.72	7.25	1.62	7	1.88	2.37	2.12	2.26	2.28	2.45	2.02	4.69	1.96	4.3	2.14	5.16	1.64	4.14	2.03	4.4	2.04	3.91	2.04	6.1	2.42	6	2.47	6.21	2.42	4.1	2.3	3.87	1.98	4.37	2.67
1291	ukryć	hide	V	5	6628	4.38	1.15	4.19	1.17	4.5	1.14	4.6	2.2	4.68	2.31	4.52	2.16	3.49	2.03	3.45	2.15	3.52	1.94	5.41	1.85	5.59	1.97	5.27	1.78	4.35	1.76	4.62	1.63	4.09	1.87	3.95	2.13	3.55	1.73	4.32	2.42		207
1292	ukrzyżować	crucify	V	10	43	1.67	1.49	1.59	1.74	1.75	1.21	6.36	2.98	6.73	3.07	5.95	2.89	3.95	3.06	3.24	2.79	4.67	3.21	4.88	3.13	5	3.25	4.74	3.05	5.61	3.01	5.4	2.93	5.81	3.14	5.78	2.68	5.1	2.65	6.43	2.6		91
1293	ukształtować	shape	V	12	126	5.88	1.71	5.82	1.56	5.95	1.88	3.5	2.09	4	2.14	2.95	1.93	6.62	2.22	6.36	2.48	7	1.77	6.12	2.37	6.16	2.03	6.09	2.66	6.7	1.78	6.73	1.78	6.67	1.83	3.53	2.32	3.53	1.93	3.52	2.68
1294	ulepszenie	improvement	N	11	30	7.21	1.51	7.18	1.82	7.25	1.12	5.76	2.03	5.82	1.87	5.7	2.25	6.14	2.37	5.29	2.35	6.95	2.13	6.1	2.52	5.14	2.41	7.16	2.24	6.56	1.94	6.76	2.03	6.25	1.81	4.69	2.33	4.74	2.83	4.65	1.9
1295	ulga	relief	N	5	801	7.67	1.44	7.9	0.94	7.43	1.8	3.29	2.51	3.05	2.55	3.58	2.5	5.24	2.55	4.55	2.36	6	2.6	4.69	2.37	4.74	2.78	4.63	1.83	5.88	2.13	6.24	1.97	5.52	2.27	3.88	2.48	3.45	2.48	4.29	2.47
1296	ulica	street	N	5	2164	4.55	1.64	4.42	1.61	4.72	1.71	5.29	2.06	5.32	2.42	5.25	1.65	4.38	1.91	4.43	2.33	4.32	1.29	5.48	2.29	5.76	2.14	5.19	2.44	3.76	2.2	3.67	2.17	3.83	2.26	6.43	2.25	6.13	2.29	6.83	2.2		412
1297	ulżenie	relieve	N	7	12	6.76	1.27	6.48	1.12	7.11	1.37	4.07	2.54	3.95	2.57	4.2	2.57	5.02	2.31	5.81	2.38	4.24	2	4.07	2.16	4.23	2.05	3.89	2.33	5.12	2.8	5.48	2.66	4.76	2.96	4.07	2.26	4.13	2.19	4	2.4
1298	ułomność	handicap	N	8	98	2.67	1.49	2.35	1.23	3.05	1.72	3.62	2.06	3.17	2.15	4.16	1.86	2.51	1.79	2.14	1.04	2.95	2.34	4.31	3.04	3.9	3.13	4.68	2.98	3.88	2.58	3.7	2.4	4.1	2.83	3.88	2.66	4.05	2.61	3.7	2.77		780
1299	umowa	agreement	N	5	837	5.57	1.45	5.43	1.34	5.74	1.59	4.1	2.05	4.29	1.9	3.9	2.22	4.95	1.91	5.3	1.79	4.5	2.01	6.9	1.95	6.67	2.35	7.14	1.46	6.12	1.9	6.05	2.01	6.18	1.84	5.48	1.99	5.41	2.09	5.55	1.93		631
1300	umysł	mind	N	5	8441	7.41	1.73	7.63	1.67	7.23	1.8	5.36	2.57	6.1	2.55	4.62	2.44	7.07	2.47	7.76	1.92	6.41	2.79	7.68	2.29	8.05	1.99	7.33	2.54	7.68	1.86	8.06	1.61	7.42	2	3.63	2.75	3.15	2.68	4.1	2.81		877
1301	upadek	fall	N	6	1743	2.08	1.35	1.79	1.13	2.33	1.49	4.55	2.86	5.25	3.03	3.7	2.45	3.28	2.51	3.1	2.61	3.45	2.46	3.9	2.49	3.95	2.56	3.86	2.47	4.38	2.35	4.45	2.56	4.32	2.19	4	2.57	4.4	2.68	3.64	2.46		743
1302	upalny	scorching	A	6	362	5.31	2.41	5.64	2.38	4.95	2.46	4.69	2.53	5.14	2.93	4.2	1.96	5.29	2.09	6.26	1.73	4.48	2.04	4.67	2.39	4.17	2.44	5.33	2.2	4.6	2.5	4.64	2.79	4.55	2.21	6.27	2.5	6.15	2.83	6.38	2.2		975
1303	upokorzenie	humiliation	N	11	434	1.54	1	1.4	0.6	1.67	1.28	6.69	2.41	7.19	2.4	6.19	2.38	2.88	2.37	3.33	2.76	2.32	1.67	3.79	2.66	3.65	2.46	3.95	2.93	4	2.72	4.32	3.01	3.63	2.36	4.69	2.88	3.96	2.65	5.58	2.95
1304	uprowadzenie	abduction	N	12	103	2.24	1.76	2.35	1.87	2.11	1.66	6.93	2.22	7.33	2.11	6.5	2.31	3.05	2.73	2.65	2.5	3.56	2.99	3.88	2.4	3.76	2.28	4	2.57	6.33	2.63	6.8	2.48	5.91	2.74	5.05	2.7	4.86	2.68	5.25	2.79		621
1305	uprzejmość	kindness	N	10	836	7.72	1.33	8.19	0.87	7.27	1.55	4.43	2.59	4.11	2.73	4.71	2.49	5	2.14	4.31	2.09	5.46	2.08	4.68	2.6	3.63	2.54	5.62	2.31	6.81	1.56	6.86	1.67	6.76	1.48	4.35	2.24	3.89	2.11	4.73	2.31		246
1306	uprzejmy	polite	A	8	1665	7.02	1.32	7.55	1.06	6.45	1.36	4.2	1.91	3.96	1.99	4.53	1.81	4.93	2.21	5	2.07	4.85	2.41	4.33	2.63	3.7	2.65	5.05	2.48	6.07	2.16	6.19	2.04	5.95	2.31	4.1	2.42	5	2.49	3.05	1.9
1307	uratowanie	rescue	N	11	334	8.29	0.93	8.3	0.8	8.29	1.06	5.17	2.82	4.86	2.82	5.48	2.86	6.86	1.79	6.79	1.82	6.95	1.81	4.31	2.46	4.26	2.32	4.37	2.69	6.98	2.14	7.59	1.62	6.26	2.47	5.43	2.76	5.22	2.68	5.68	2.91
1308	uraz	trauma	N	4	261	2.63	1.48	2.43	1.5	2.89	1.45	5.52	2.66	5.67	2.63	5.38	2.75	3.36	1.96	3.65	1.61	3	2.31	4.29	2.88	4.41	3.23	4.15	2.52	5.31	2.47	5.09	2.79	5.55	2.11	3.9	2.71	3.86	2.55	3.95	2.95		616
1309	uroczysty	solemn	A	9	524	6.36	1.78	6.54	1.86	6.11	1.68	4.81	2.22	4.32	2.63	5.35	1.57	5.9	1.75	6.09	1.83	5.68	1.67	4.55	2.45	4.52	2.58	4.57	2.38	5.95	2.07	5.39	2.23	6.38	1.88	5.9	2.25	5.54	2.02	6.39	2.5		405
1310	urodziny	birthday	N	8	1141	7.5	1.94	7.91	1.5	7	2.31	6.36	2.6	6.71	2.74	6	2.47	6.63	1.95	7.05	1.61	6.24	2.19	4	2.14	3.68	1.96	4.35	2.32	6.12	2.49	6.18	2.72	6.05	2.27	4.29	2.71	4.14	2.9	4.43	2.56		39
1311	urok	charm / glamour	N	4	1542	7.48	1.44	7.57	1.5	7.38	1.4	6.02	2.67	6.35	2.87	5.73	2.51	5.52	2.31	5.5	2.54	5.55	2.09	1.95	1.5	1.45	0.96	2.53	1.81	5.69	2.3	6.62	2.01	4.76	2.23	3.88	2.81	3.91	2.89	3.82	2.79	2	68
1312	urwisko	cliff	N	7	380	3.76	1.75	3.35	1.57	4.14	1.86	5.62	2.44	5.64	2.74	5.6	2.14	4	2.53	3.95	2.7	4.05	2.39	5.1	2.44	5.24	2.76	4.95	2.13	4.43	2.64	4.32	2.53	4.56	2.83	6.24	2.56	6.8	2.02	5.71	2.94		553
1313	urządzenie	appliance	N	10	2630	5.38	1.5	4.77	1.41	6.05	1.32	3.34	2.07	3.3	2.03	3.39	2.17	5.24	2.2	4.9	1.79	5.57	2.54	6.17	2.38	5.75	2.47	6.57	2.27	4.81	2.56	5.18	2.32	4.4	2.8	5.45	2.45	5.68	2.5	5.2	2.44		641
1314	usidlenie	ensnare	N	9	9	2.55	1.47	2.29	1.23	2.81	1.66	4.63	2.59	4.91	2.49	4.32	2.73	3.12	2.57	3.09	2.72	3.15	2.46	4.88	2.77	4.78	2.95	5	2.6	4.6	2.5	4.1	2.49	5.1	2.47	5.17	2.55	5.7	2.45	4.67	2.59
1315	uspokajać	soothe	V	9	342	6.21	1.71	6.55	1.64	5.91	1.76	2.83	1.94	2.76	1.76	2.9	2.14	5.07	2.28	5.3	2.41	4.86	2.2	5.29	2.3	5.13	2.17	5.5	2.5	6.05	2.03	6.09	2.27	6	1.78	4.52	2.51	4.83	2.39	4.11	2.68
1316	uspokojenie	calm	N	12	280	7.1	1.43	7.29	1.52	6.83	1.29	2.29	2.15	2.05	2.5	2.5	1.82	4.64	2	4.13	2.01	5.26	1.85	5.26	2.48	4.9	2.29	5.57	2.64	5.74	2.57	5.78	2.41	5.68	2.81	3.21	2.07	2.96	1.94	3.53	2.22
1317	usprawiedliwiać	justify / excuse	V	15	298	4.5	1.48	4.68	1.06	4.33	1.8	5.05	1.82	4.96	2.01	5.15	1.6	4.73	2.17	5.25	2.17	4.2	2.09	5.29	2.67	5.95	2.54	4.68	2.7	5.26	2.6	6.55	2.21	4.09	2.41	5.48	2.58	4.7	2.64	6.18	2.36	2	153
1318	ustalanie	setting	N	9	370	5.42	1.61	5.23	1.57	5.62	1.66	3.24	1.88	3.59	1.99	2.85	1.73	6.52	2.29	6.08	2.47	7.18	1.88	6.74	2.24	6.16	2.39	7.22	2.04	5.95	2.21	5.91	1.8	6	2.63	4.23	2.08	4.47	1.81	4	2.32
1319	uszczypnąć	tweak	V	10	56	4	1.75	3.55	1.26	4.5	2.09	4.83	2.15	5.18	2.11	4.45	2.19	4.91	2.24	4.43	2.18	5.36	2.26	3.95	2.12	4.19	2.27	3.68	1.97	3.41	1.97	2.96	2.19	4.13	1.36	5.14	2.64	5.47	2.76	4.87	2.56
1320	uszkodzenie	damage	N	11	420	2.76	1.48	2.77	1.51	2.75	1.48	5.6	2.6	5.59	2.81	5.6	2.44	4.24	2.44	4.19	2.79	4.29	2.1	4.9	2.29	4.87	2.22	4.95	2.44	5.07	2.36	5.6	2.23	4.57	2.42	5.56	2	5.3	1.95	5.81	2.06		712
1321	uśmiech	grin	N	7	11056	7.71	1.8	7.89	1.1	7.53	2.32	5.51	2.52	5.77	2.65	5.24	2.41	6.28	2.33	6.56	2.18	6.05	2.48	3.12	2.3	3	2.15	3.23	2.47	7.07	2.29	7.6	2.11	6.59	2.38	3	2.59	2.9	2.99	3.09	2.22		773
1322	utopić	drown	V	6	369	2.17	1.59	1.82	1.37	2.55	1.76	5.68	2.65	5.45	2.76	5.9	2.59	3.81	2.81	3.61	2.9	4.05	2.76	4.68	2.78	4.8	2.89	4.57	2.73	4.93	2.72	5.2	2.61	4.68	2.85	4.86	2.55	4.1	2.69	5.55	2.26		591
1323	utrapienie	nuisance	N	10	158	2.62	1.94	2.2	1.74	3	2.07	4.59	2.01	4.26	1.69	4.86	2.25	3.55	2.59	2.86	2.41	4.24	2.62	5.28	2.92	5.33	3.1	5.23	2.81	4.93	2.29	5.1	2.15	4.75	2.47	4.05	2.43	4.33	2.68	3.82	2.24		908
1324	utrudniać	hinder	V	9	334	3.4	1.53	3.13	1.15	3.58	1.74	4.53	2.49	4.74	2.47	4.33	2.56	4.77	2.42	4.41	2.59	5.14	2.22	5.69	1.99	5.76	2.08	5.64	1.97	4.35	2.1	4.67	2.42	4.05	1.76	5.19	2.42	5	2.62	5.36	2.28		790
1325	utrudnienie	handicap	N	11	39	3.63	1.95	3.59	1.65	3.67	2.27	4.98	2.42	5.05	2.44	4.9	2.47	4.46	2.45	4.68	2.8	4.21	2.02	5.69	1.89	5.95	1.68	5.4	2.11	4.71	2.41	4.09	2.37	5.4	2.33	5.19	2.62	4.65	2.62	5.84	2.52		781
1326	utrudzony	weary	A	9	40	3.6	1.57	3.63	1.21	3.57	1.86	3.89	2.09	4.17	2.16	3.55	2.01	3.83	1.91	3.85	2.41	3.8	1.28	4.57	2.59	4.6	2.82	4.55	2.42	4.81	2.37	4.95	2.16	4.68	2.59	3.17	2.06	3.2	1.94	3.14	2.21
1327	uwięzienie	imprisonment	N	10	46	1.86	1.22	1.65	0.78	2.11	1.59	5.43	2.85	5.86	2.7	4.95	3	2.17	2.11	2.14	2.48	2.19	1.72	5.07	2.7	4.91	2.49	5.26	2.98	4.9	3.24	4.76	3.22	5.05	3.32	4.77	2.92	4.88	3.17	4.63	2.65
1328	uwolnienie	release	N	11	563	7.1	1.57	7.04	1.64	7.16	1.54	5.17	2.32	5.65	2.29	4.58	2.27	6.41	2.19	6.27	2.14	6.58	2.29	5.36	2.37	5.15	2.46	5.55	2.32	6.35	2.62	6.43	2.74	6.25	2.53	4.93	2.66	4.73	2.55	5.15	2.83
1329	uzależnienie	dependence	N	12	105	2.93	2.21	2.65	1.57	3.19	2.69	6.5	2.42	6.48	2.66	6.52	2.23	3.67	3.26	3.96	3.56	3.32	2.91	3.26	2.39	3.83	2.35	2.58	2.32	4.9	2.8	5.36	2.92	4.37	2.63	3.48	2.74	3.65	2.85	3.26	2.66
1330	uzależniony	addicted	A	11	169	3.12	2.05	3.17	1.95	3.05	2.22	5.71	2.73	6.1	2.74	5.3	2.74	2.51	2.17	2.52	2.13	2.5	2.28	4.62	2.58	4.95	2.5	4.29	2.67	4.98	2.69	4.6	2.96	5.32	2.44	3.29	2.4	3.45	2.54	3.1	2.29		628
1331	uzdrowić	heal	V	8	166	7.53	1.65	7.56	1.09	7.5	1.96	3.88	2.61	3.32	2.63	4.38	2.56	6.56	2.09	6.32	2.38	6.81	1.75	4.79	2.64	4	2.52	5.41	2.61	6.86	2.24	7	2.49	6.73	2.03	4.36	2.4	4.2	2.38	4.5	2.46		786
1332	wakacje	vacation	N	7	1644	8.21	1.54	7.95	1.89	8.48	1.03	5.95	3.13	6.2	3.16	5.7	3.16	6.85	2.04	6.95	1.96	6.74	2.18	3.93	2.12	3.55	2.15	4.35	2.06	6.33	2.58	6.18	2.52	6.5	2.7	6.9	2.77	6.96	2.84	6.84	2.75		468
1333	walczyć	fight	V	7	5708	5.52	1.77	5.24	2.01	5.89	1.37	6.63	2.47	6.83	2.26	6.45	2.68	6.33	2.41	5.95	2.42	6.68	2.4	5.12	2.97	6.15	2.58	4.18	3.05	6.38	2.21	6.25	2.57	6.5	1.87	4.31	2.39	4.4	2.58	4.23	2.27		751
1334	walentynka	valentine	N	10	2	7.24	1.51	7.26	1.74	7.22	1.22	5.29	2.69	5.67	2.59	4.9	2.79	5.19	2.47	4.91	2.79	5.53	2.04	3.1	2.81	3.14	3.28	3.05	2.26	5.5	2.95	5.18	2.99	5.85	2.94	4.74	3.08	5.09	2.96	4.35	3.25		469
1335	wampir	vampire	N	6	701	3.7	2.24	3.3	1.95	4.1	2.49	4.83	2.56	4.36	2.48	5.37	2.61	5.88	2.56	5.86	2.57	5.9	2.61	4.48	2.73	3.83	2.61	5.26	2.75	2.74	2.65	2.09	2	3.53	3.15	4.67	3.06	4.9	2.98	4.43	3.19		470
1336	wandal	vandal	N	6	41	2.3	1.65	2.15	1.35	2.45	1.93	6.59	2.51	6.86	2.46	6.26	2.6	5.4	2.82	6.19	2.75	4.62	2.73	4.12	2.47	4.13	2.65	4.11	2.31	3.64	2.36	3.09	2.17	4.32	2.45	5.33	2.91	5.33	2.89	5.33	3.01		471
1337	wanna	bathtub	N	5	189	6.6	1.73	6.59	2.04	6.6	1.35	3	2.36	3.13	2.6	2.83	2.07	5.21	2.43	5.24	2.77	5.19	2.11	4.66	2.2	4.4	2.21	4.9	2.21	5.07	2.8	5.36	2.89	4.75	2.73	5.6	2.52	5.82	2.22	5.35	2.85		652
1338	wąż	snake	N	3	2574	3.9	2.3	3.04	2.2	4.95	2.01	4.86	2.76	6	2.91	3.47	1.84	5.17	2.34	5.24	2.84	5.1	1.76	5.21	2.5	5.21	2.72	5.22	2.37	3.76	2.69	3.83	2.84	3.67	2.54	5.48	2.6	5.57	2.98	5.38	2.22		609
1339	wdzięczność	gratitude	N	11	1619	7.24	1.32	7.48	1.47	6.95	1.08	4.9	2.26	5.09	2.25	4.68	2.31	5.22	2.12	5.5	1.87	4.89	2.38	3.69	2.45	3.25	2.57	4.09	2.33	6.84	2.24	6.96	2.48	6.7	1.98	4.55	2.49	4.32	2.1	4.8	2.89
1340	wdzięczny	grateful	A	9	2291	7.18	1.35	7.58	1.12	6.79	1.47	4.3	2.08	4	2.29	4.62	1.83	5	2.26	5.17	2.43	4.86	2.17	3.12	1.9	2.95	1.67	3.27	2.12	6.57	2.23	6.25	2.31	6.86	2.17	3.24	2.3	3.05	2.28	3.41	2.36		193
1341	werwa	zest	N	5	26	7.37	1.58	7.05	1.88	7.67	1.2	6.38	2.4	6.9	2.39	5.86	2.35	7.4	1.65	7.63	1.5	7.11	1.82	3.9	2.49	3.61	2.5	4.26	2.49	5.71	2.33	5.86	2.32	5.53	2.39	4.17	2.49	4.22	2.58	4.11	2.45		1040
1342	wesołość	gaiety	N	8	903	8.12	0.94	8.35	0.88	7.91	0.97	5.88	2.26	6.1	2.49	5.68	2.06	5.95	1.91	5.5	2.22	6.45	1.39	3.27	2.33	2.22	1.24	4.61	2.73	5.86	2.42	6.12	2.35	5.47	2.53	4.33	2.74	4.14	3.08	4.52	2.4
1343	wesoły	jolly / merry	A	6	1623	7.46	1.53	7.37	1.8	7.55	1.3	5.98	2.41	6.43	2.25	5.52	2.54	6.42	2.3	6.62	2.36	6.23	2.29	3.28	1.83	3.42	2.09	3.14	1.59	6.1	2.2	6.25	2.41	6	2.11	3.5	2.63	3.45	2.76	3.55	2.56	2	872
1344	wesz	louse	N	4	127	2.69	1.76	2.81	1.36	2.57	2.11	4.86	3.02	5.62	3.2	4.14	2.71	2.93	2.18	2.89	2.33	2.95	2.09	5.23	2.36	6.06	2.43	4.67	2.18	3.75	2.67	3.26	2.33	4.19	2.93	5.63	2.71	5.36	2.94	5.9	2.49		262
1345	węzeł	knot	N	5	977	4.74	1.54	4.67	1.32	4.82	1.76	3.28	2.15	2.84	1.42	3.67	2.61	5.15	2.44	6.13	2.22	4.5	2.41	5.73	2.28	6	2.43	5.48	2.16	4.14	2.45	3.18	2.38	5.14	2.13	4.78	1.79	4.89	1.91	4.68	1.73		836
1346	wiara	faith	N	5	2216	6.69	1.96	6.62	1.53	6.76	2.34	4.07	2.68	4.59	2.48	3.47	2.84	5.74	2.79	5.73	2.95	5.75	2.69	3.31	2.67	3.61	2.78	2.95	2.57	6.55	2.6	6.52	2.68	6.57	2.58	3.8	2.58	3.6	2.64	4	2.57
1347	wiatrak	windmill	N	7	235	5.75	1.69	5.55	1.7	5.95	1.7	3.59	2.19	3.09	2.02	4.16	2.29	4.9	2.38	4.71	2.57	5.1	2.21	5.26	2.11	5.26	1.96	5.26	2.33	4.02	2.61	3.91	2.43	4.16	2.87	5.95	2.21	6.19	2.11	5.71	2.33		1032
1348	widelec	fork	N	7	629	5.57	1.65	5.48	1.61	5.68	1.73	3.16	1.84	3.67	1.68	2.7	1.89	4.74	1.82	4.45	1.76	5	1.88	5.69	2.08	6.6	2.04	4.86	1.78	2.74	2.3	2.1	1.71	3.32	2.63	5.31	2.56	5.85	2.54	4.82	2.54		560
1349	wiedza	knowledge	N	6	2420	7.65	1.19	7.81	1.25	7.5	1.14	4.55	2.6	4.58	2.63	4.52	2.64	7.45	1.93	7.38	2.16	7.5	1.82	7.1	2.31	7.21	2.07	7	2.55	6.93	2.15	6.73	2.43	7.14	1.85	4	2.5	4.06	2.53	3.95	2.54		249
1350	wielkoduszność	magnanimity	N	14	133	7.81	1.02	8.13	0.8	7.39	1.14	4.68	2.81	4.95	2.88	4.45	2.81	5.55	2.36	4.91	2.17	6.32	2.4	2.91	2.43	2.15	1.53	3.57	2.87	5.93	2.78	6.13	2.6	5.68	3.04	3.57	2.62	2.96	2.53	4.32	2.6
1351	wierny	loyal	A	6	1455	7.64	1.56	7.81	1.4	7.48	1.72	4.51	3.03	4.24	3.32	4.77	2.79	5.83	2.55	5.74	2.83	5.9	2.34	3.3	2.97	2.5	2.28	3.83	3.29	7.03	2.12	7.21	2.51	6.86	1.74	3.63	2.53	3.64	2.44	3.62	2.67		265
1352	wieś	village	N	4	2689	6.03	1.97	6.1	1.86	5.95	2.11	3.59	2.82	2.5	2.3	4.84	2.89	4.57	2.14	4.57	2.01	4.57	2.31	4.24	1.95	4.26	2.07	4.21	1.84	4.83	2.54	5.09	2.56	4.53	2.55	5.5	2.47	5.9	2.64	5.1	2.28		477
1353	wietrzyk	breeze	N	8	483	5.76	1.71	6.04	1.36	5.42	2.04	2.81	1.81	2.81	2.02	2.81	1.63	4.41	2.17	4.4	2.37	4.43	2.01	3.98	1.99	3.45	1.74	4.55	2.14	3.54	2.24	2.73	2	4.47	2.17	6.69	1.83	6.52	1.83	6.86	1.85		669
1354	wieża	tower	N	5	1556	5	1.84	4.26	1.79	5.94	1.47	3.36	2.16	3.62	2.22	3.1	2.12	4.79	2.54	4.65	2.55	4.95	2.59	5.29	2.03	4.86	1.96	5.75	2.05	4.17	2.71	4	2.39	4.35	3.08	5.71	2.65	5.45	2.65	6	2.7		1016
1355	więzienie	jail / prison	N	9	1236	1.9	1.19	1.94	1.39	1.88	1.05	5.6	3.02	6.17	3.07	4.89	2.88	3.41	2.65	2.4	2.09	4.38	2.82	5.39	2.69	5.48	3.01	5.3	2.39	4.21	2.55	4.48	2.59	3.89	2.54	5.16	2.94	4.91	2.94	5.43	2.99	2	329
1356	Wigilia	christmas eve	N	7	203	7.77	1.62	7.82	1.59	7.71	1.68	4.17	3	4.41	2.87	3.9	3.19	5.76	2.38	5.48	2.8	6.18	1.55	3.5	2.77	3.47	3.08	3.52	2.56	6.42	2.29	6.5	2.39	6.33	2.24	5.63	2.44	5.89	2.28	5.38	2.6
1357	wina	fault	N	4	9887	2.73	1.74	2.79	1.84	2.67	1.68	5.07	2.57	4.88	2.52	5.3	2.68	2.65	2.01	2.5	2.37	2.8	1.61	3.62	2.26	4.05	2.48	3.23	2.02	5.83	2.54	5.85	2.66	5.82	2.48	2.95	2.43	3	2.15	2.91	2.71		747
1358	winda	elevator	N	5	1000	4.95	1.66	4.68	1.83	5.19	1.5	4.16	2.34	4.04	2.44	4.3	2.27	4.56	2.19	4.21	1.75	4.9	2.53	6.1	2.18	5.7	2.43	6.45	1.92	3.24	2.48	3.45	2.28	3.05	2.68	5.07	2.34	4.75	2.36	5.36	2.34		738
1359	winny	guilty	A	5	1226	2.74	1.9	2.05	1.35	3.42	2.14	5.49	2.59	5.95	2.36	5	2.77	3.45	2.59	3.11	2.47	3.73	2.71	5.02	2.52	5.55	2.52	4.55	2.48	5.26	2.63	4.35	2.66	6.09	2.37	4.33	2.14	4.55	2.16	4.14	2.14		197
1360	wino	wine	N	4	4214	7.03	1.59	6.9	1.89	7.15	1.27	5.05	2.83	4.27	2.75	5.95	2.72	4.81	2.31	4.9	2.41	4.71	2.26	4	2.5	4.35	2.53	3.58	2.46	4.36	2.62	4.39	2.84	4.32	2.4	5.55	2.38	5.33	2.58	5.76	2.21		496
1361	wiosna	spring	N	6	1541	7.67	1.34	7.79	1.14	7.5	1.58	6.1	2.37	6.32	1.94	5.84	2.83	5.6	2	6.09	1.73	5	2.19	3.1	2.31	2.67	2.11	3.52	2.48	5.4	2.6	5.11	2.61	5.63	2.63	6.69	2.6	6.54	2.7	6.89	2.52		993
1362	wiotki	flabby	A	6	70	3.84	1.76	3.96	1.84	3.68	1.7	3.11	2.22	3.56	2.15	2.7	2.25	3.45	2.18	2.95	2.46	3.91	1.82	4.67	1.66	4.8	2.04	4.55	1.26	2.57	2.01	2.15	1.87	2.95	2.1	4.26	2.54	3.65	2.5	4.82	2.5		167
1363	witalność	vitality	N	9	62	7.45	1.53	7.41	1.05	7.5	1.96	5.9	2.5	5.95	2.61	5.85	2.43	6.23	2.42	5.62	2.64	6.82	2.08	4.88	2.3	4.33	2.08	5.47	2.44	7.1	1.46	7.04	1.57	7.19	1.33	4.24	2.91	3.95	3.01	4.48	2.87
1364	wizja	vision	N	5	1349	6.1	2.22	5.45	2.14	6.75	2.15	4.54	2.51	4	2.67	5.16	2.22	5.33	2.57	5.33	2.67	5.33	2.54	5.19	2.92	4.61	3	5.89	2.75	5.83	2.19	5.04	2.34	6.79	1.55	4.07	2.67	4.05	2.73	4.1	2.68		480
1365	woda	water	N	4	11087	7.28	1.57	6.75	1.68	7.8	1.28	3.76	2.61	3.68	2.75	3.84	2.5	4.86	2.63	5.1	2.9	4.62	2.38	3.95	2.39	4	2.28	3.89	2.58	6.76	2.72	7.13	2.44	6.32	3.04	6.05	2.53	6.81	2.34	5.29	2.53		486
1366	wodospad	waterfall	N	8	360	7.1	1.72	6.6	1.76	7.6	1.57	5.37	2.83	4.91	2.96	5.89	2.64	5.07	2.6	5.05	2.87	5.1	2.36	4.36	2.51	4.48	2.31	4.21	2.78	4.55	2.48	4.22	2.45	4.95	2.53	6.36	2.67	6.52	2.71	6.19	2.68		487
1367	wojna	war	N	5	7418	1.88	1.65	1.7	1.42	2.05	1.88	7.27	2.5	7.68	2.28	6.79	2.72	4.6	3.22	4.81	3.31	4.38	3.2	5.36	3.23	5.26	3.35	5.47	3.17	6.43	2.91	5.52	3.16	7.53	2.17	6.33	2.52	6.1	2.72	6.57	2.36		482
1368	wojsko	army	N	6	2893	4.98	2.32	4.36	1.97	5.65	2.54	5.37	2.42	5.09	2.19	5.72	2.7	6.43	2.83	6.86	2.65	6	3	6.05	2	6	1.95	6.1	2.1	4.95	2.52	5.18	2.42	4.7	2.66	6.24	2.59	6.41	2.58	6.05	2.67		23
1369	wolność	freedom / liberty	N	7	4603	7.81	1.69	8.19	1.17	7.43	2.04	6.09	2.84	6.19	2.96	6	2.79	7.88	1.38	8.16	1.12	7.62	1.56	4.38	2.44	4.06	2.32	4.58	2.54	7.4	2.15	7.58	1.95	7.24	2.34	4.86	2.92	4.82	3.08	4.9	2.81	2	255
1370	wolny	free	N	5	4230	6.8	2.04	6.88	1.64	6.68	2.52	4.71	2.86	4.83	2.73	4.6	3.03	6.98	2.59	6.35	3.27	7.55	1.65	4.83	2.9	5	3.13	4.68	2.75	6.88	2.33	6.75	2.22	7	2.47	4.4	2.85	4.4	2.78	4.41	2.97		172
1371	woń	odor	N	3	2810	5.07	1.66	5.19	1.5	4.95	1.83	4	2.29	3.45	1.92	4.57	2.54	4.13	1.71	3.9	1.92	4.37	1.46	4.22	2.02	3.95	2.04	4.5	2.01	4.02	2.31	3.77	2.49	4.3	2.13	5.9	2.57	6.65	2.33	4.69	2.55
1372	wóz	wagon	N	3	5906	5.33	1.62	4.75	1.16	5.9	1.83	3.61	2.18	3.86	2.25	3.32	2.11	4.67	2.19	4.62	2.38	4.71	2.05	5.71	2.06	5.13	1.66	6.42	2.32	3.31	2.1	3.13	2.1	3.53	2.14	5.64	2.16	5.62	2.2	5.67	2.18		1029
1373	wpisywanie	typing	N	10	14	5.1	1.67	4.95	1.36	5.26	2	3.38	2.02	3.19	1.72	3.57	2.31	4.31	2.07	3.95	2.24	4.7	1.84	5.76	2.24	5.55	2.4	6	2.08	4.41	2.52	5.04	2.77	3.61	1.94	5.14	1.96	5.6	1.73	4.73	2.1
1374	wrażliwość	sensitivity	N	10	561	6.76	1.45	6.96	1.52	6.53	1.35	3.93	2.13	4.13	2.24	3.68	2.03	4.66	2.46	4.68	2.51	4.63	2.45	2.88	2.14	2.4	1.6	3.32	2.5	5.91	2.72	6.35	2.67	5.4	2.76	3.24	2.62	3.32	2.53	3.15	2.78
1375	wrogi	hostile	A	5	408	2.73	1.63	2.25	1.13	3.04	1.85	6.23	2.58	7.11	2.08	5.43	2.77	4.33	2.94	4.86	3.06	3.76	2.77	5.08	2.62	5.06	2.68	5.09	2.64	4.58	2.59	4.29	2.59	4.86	2.62	5.52	2.81	6.1	2.86	5	2.73		217
1376	wrogość	hostility	N	7	646	2.1	1.36	2.2	1.4	2	1.34	7	2.11	7.57	1.94	6.43	2.16	5.02	2.86	5.38	3.16	4.58	2.43	4.88	2.83	4.74	2.75	5.05	2.99	4.44	2.83	4.05	2.92	4.89	2.73	4.52	2.78	4.65	3.05	4.37	2.48
1377	wrzask	shriek	N	6	1757	2.36	1.5	2.04	1.36	2.74	1.59	7.07	2.48	7.17	2.44	6.95	2.59	5.46	2.64	5.95	2.21	4.89	3.02	4.31	2.7	5.3	2.6	3.41	2.52	3.74	2.59	3.3	2.38	4.25	2.79	4.64	2.99	4.55	2.89	4.75	3.16
1378	wrzasnąć	shriek	V	8	147	3.6	1.78	3.26	1.45	4	2.08	6.93	1.83	7.48	1.59	6.26	1.91	5.93	2.42	5.62	2.56	6.24	2.3	3.9	2.63	4.21	2.95	3.65	2.37	5.31	2.42	5.25	2.57	5.39	2.28	3.71	2.13	4.1	2.26	3.33	1.98		980
1379	wrzód	ulcer	N	5	268	2.34	1.56	1.96	1.11	2.83	1.92	4.36	2.41	4.86	2.17	3.86	2.57	3.38	2.09	3.83	2.44	2.84	1.46	5.5	2.12	5.45	2.34	5.55	1.9	4.21	2.41	3.55	2.26	4.95	2.42	4.74	2.23	4.73	2.25	4.75	2.27		461
1380	wschód słońca	sunrise	I	13		8	1.27	8.25	1.26	7.67	1.24	4.29	2.89	4.86	3.04	3.65	2.64	5.52	2.85	6.57	2.69	4.26	2.56	2.93	2.3	3.1	2.81	2.76	1.7	5.76	2.69	5.78	2.82	5.75	2.66	5.93	2.99	5.42	3.02	6.61	2.89		420
1381	wspaniałomyślność	generosity	N	17	130	7.59	1.2	7.6	1.23	7.57	1.21	3.9	2.71	4.71	3.07	3.1	2.07	6.47	2.07	6.58	2.19	6.32	1.97	4.5	2.62	4.78	2.54	4.16	2.75	6.59	2.24	6.95	2.19	6.16	2.27	4.43	2.99	4.09	3	4.84	3
1382	wspaniały	terrific	A	9	4330	8	1.31	8.1	1.26	7.9	1.37	6.21	2.76	5.88	2.83	6.67	2.68	7.21	2.01	7	2.43	7.45	1.43	3.62	2.4	3.55	2.28	3.7	2.58	6.55	2.33	6.19	2.4	6.9	2.26	4.4	2.86	4.5	3.01	4.33	2.81		431
1383	wspieranie	support	N	10	36	7.55	1.09	7.85	1.04	7.27	1.08	4.84	2.3	4.38	2.38	5.27	2.19	6.33	1.69	6	1.88	6.7	1.42	3.49	1.83	3.35	1.92	3.67	1.75	6.19	2.28	7.04	1.72	4.94	2.46	4.67	2.6	5.27	2.86	4.05	2.18
1384	wspomnienia	memories	N	11	5143	7.2	1.86	7.95	1.18	6.55	2.11	4.67	3.02	4.43	3.28	4.9	2.79	5.28	2.44	6.05	2.33	4.55	2.36	4.25	2.74	4.11	2.96	4.38	2.6	7.53	1.89	7.94	2.14	7.25	1.7	3.4	2.62	2.45	2.01	4.35	2.85		871
1385	współczucie	compassion	N	12	1436	6.12	2.12	6.63	2.06	5.44	2.06	4.37	2.23	4.53	2.39	4.23	2.14	4.67	2.29	4	2.43	5.47	1.87	2.49	1.62	2.5	1.47	2.48	1.78	5.71	2.49	6	2.41	5.37	2.61	3.9	2.86	3.7	2.8	4.16	2.99
1386	wstawiony	merry	A	9	97	5.47	2.26	4.73	2.19	6.24	2.12	5.48	2.13	5.64	2.17	5.3	2.13	5.05	2.55	5	2.57	5.12	2.6	4.02	2.44	3.53	2.48	4.43	2.39	4.09	2.5	3.68	2.48	4.52	2.5	4.25	2.11	4.95	2.07	3.62	1.99
1387	wstręt	disgust	N	7	1072	2.12	1.23	2	1.31	2.25	1.16	6.02	2.26	5.48	2.36	6.55	2.09	3.57	2.42	3.77	2.33	3.35	2.56	4.51	2.75	4.44	2.83	4.61	2.7	3.93	2.37	3.94	2.15	3.91	2.58	3.95	2.47	4.45	2.76	3.37	2.01
1388	wstręt do siebie	loathing for each other	I	16		1.98	1.69	1.67	1.28	2.29	2	5.56	2.95	5.32	3.05	5.81	2.89	2.6	2.37	2.52	2.4	2.68	2.4	4.88	2.34	4.29	2.37	5.5	2.19	5.36	2.96	6.18	2.89	4.45	2.84	3.02	2.5	3.12	2.53	2.88	2.53
1389	wstyd	shame	N	5	3525	2.42	1.14	2.59	1.14	2.24	1.14	5.28	2.65	6.15	2.43	4.4	2.62	2.27	1.69	2.55	2.11	1.95	0.97	3.24	2.25	3.14	2.14	3.35	2.41	5.74	2.72	6	2.65	5.45	2.84	3.57	2.73	3.65	2.6	3.47	2.95		386
1390	wszechstronność	versatility	N	15	11	7.63	1.22	7.5	1.1	7.79	1.36	4.38	2.78	4.62	2.65	4.14	2.94	6.74	2.3	6.59	2.56	6.9	2.02	5.95	2.38	5.77	2.39	6.15	2.41	6.17	2.5	6.83	2.15	5.33	2.72	4.69	2.72	4.95	2.95	4.45	2.54
1391	wszy	lice	N	4	743	2.07	1.22	2.38	1.43	1.76	0.89	5.77	2.9	6.05	3.11	5.5	2.74	3.1	2.18	2.95	2.25	3.24	2.17	5.15	2.18	5.56	2.66	4.88	1.8	3.9	2.26	3.79	2.1	4	2.45	5.44	2.59	5.41	2.87	5.48	2.34		256
1392	wścibski	nosy	A	8	145	3.33	1.79	3.43	2.04	3.21	1.47	5.6	2.32	6.35	2.08	4.68	2.31	5.61	2.61	5.77	2.88	5.42	2.32	5.33	2.66	5.1	2.81	5.55	2.56	3.65	2.17	3.74	2.56	3.55	1.67	3.76	2.42	3.95	2.46	3.55	2.42
1393	wścieklizna	rabies	N	11	24	2.81	1.67	2.9	1.74	2.73	1.64	6.43	2.7	6.33	2.43	6.5	2.93	5.1	2.96	5.36	3.11	4.71	2.78	4.21	2.41	4.09	2.74	4.35	2.06	4.34	2.78	3.9	2.49	4.76	3.03	4.86	2.77	4.87	2.83	4.84	2.77		340
1394	wściekłość	rage	N	10	3525	2.79	1.46	2.85	1.39	2.73	1.55	7	2.54	7.22	2.26	6.83	2.76	6.29	2.62	5.92	2.97	6.82	1.94	3.57	2.71	3.32	2.5	3.85	2.96	4.29	2.49	4.45	2.33	4.14	2.69	4.26	2.63	4.43	2.84	4.05	2.41		342
1395	wulgarność	vulgarity	N	10	43	2.95	1.48	2.85	1.27	3.05	1.69	6.33	2.4	6.62	2.71	6.05	2.06	5.44	2.96	6.17	2.99	4.53	2.74	4	2.54	3.7	2.38	4.37	2.73	3.73	2.25	3.45	2.04	4.05	2.48	3.57	2.86	4	3.13	3.05	2.46
1396	wulkan	volcano	N	6	404	4.93	2.32	5	2.32	4.85	2.39	6.71	2.3	6.68	2.15	6.74	2.54	5.24	3.12	5.57	3.09	4.9	3.19	3.64	2.23	3.13	1.74	4.26	2.62	4.05	2.5	3.78	2.39	4.37	2.65	5.83	2.6	5.48	2.79	6.19	2.42		619
1397	wybitny	outstanding	A	7	497	7.81	1.27	8.22	0.95	7.32	1.45	5.57	2.52	5.5	2.31	5.64	2.75	6.71	2.28	7.11	2.4	6.36	2.17	6.38	2.83	6.27	2.99	6.5	2.7	6.67	2.22	6.78	2.19	6.53	2.29	3.75	2.74	4.38	3.02	3.05	2.27		922
1398	wybrzeże	coast	N	8	1069	6.71	1.86	7.15	1.76	6.32	1.91	3.33	2.2	3.73	2.41	2.9	1.92	5.45	2.15	5.05	2.24	5.9	2.02	3.95	1.82	3.76	2.02	4.14	1.62	4.6	2.27	5.05	2.34	4.06	2.13	5.98	2.54	6.75	2.22	5.24	2.66		691
1399	wybuchowość	explosiveness	N	11	13	4.14	2.03	4	2.04	4.32	2.06	7.83	1.62	8.22	1.13	7.37	2.01	6.22	2.47	6.86	2.17	5.47	2.65	3.43	2.67	4.25	3.26	2.68	1.76	4.95	2.71	4.57	2.71	5.4	2.7	3.83	2.78	3.82	3.03	3.85	2.56
1400	wycofany	aloof	A	8	37	2.81	1.42	2.39	1.37	3.32	1.34	3.2	2.37	2.95	2.31	3.45	2.46	2.41	1.99	2.17	2.04	2.72	1.93	4.6	2.37	4.95	2.4	4.24	2.34	4.14	2.59	3.95	2.84	4.32	2.4	3.05	2.47	3	2.69	3.1	2.27		13
1401	wyczulony	sensitive	A	9	147	4.98	1.41	4.77	1.38	5.2	1.44	5.15	1.94	5.91	1.73	4.17	1.79	5.19	2.52	5.23	2.65	5.15	2.43	4.81	2.64	4.13	2.46	5.6	2.68	5.36	1.91	5.43	1.94	5.29	1.93	4.73	2.59	3.55	2.44	6.11	2.05
1402	wydajność	performance	N	9	171	6.62	1.79	6.8	1.77	6.45	1.84	4.72	2.31	5.19	2.32	4.27	2.27	6.24	1.91	6.41	1.53	6.05	2.28	6.9	1.8	7.17	2.06	6.56	1.38	6.17	1.87	6.24	1.45	6.06	2.41	4.74	2.51	5	2.54	4.48	2.5
1403	wydarzenie	event	N	10	1417	5.8	1.51	5.89	1.7	5.71	1.35	5.52	2.25	5.54	2.38	5.5	2.14	6.13	2.02	5.7	1.75	6.55	2.21	5.62	2.44	5.25	2.67	5.95	2.21	5.69	2.35	5.95	2.58	5.45	2.15	5.86	2.72	6.3	2.56	5.45	2.86		740
1404	wygładzić	smooth	N	9	85	5.69	2.07	5.78	2.15	5.58	2.01	2.6	1.81	2.3	1.52	2.95	2.09	4.81	2.17	5.43	2.34	4.19	1.83	5.1	2.24	4.53	2.22	5.57	2.19	3.88	2.18	3.67	2.06	4.17	2.36	4.45	1.94	4.05	2.09	4.86	1.74		984
1405	wygoda	convenience	N	6	96	7.76	1.32	8.08	1.1	7.33	1.5	3.34	2.42	3.42	2.59	3.27	2.33	5.21	2.39	5.26	2.47	5.16	2.36	5.63	2.16	5.35	2.16	5.87	2.18	5.98	2.47	5.52	2.57	6.53	2.29	4.9	2.45	5	2.5	4.79	2.44
1406	wygoić	heal	V	6	16	6.12	1.91	6.05	1.94	6.21	1.93	3.36	2.33	3.15	2.11	3.69	2.68	4.7	2.01	4.32	1.73	5	2.19	5.17	2.36	4.77	2.52	5.6	2.14	5.05	2.7	4.95	2.52	5.14	2.9	4.33	2.42	4.61	2.59	4	2.22
1407	wygrać	win	V	6	1166	8.65	0.77	8.5	0.95	8.8	0.52	7.22	1.92	7.32	1.84	7.11	2.05	7.48	1.88	8	1.3	6.95	2.22	5.69	2.92	6.39	2.44	4.84	3.27	7.21	1.98	7.3	2.01	7.11	2	4.67	2.94	4.95	3.02	4.38	2.89		494
1408	wykonanie	execution	N	9	979	6.33	1.47	6.37	1.64	6.29	1.35	5.11	2.16	5	2.3	5.25	2.02	5.48	2.53	5.5	2.26	5.45	2.84	6.38	2.13	6.1	2.29	6.64	1.99	6.19	2.2	6.75	1.94	5.68	2.34	4.52	2.31	4.15	2.48	4.86	2.14		154
1409	wykonywanie	implementing	N	11	243	5.45	1.4	5.68	1.53	5.24	1.26	5.18	2.06	4.96	2.18	5.45	1.93	5.4	2.5	5.85	2.06	4.95	2.86	5.95	2.32	5.4	2.56	6.45	1.99	5.69	2.26	6.15	2.01	5.27	2.43	4.98	2.36	4.8	2.5	5.14	2.27
1410	wylękniony	scared	A	10	38	2.6	1.55	2.45	1.47	2.75	1.65	4.98	2.44	4.95	2.72	5	2.18	3.07	2.39	2.58	2.39	3.48	2.37	3.67	2.6	3.83	2.81	3.44	2.36	4.55	2.2	4.55	2.32	4.55	2.11	4.02	2.57	4.5	2.74	3.57	2.38		604
1411	wymiociny	vomit	N	10	32	2.02	1.54	1.64	0.85	2.45	1.99	6.26	2.58	5.76	2.76	6.73	2.37	2.45	1.93	2.41	1.74	2.5	2.16	4.19	2.37	4.12	2.35	4.28	2.47	2.9	2.55	2.94	2.73	2.86	2.46	4.78	2.49	4.68	2.5	4.89	2.54
1412	wymiotować	vomit	V	10	168	1.68	1.14	1.6	1.05	1.75	1.25	6.12	2.74	6.68	2.7	5.47	2.72	2.45	2.37	2.29	2.24	2.62	2.54	4.24	2.57	3.7	2.38	4.89	2.71	3.74	2.51	3.09	2.11	4.53	2.78	3.4	2.48	3.38	2.77	3.43	2.23		481
1413	wymioty	vomiting	N	7	306	1.86	1.46	1.62	0.92	2.1	1.84	6.21	2.78	6.36	3	6.05	2.6	3.15	2.32	3.14	2.24	3.16	2.46	4.37	2.02	3.95	1.94	4.8	2.07	3.26	2.56	2.82	2.28	3.75	2.81	3.79	2.23	3.81	2.28	3.75	2.21
1414	wynagradzać	reward	V	11	20	7.38	1.94	7.45	1.84	7.3	2.08	5.14	2.38	4.77	2.62	5.55	2.09	6	2.18	5.58	2.32	6.35	2.04	6.19	2.29	5.92	2.38	6.56	2.18	6.69	2.26	6.91	2.29	6.45	2.26	5.05	2.42	5.4	2.56	4.71	2.28		358
1415	wyniosłość	haughtiness	N	10	150	4.39	2.11	4.36	1.92	4.42	2.36	4.95	2.11	4.67	2.13	5.24	2.1	6.88	2.53	7.05	2.66	6.7	2.43	5.86	2.3	6.14	2.34	5.55	2.28	4.98	2.51	5.26	2.42	4.61	2.66	5.1	2.54	5.1	2.75	5.09	2.39
1416	wyobrażać sobie	imagine	V	15	0	6.78	1.58	6.89	1.1	6.67	1.93	5.7	2.67	5.75	3.3	5.67	2.24	5.43	2.49	6.11	2.51	4.81	2.36	4.84	2.41	4.14	2.14	5.57	2.5	5.44	2.33	6.18	2.27	4.86	2.25	3.02	1.92	2.85	1.79	3.18	2.06		805
1417	wypadek	accident	N	7	8488	2.1	1.62	1.96	1.82	2.26	1.37	7.02	2.2	7.76	1.61	6.25	2.49	2.85	1.92	2.78	1.7	2.94	2.21	4.5	2.23	4.95	2.11	4.05	2.31	6.79	2.45	6.9	2.63	6.68	2.34	5	2.61	5.14	2.66	4.85	2.62		2
1418	wypoczynek	rest	N	11	407	8.19	0.99	8.17	0.94	8.21	1.08	2.62	2.04	3.09	2.19	2.05	1.72	5.05	2.39	5.18	2.04	4.89	2.79	5.21	2.76	4.55	3	5.82	2.44	7.35	1.95	7.26	2.26	7.45	1.57	5.52	2.62	5.95	2.55	5.05	2.68
1419	wyrozumiałość	forbearance	N	13	252	6.79	1.41	7.27	1.16	6.25	1.48	4.22	2.04	3.91	1.83	4.61	2.28	5.48	2.24	5.64	2.24	5.3	2.3	4.86	2.48	4.48	2.61	5.3	2.32	6.29	2.16	6.29	2.12	6.29	2.24	4.83	2.59	4.73	2.78	4.95	2.41
1420	wyspanie	to get a good sleep	N	8	1	8.17	1.08	8.22	1.2	8.11	0.94	3.74	2.85	4.09	2.98	3.32	2.71	6.29	2.44	5.68	2.59	7	2.11	5.52	2.81	5	2.81	6	2.79	6.86	2.34	6.74	2.63	7	2	4.21	2.69	4.77	2.81	3.6	2.48
1421	wytchnienie	respite	N	11	142	7.05	1.38	7.05	1.46	7.05	1.32	3.34	2.54	3	2.54	3.78	2.53	4.79	2.29	5.41	2.22	4.1	2.22	4.28	2.23	4.22	2.17	4.35	2.35	6.17	2.24	6.38	2.22	5.95	2.29	4.17	2.3	3.64	2.34	4.79	2.15
1422	wytrwałość	perseverance	N	11	266	7.4	1.47	7.6	1.35	7.23	1.57	4.93	2.6	5.19	2.58	4.68	2.66	7.07	1.6	7.27	1.32	6.85	1.87	5.93	2.34	6.22	2.35	5.56	2.33	6.93	2.26	7.32	1.91	6.35	2.64	4	2.57	4.18	2.89	3.81	2.25
1423	wyzdrowienie	recovery	N	13	101	7.95	1	8.05	0.89	7.87	1.1	4.67	2.78	4.19	2.8	5.14	2.74	6.07	2.22	5.8	2.12	6.33	2.33	4.69	2.16	4.75	2.11	4.61	2.28	7.67	2.03	7.83	2.1	7.5	1.99	5.02	2.61	5.54	2.64	4.33	2.47
1424	wyzwolenie	release	N	11	406	7.17	1.69	7.09	1.72	7.26	1.69	6.4	2.47	6.27	2.85	6.63	1.75	6.44	2.34	6.11	2.6	6.71	2.14	4.79	2.86	5.68	2.97	3.8	2.44	6.98	2.27	6.75	2.12	7.18	2.42	4.49	2.75	4.26	2.77	4.75	2.79
1425	wyzysk	exploitation	N	7	82	2.45	1.55	2.32	1.73	2.6	1.35	5.93	2.53	6	2.66	5.86	2.46	5.02	3.16	5.27	3.24	4.75	3.13	6.47	2.61	6.64	2.74	6.22	2.49	4.75	2.77	4.89	2.95	4.64	2.68	5.98	2.71	6.32	2.78	5.58	2.63
1426	wyzyskiwanie	exploitation	N	12	8	2.29	1.81	2.48	1.86	2.1	1.79	5.88	2.27	6.14	2.29	5.62	2.27	4.75	3.1	4.43	3.12	5.11	3.13	6.59	2.45	6.81	2.48	6.35	2.46	4.95	2.6	4.91	2.49	5	2.79	6.36	2.52	6.46	2.73	6.19	2.2
1427	wyzywający	defiant	A	10	109	4.62	1.85	4.64	1.47	4.6	2.23	6.26	2.21	6	2.51	6.55	1.85	5.93	1.99	6.43	2.06	5.43	1.83	4.86	2.29	5.22	2.7	4.42	1.64	5.54	2	5.4	2.26	5.67	1.77	5	2.35	5	2.47	5	2.28		104
1428	wzbudzony	aroused	A	9	14	4.9	1.94	5.36	2.01	4.4	1.76	6.63	2.35	7.09	2.04	6.06	2.65	5.67	2.14	6.14	2.2	5.19	2.02	4.2	2.03	4.1	2.27	4.29	1.82	4.79	2.08	4.77	2.25	4.8	1.94	3.95	2.54	3.5	2.61	4.45	2.42		24
1429	wzgardliwy	contemptuous	A	10	41	2.93	1.5	2.73	1.58	3.15	1.42	4.98	1.98	5.23	2.25	4.7	1.66	5.38	2.43	5.16	2.77	5.57	2.15	4.98	2.67	5.21	2.9	4.67	2.38	3.95	2.23	3.91	2.22	4	2.29	4.24	2.3	4.05	2.24	4.43	2.4
1430	zabawa	fun	N	6	2630	8.14	1.19	8	1.38	8.29	0.96	6.73	2.47	7.25	2.05	6.2	2.78	6.73	1.8	7.09	1.48	6.32	2.08	3.83	1.9	3.55	1.34	4.15	2.37	5.57	2.36	4.95	2.55	6.25	1.97	4.81	2.71	5.43	2.66	4.05	2.63		759
1431	zabawka	toy	N	7	460	7.05	1.47	7.22	1.48	6.83	1.47	4.26	2.51	4.29	2.26	4.24	2.79	4.69	2.4	4.57	2.71	4.84	2.03	4.19	2.22	3.82	2.3	4.6	2.11	4.79	2.79	4.55	2.81	5.05	2.82	5.64	2.17	5.68	2.06	5.6	2.35		1017
1432	zabezpieczać	secure	V	12	54	5.95	1.55	6.04	1.77	5.84	1.26	3.71	2.21	3.17	1.95	4.37	2.39	6.02	2.31	5.95	2.65	6.1	1.97	6.43	2.79	6.37	3.08	6.48	2.59	6.24	2.6	6.25	2.83	6.22	2.34	4.74	2.3	4.81	2.34	4.67	2.31		381
1433	zabójca	killer / assassin	N	7	1111	2.84	2.67	2.38	2.52	3.27	2.8	6.13	2.88	7.32	2.67	5.05	2.67	6.05	2.69	6.31	3.09	5.88	2.44	5.18	2.95	5.16	3.17	5.19	2.82	5.33	2.84	4.77	2.83	5.9	2.81	5.9	2.93	5.72	3.2	6.05	2.77	2	244
1434	zabójstwo	murder	N	9	974	1.51	1.25	1.27	1.08	1.79	1.4	7.26	2.51	7.67	2.13	6.86	2.83	5.26	3.22	5.18	3.57	5.35	2.89	4.24	2.67	4.09	2.81	4.4	2.56	5.56	3.1	5.7	3.13	5.39	3.15	4	2.54	3.5	2.67	4.45	2.39
1435	zaburzyć	perturb	N	8	12	3.1	1.05	3	1.04	3.21	1.08	5.79	2.79	6.27	2.88	5.25	2.65	4	2.12	4.14	2.35	3.86	1.9	4.59	2.54	4.36	2.26	4.84	2.87	4.55	2.39	4	2.55	5.1	2.14	4.65	2.64	4.92	2.87	4.32	2.33
1436	zachęta	incentive	N	7	95	6.45	1.4	6.59	1.3	6.3	1.53	5.12	1.94	5.26	1.91	4.94	2.01	5.95	2.08	5.73	2.12	6.2	2.07	4.4	2.05	4.65	2.1	4.1	2	5.9	1.88	5.81	1.99	6	1.82	5.71	2.24	5.41	2.36	6.05	2.09
1437	zachłanność	greed	N	11	112	3.4	2.18	3.3	2.24	3.53	2.14	6.02	2.24	6.3	2.29	5.68	2.19	5.71	2.74	6.09	2.45	5.26	3.05	4.71	3.08	6.05	2.96	3.5	2.7	4.09	2.67	3.7	2.8	4.55	2.5	3.67	2.91	3.64	2.85	3.7	3.05		769
1438	zachować	keep	V	8	6205	5.57	1.23	5.5	1.37	5.65	1.09	4.46	1.96	4.7	1.92	4.17	2.04	5.12	2.06	5.14	2.05	5.1	2.13	5.44	2.21	5.04	1.97	5.9	2.43	5.12	2.35	5.1	2.55	5.14	2.2	3.98	2.62	3.45	2.15	4.58	3.02
1439	zachód słońca	sunset	I	13		7.14	1.26	7.24	1.37	7.05	1.16	3.31	3.06	2.71	2.63	4.11	3.48	5.17	2.8	5.73	3.13	4.55	2.31	3.07	2.44	2.77	2.52	3.4	2.37	4.02	2.56	5.19	2.54	2.86	2.03	6.1	2.96	5.94	3.02	6.21	2.98		421
1440	zachwyt	delight	N	7	1080	7.63	1.4	7.18	1.65	8.1	0.89	7.3	1.51	7.3	1.59	7.3	1.45	6.34	2.08	7.23	1.54	5.32	2.19	2.71	2.04	2.73	1.96	2.7	2.18	6.43	2.11	5.95	2.06	6.95	2.09	4.17	2.84	4.91	2.71	3.26	2.81
1441	zaciekłość	obstinacy	N	10	62	5.24	1.86	5.05	1.47	5.41	2.17	6.42	2.13	7.38	2.04	5.5	1.82	6.21	2.29	6.36	2.13	6.05	2.5	5.22	3	5.74	3.02	4.56	2.91	4.76	2.64	4.76	2.63	4.76	2.73	3.3	2.41	4.05	2.66	2.52	1.86
1442	zadanie	errand	N	7	6927	5.15	1.7	5.26	1.19	5.05	2.09	4.64	2	4.13	2.07	5.25	1.77	5.3	2.33	5.45	2.04	5.15	2.64	6.6	2.08	6.1	2.38	7.05	1.7	5.74	2	6.2	1.91	5.32	2.03	5.21	2.45	5.6	2.33	4.86	2.57		150
1443	zadowolenie	satisfaction	N	11	1173	7.75	1.17	7.95	0.97	7.57	1.33	5.48	2.65	5.13	2.95	5.9	2.22	6.23	2.78	6.3	2.64	6.15	2.98	3.5	2.03	3.35	2.11	3.64	1.99	6.79	2.01	6.5	2.16	7.05	1.86	3.86	2.11	4.35	2.16	3.41	2.02
1444	zadowolony	satisfied	A	10	6192	7.55	1.53	7.68	1.55	7.4	1.54	5.29	2.73	5.55	2.97	5	2.47	7.12	2	7.26	1.97	7	2.07	4.17	2.55	3.79	2.52	4.67	2.57	7.31	1.99	7.5	1.87	7.1	2.15	4.41	2.82	4.45	2.91	4.38	2.8		372
1445	zagniewanie	wrath	N	11	7	2.86	1.92	3.2	1.96	2.57	1.88	5.98	2.63	6.29	2.65	5.67	2.63	5.2	2.64	5.6	2.58	4.81	2.69	3.19	2.37	3.08	2.26	3.33	2.57	4.35	2.1	4.26	2.3	4.45	1.9	3.95	2.35	3.83	2.3	4.11	2.47
1446	zagrożenie	threat	N	11	1804	1.95	1.18	1.55	0.91	2.42	1.3	7.21	2.25	7.69	1.95	6.44	2.53	4.14	2.62	3.37	2.85	4.75	2.31	4.86	2.67	4.91	2.74	4.8	2.67	5.79	3.14	6.05	2.95	5.55	3.35	6.35	2.58	6.39	2.62	6.3	2.6
1447	zagubienie	loss	N	10	78	3	1.31	2.77	1.41	3.25	1.16	5.14	2.39	5.29	2.41	5	2.41	1.98	1.42	2.14	1.55	1.8	1.28	3.42	2.12	3.16	1.99	3.78	2.29	4.15	2.56	3.72	2.42	4.5	2.67	4.34	2.58	4.45	2.58	4.21	2.66
1448	zainteresowanie	interest	N	15	2874	7.55	1.22	8	1.11	7.14	1.2	6.33	2.13	6.75	2.18	6.04	2.1	5.33	2.22	5.63	2.54	5.05	1.91	4.84	2.58	4.23	2.22	5.48	2.82	7.08	2.11	6.82	2.56	7.27	1.72	4.24	2.37	4.3	2.34	4.18	2.44		234
1449	zając	hare	N	5	559	5.95	1.74	5.86	2.08	6.05	1.32	5.21	2.75	5.73	2.9	4.65	2.52	3.77	2.31	3.14	1.98	4.36	2.48	3.7	1.91	3.71	1.79	3.68	2.08	3.49	2.04	3.32	2.27	3.75	1.65	5.83	2.23	5.89	2.51	5.78	2.02
1450	zakażenie	infection	N	9	130	2	1.11	1.91	1.11	2.1	1.14	4.75	3.08	4.45	3.05	5.05	3.15	3.34	2.01	3.18	2.38	3.53	1.5	4.86	2.42	4.64	2.32	5.1	2.55	5.83	2.58	5.77	2.74	5.9	2.47	5.05	2.9	4.48	2.86	5.74	2.86		228
1451	zakładnik	hostage	N	9	60	2.28	1.06	2.19	0.98	2.33	1.13	6.05	2.54	6.74	2.54	5.43	2.44	2.51	2.42	3.05	3.06	1.95	1.36	5.9	2.39	6.06	2.56	5.77	2.31	5.44	2.78	5.52	2.93	5.36	2.7	6.12	2.48	6.3	2.39	5.95	2.61		216
1452	zakłopotany	embarrassed	A	11	1300	3.4	1.68	3.47	1.71	3.33	1.68	4.8	1.97	4.96	2.14	4.6	1.79	3.13	2.34	2.4	1.57	3.85	2.78	4.21	2.45	4.3	2.52	4.14	2.46	4.14	2.01	4.15	2.01	4.14	2.05	3.64	2.61	3.85	2.68	3.45	2.6		140
1453	zakonnica	nun	N	9	429	4.33	2.39	4.85	2.18	3.86	2.51	3.24	2.48	2.89	1.94	3.55	2.87	4.31	2.65	3.86	2.78	4.76	2.51	4.67	2.75	4.43	3.01	4.91	2.52	4.2	2.85	4.05	2.74	4.35	3.01	5.38	2.52	4.89	2.93	5.77	2.11		909
1454	zalękniony	scared	A	10	93	2.37	1.26	2.41	1.01	2.32	1.53	5.81	2.53	6.14	2.57	5.48	2.5	2.36	1.86	2.36	2.06	2.35	1.66	4.21	2.36	4.05	2.24	4.4	2.54	4.05	2.39	4.7	2.51	3.22	1.99	3.62	2.53	3.85	2.74	3.41	2.36
1455	załamanie	breakdown	N	10	338	2.1	1.78	1.61	0.99	2.68	2.31	4.45	2.76	4.18	2.92	4.75	2.61	2.69	2.19	2.76	2.45	2.62	1.96	3.63	2.7	3.68	2.78	3.58	2.67	4.76	2.65	4.86	2.82	4.67	2.54	3.6	2.58	3.79	2.47	3.37	2.77
1456	zamachowiec	assassin	N	11	105	2.36	1.79	2.05	1.56	2.7	2	6.71	2.79	7.39	2.19	5.83	3.26	5.86	3.15	6.68	2.98	4.95	3.15	4.09	2.86	4.7	2.82	3.4	2.82	5	3	5.19	3.44	4.81	2.54	5.8	2.87	5.68	2.92	5.95	2.88
1457	zamieszki	riot	N	9	289	3.52	2.17	3.23	2.05	3.85	2.3	6.88	2.01	6.68	2.17	7.1	1.86	5.38	2.7	4.95	2.84	5.74	2.58	3.93	2.11	3.96	1.76	3.89	2.56	5.21	2.97	5.14	3.04	5.3	2.96	5.61	2.97	5.4	2.91	5.81	3.08		361
1458	zamożny	wealthy	A	7	234	6.9	2.19	6.9	1.97	6.9	2.45	4.83	2.66	4.95	2.68	4.68	2.71	6.31	2.44	6.67	2.33	5.95	2.56	7.52	1.52	7.39	1.53	7.68	1.53	6.02	2.16	6.22	2.21	5.79	2.12	4.95	2.38	5.43	2.36	4.48	2.36		488
1459	zamyślony	thoughtful	A	9	1451	5.45	1.43	5.43	1.5	5.48	1.4	2.86	2.11	2.92	2.12	2.78	2.16	4.57	2.26	4.86	2.38	4.25	2.15	6.21	2.94	6.55	2.81	5.85	3.12	5.4	2.64	5.38	2.67	5.43	2.68	3.55	2.62	4.61	2.66	2.75	2.33		437
1460	zanieczyścić	pollute	V	12	14	2.62	1.27	2.59	1.28	2.64	1.29	4.9	2.57	4.39	2.87	5.53	2.06	5.4	2.31	5.43	2.18	5.38	2.48	4.9	2.67	4.76	2.61	5.05	2.8	4.48	2.83	4.57	2.9	4.37	2.81	5.51	2.68	5.45	3	5.57	2.36		321
1461	zaniedbanie	neglect	N	11	183	2.5	1.67	1.9	1.02	3.05	1.96	4.93	2.59	4.26	2.66	5.5	2.44	3.93	2.64	3.24	2.64	4.62	2.5	5.19	2.32	5	2.43	5.36	2.26	4.28	2.45	4.9	2.49	3.65	2.3	3.98	2.18	4.11	2.08	3.86	2.29		898
1462	zaniepokojenie	concern	N	14	304	3.33	1.2	3.26	1.05	3.42	1.39	5.55	2.39	5.5	2.61	5.6	2.19	3.29	2.17	3.48	2.64	3.1	1.61	3.78	1.98	3.86	2.08	3.68	1.92	5.07	2.59	5.19	2.84	4.95	2.38	4.14	2.68	4	2.52	4.32	2.93
1463	zapach	fragrance	N	6	9963	5.91	1.89	6.4	1.94	5.26	1.66	4.76	2.39	5.33	2.2	4.25	2.49	4.64	1.64	4.45	1.88	4.82	1.4	4.21	2.32	4.5	2.67	3.95	1.99	5.36	2.43	5.75	2.49	5	2.37	5.4	2.71	5.6	2.72	5.23	2.74		170
1464	zapalczywość	impetuosity	N	12	51	4.95	1.5	4.68	1.67	5.25	1.25	5.93	2.03	6.52	1.88	5.17	2.01	6.14	2.33	6.59	2.4	5.65	2.21	4.26	2.3	4.04	2.29	4.5	2.35	5	1.86	5.43	1.94	4.57	1.72	4.49	2.61	4.5	2.74	4.47	2.52
1465	zaradność	resourcefulness	N	9	34	7.22	1.71	7.65	1.23	6.81	2.02	4.14	2.26	4.24	2.45	4.05	2.11	7.07	1.62	7.17	1.83	6.95	1.35	6.48	1.98	6.83	1.53	6.05	2.39	6.93	1.66	6.86	1.73	7	1.63	4.33	2.7	4.13	2.83	4.58	2.59
1466	zarazki	germs	N	7	138	2.42	1.45	1.95	1.08	2.89	1.63	4.53	2.64	5.18	2.84	3.86	2.29	4.08	2.38	4.5	2.55	3.73	2.23	6.02	2.49	5.7	2.7	6.32	2.32	5.57	2.7	4.9	2.86	6.18	2.44	6.52	2.48	6.15	2.58	6.86	2.4		764
1467	zardzewiały	rusty	A	11	254	3.29	1.94	3.32	2.19	3.25	1.68	3.19	2.14	2.77	2.16	3.65	2.08	3.1	1.85	2.89	1.56	3.26	2.07	6.29	2.08	6.29	2.14	6.28	2.05	3.45	2.53	3.55	2.67	3.35	2.43	5.44	2.43	5.05	2.89	5.81	1.89		367
1468	zarezerwowany	reserved	A	13	131	4.48	1.99	5	1.84	4	2.05	3.52	2	3.39	1.79	3.63	2.18	5.43	2.45	4.84	2.7	6.29	1.76	5.98	2.29	6.41	2.34	5.5	2.19	5.05	2.27	5.5	2.4	4.62	2.11	4.6	2.5	5.09	2.54	4	2.38		353
1469	zaręczony	engaged	A	9	78	6.73	2.35	7.47	1.47	6.05	2.8	5.98	2.38	6.04	2.65	5.9	2.07	5.65	2.76	6.05	2.84	5.25	2.69	3.17	2.48	3.35	3.17	3	1.69	7.12	2.2	7.45	2.01	6.82	2.36	5	2.46	4.85	2.32	5.14	2.62		143
1470	zarzut	plea	N	6	497	3.07	1.74	3.25	2.07	2.91	1.41	5.74	2.55	6.52	1.89	4.95	2.91	4.44	2.79	4.85	2.8	4.05	2.8	5.17	2.23	4.88	2.11	5.56	2.38	4.93	2.16	5.04	2.03	4.8	2.35	5.52	2.35	5.58	2.32	5.44	2.45
1471	zaskoczony	startled	A	10	5500	5.52	1.63	5.58	1.61	5.44	1.69	6.5	1.7	6.59	1.76	6.4	1.67	4.52	2.38	5	2.76	3.95	1.72	3.93	2.57	3.62	2.38	4.24	2.77	5.24	2.3	5.5	2.48	5.04	2.2	4.36	2.46	4.58	2.34	4.06	2.65		410
1472	zasłony	curtains	N	7	2016	4.81	1.21	5	0.98	4.6	1.43	2.93	2.16	3.23	2.35	2.6	1.93	4.93	2.15	5.33	1.96	4.52	2.29	5.19	2.11	4.96	2.1	5.47	2.14	3.41	2.11	3.95	2.19	2.9	1.95	5.93	1.92	5.65	2.32	6.19	1.44		710
1473	zasmolić	grime	V	8	0	3.71	2.08	3.16	1.5	4.26	2.45	3.74	2.18	4.18	2.22	3.29	2.1	4.5	2.18	4.56	2.2	4.45	2.22	5.36	2.03	5.2	1.99	5.5	2.11	3.1	2.07	3.25	2.43	2.95	1.73	5.1	2.56	5	2.85	5.18	2.34		772
1474	zasmucenie	sadness	N	11	8	2.29	1.03	2.41	1.1	2.16	0.96	3.24	2.44	2.96	2.41	3.69	2.5	3.28	2.07	2.74	2.05	3.71	2.03	3.86	2.64	3.77	2.94	3.95	2.33	4.6	2.6	5.25	2.55	4	2.54	3	1.75	2.83	1.61	3.2	1.91
1475	zastały	stagnant	A	7	83	4	1.96	3.5	1.84	4.67	1.97	2.52	1.86	2.64	2.19	2.4	1.47	3.26	1.81	3.48	2.09	3	1.41	5.19	2.21	5.9	2.21	4.48	2.02	3.6	2.36	3.39	2.64	3.75	2.17	4.36	2.47	4.5	2.6	4.17	2.33		994
1476	zastanawiać się	wonder	V	15	3520	5.65	1.62	5.41	1.79	5.9	1.41	4.05	2.6	4.7	2.83	3.4	2.23	4.9	2.53	4.32	2.51	5.58	2.43	6.74	2.31	6.68	2.64	6.8	1.94	6.76	1.97	6.55	2.2	7	1.72	3.81	2.54	4.26	2.47	3.26	2.58		499
1477	zaszczucie	hounded	N	10	3	2.26	1.4	1.91	0.81	2.62	1.77	5.64	2.9	6.14	2.68	5.1	3.09	3.45	2.95	3.88	3.28	2.82	2.32	4.62	2.45	4.63	2.67	4.61	2.31	4.56	2.62	4.77	2.31	4.33	2.96	5.8	3.01	6.84	2.41	4.86	3.24
1478	zaślepienie	infatuation	N	11	75	3.88	1.65	3.37	1.42	4.33	1.74	5.18	2.53	5.25	2.84	5.13	2.36	4.4	2.64	4.11	2.83	4.67	2.5	2.72	2.32	2.41	2.24	3.05	2.42	4.74	2.39	5	2.5	4.55	2.34	4.86	2.28	5	2.2	4.73	2.39		516
1479	zatrudnienie	employment	N	12	216	6.41	1.92	6.6	1.96	6.24	1.92	5.73	1.97	5.79	2.11	5.65	1.84	5.45	2.7	5.1	2.67	5.8	2.75	5.83	2.53	5.35	2.62	6.27	2.41	7.02	1.7	7.3	1.66	6.77	1.74	6.31	2.33	6.5	2.35	6.14	2.36		147
1480	zatrwożenie	disquiet	N	11	1	3.07	1.52	3.36	1.81	2.75	1.07	5.64	2.58	5.45	2.54	5.85	2.68	3.49	2.18	3.76	2.45	3.23	1.9	3.48	2.2	3.67	2.33	3.26	2.08	4.59	1.9	4.48	1.76	4.75	2.14	3.67	2.37	2.79	2.12	4.39	2.35
1481	zaufać	trust	V	6	1644	7.32	1.25	7.35	1.34	7.28	1.18	3.9	2.61	4.14	2.61	3.67	2.65	5.67	2.66	5.26	2.91	6.16	2.29	3.83	3.12	3.64	3.37	4.05	2.89	7.43	2.29	8.05	1.68	6.75	2.69	3.67	2.58	3	2.18	4.4	2.84		457
1482	zaufanie	trust	N	8	2570	7.45	1.38	7.95	1.12	6.95	1.47	3.88	2.53	3.86	2.68	3.89	2.42	5.76	2.58	4.91	2.56	6.7	2.32	4.6	2.83	4.74	3.17	4.42	2.43	7.81	1.63	8.14	1.8	7.48	1.4	3.68	2.54	3.5	2.37	3.86	2.74
1483	zaułek	alley	N	6	444	2.98	1.58	2.57	1.34	3.47	1.74	4.2	2.53	4.43	2.58	3.95	2.52	2.56	1.67	2.17	1.56	3.06	1.73	4.93	1.94	5.19	1.78	4.67	2.11	3.98	2.59	4.5	2.95	3.5	2.18	4.69	2.58	4.14	2.55	5.3	2.54		637
1484	zauroczenie	infatuation	N	11	72	7.48	1.9	8.04	1.07	6.79	2.44	6.57	2.37	6.36	2.44	6.8	2.33	5.12	2.52	5.9	2.49	4.33	2.35	2.71	2.12	2.05	1.13	3.47	2.72	6.67	2.45	7.05	2.2	6.29	2.67	4.12	2.95	3.04	2.31	5.47	3.17
1485	zawartość	contents	N	9	2879	5.74	1.47	5.95	1.7	5.55	1.22	3.74	2.1	4.05	2.26	3.4	1.9	5.69	1.65	5.68	1.76	5.7	1.56	5.9	1.72	5.52	1.86	6.29	1.52	4.78	2.23	4.3	2.16	5.39	2.23	4.29	2.69	4.7	2.54	3.9	2.84		83
1486	zawiedzenie	disappointment	N	12	2	3	1.71	3.09	1.93	2.9	1.48	4.73	2.4	5.04	2.53	4.29	2.2	3.19	1.88	3.27	2.07	3.1	1.68	3.65	2.73	3.17	2.61	4.2	2.84	5.14	2.21	4.95	2.36	5.33	2.11	3.68	2.44	3.91	2.2	3.42	2.73
1487	zawieść	disappoint	N	7	415	1.98	1.22	2.05	1.36	1.9	1.07	5.98	2.49	6.45	2.61	5.52	2.36	3.52	2.55	3.35	2.76	3.74	2.33	4.56	2.54	4.8	2.53	4.33	2.59	6.05	2.42	6.2	2.63	5.91	2.27	4.45	2.27	4.9	2.25	4.05	2.26		120
1488	zawstydzenie	abashment	N	13	83	3.9	1.97	3.22	1.41	4.74	2.26	4.21	2.21	3.95	2.4	4.5	2.01	2.74	1.91	2.81	2.42	2.67	1.28	3.39	2.3	3.45	2.5	3.32	2.11	5.05	2.58	4.81	2.48	5.29	2.72	4	2.72	4.08	2.95	3.89	2.47
1489	zawstydzony	shamed	A	11	734	3.78	1.56	3.79	1.27	3.76	1.81	4.57	2.32	4.38	2.1	4.8	2.59	2.74	2.05	2.58	2.09	2.9	2.05	4	2.42	4.15	2.54	3.86	2.36	4.36	2.55	4.65	2.35	4.09	2.74	3	2.67	2.45	2.42	3.5	2.84		386
1490	zazdrość	jealousy	N	8	1331	2.74	1.45	2.48	1.4	3	1.48	6.38	2.27	6.74	2.21	6.05	2.33	4.43	2.83	4.31	2.91	4.5	2.83	3	2.5	3.32	2.85	2.71	2.17	5.21	2.49	5	2.54	5.43	2.48	3.35	2.2	3	2.11	3.64	2.28		237
1491	zażenowanie	embarrassment	N	12	187	3	1.38	2.82	1.33	3.2	1.44	5.15	2.29	4.74	2.07	5.71	2.52	3.31	2.02	2.68	1.86	4	2	4.58	2.62	4.22	2.68	5	2.55	4.05	2.44	3.71	2.17	4.38	2.69	4.8	2.67	4.36	2.61	5.32	2.71
1492	zbawca	savior	N	6	69	7.02	2.23	7.36	2.19	6.65	2.25	4.4	2.48	4.45	2.72	4.35	2.25	6.36	2.37	6.58	2.57	6.17	2.23	3.69	2.43	3.71	2.26	3.67	2.72	6.45	2.47	6.64	2.48	6.25	2.51	4.95	2.54	5.3	2.81	4.62	2.27		373
1493	zblazowany	blase	N	10	22	3.38	1.4	3.43	1.53	3.32	1.25	3.48	2	3.1	2.26	3.86	1.68	4.41	2.21	4.05	2.37	4.76	2.05	4.21	2.31	4.82	2.15	3.55	2.35	4.32	2.21	4	2.16	4.68	2.26	4.07	2.16	3.52	1.86	4.62	2.33		41
1494	zboczeniec	pervert	N	10	101	2.33	2.09	2.59	2.48	2.16	1.82	7	2.78	7.78	2.19	6.05	3.17	5.33	3.05	4.62	3.07	6.05	2.92	4.78	2.88	4.52	3.09	5.05	2.68	4.24	2.7	3.78	2.56	4.79	2.84	4.88	3	5.09	3.35	4.67	2.65		312
1495	zbrodnia	crime	N	8	862	2.1	1.91	2.3	2.05	1.9	1.79	6.74	3	6.38	3.47	7.1	2.49	5.72	2.95	6	3.01	5.37	2.93	5.43	2.78	5.09	2.89	5.84	2.65	4.8	3.19	4.59	3.32	5.05	3.1	5.02	2.88	5.3	2.88	4.68	2.91
1496	zbrukać	grime	N	7	51	2.79	1.74	2.4	1.39	3.13	1.96	5.55	2.4	6.14	2.13	4.95	2.56	4.78	2.98	4.3	3.06	5.24	2.9	5.05	2.39	4.58	2.21	5.67	2.54	4.65	2.52	4.91	2.31	4.35	2.76	5.14	2.16	5.04	2.51	5.28	1.64
1497	zbuntowany	rebellious	A	10	92	4.29	1.85	4.25	1.89	4.33	1.85	6	2.76	6.79	2.82	5.32	2.57	6.76	2.55	6.74	2.8	6.79	2.27	2.77	2.26	2.95	2.33	2.61	2.23	5.21	2.54	5	2.7	5.47	2.39	4.4	2.37	4.74	2.3	4	2.45
1498	zdeformowany	deformed	A	12	66	3	1.67	2.91	1.38	3.1	1.97	4.48	2.49	4.09	2.47	4.9	2.51	3.48	2.07	3.9	2.41	3.05	1.63	5.38	2.44	5.26	2.43	5.53	2.5	4.83	2.4	5.25	2.51	4.43	2.27	5.24	2.41	4.8	2.09	5.67	2.65		720
1499	zdegustowany	disgusted	A	12	143	3.12	1.43	3.41	1.65	2.8	1.11	6.12	2.15	5.7	2.08	6.52	2.18	4.4	2.47	4.13	2.49	4.74	2.47	6.02	2.35	6.55	2.16	5.52	2.46	4.67	2.31	5.2	2.42	4.18	2.15	3.4	1.91	3.95	2.24	2.91	1.44		124
1500	zdenerwowany	upset	A	12	1628	2.66	1.35	2.57	1.56	2.78	1.06	6.88	2.09	6.9	2.19	6.86	2.03	3.88	2.55	3.91	3	3.84	1.95	4.33	2.5	4.45	2.5	4.2	2.55	4.43	2.56	4.59	2.79	4.25	2.34	3.24	2.26	2.86	2.01	3.65	2.5		465
1501	zdesperowany	despairing	A	12	298	2.5	1.33	2.5	1.44	2.5	1.24	6.31	2.11	6.73	2	5.85	2.18	3.81	2.58	3.05	2.22	4.57	2.73	2.74	1.91	2.83	2.15	2.63	1.64	5.71	2.44	5.45	2.72	5.95	2.18	3.85	2.3	4.1	2.25	3.62	2.38		110
1502	zdolność	talent	N	8	2622	7.14	1.49	7	1.63	7.29	1.35	4	2.31	4.32	2.42	3.65	2.18	7.05	2	6.88	2.09	7.29	1.9	6.64	2.36	6.84	2.06	6.48	2.61	7.09	1.76	7.27	1.61	6.9	1.92	3.33	2.41	2.84	1.95	3.76	2.74
1503	zdolny	capable	A	6	2895	7.52	1.37	7.81	1.36	7.24	1.34	5.24	2.5	5.75	2.75	4.77	2.2	6.38	1.97	6.73	2.25	6	1.59	6.49	2.49	6.23	2.81	6.79	2.1	7.02	2.01	7.14	1.88	6.9	2.17	3.73	2.43	3.7	2.79	3.76	1.92		62
1504	zdrada	betrayal	N	7	749	1.52	1.17	1.27	0.88	1.8	1.4	7.55	2.3	7.86	1.78	7.2	2.76	3.56	2.81	3.95	3.15	3.18	2.44	3.23	2.75	3.9	3.06	2.47	2.2	6.24	2.85	6.4	2.9	6	2.85	4.57	3.06	4.68	3.02	4.48	3.16
1505	zdradzać	betray	V	8	419	2.24	1.86	1.74	1.14	2.84	2.36	6.98	2.62	7.14	2.89	6.81	2.38	4.22	2.44	3.95	2.72	4.48	2.18	3.93	2.78	3.77	2.76	4.1	2.86	5.83	3.15	6.82	2.79	4.68	3.23	2.98	2.23	2.95	2.31	3	2.19		37
1506	zdrajca	traitor	N	7	543	1.51	0.75	1.43	0.66	1.61	0.85	6.93	2.36	7.29	2.03	6.57	2.66	4.52	2.89	5.04	3.07	3.89	2.6	4.85	3.42	5.05	3.68	4.63	3.17	5.19	3.05	4.5	3.13	5.95	2.86	4.43	2.81	4.55	2.65	4.3	3.05		448
1507	zdrowie	health	N	7	3813	7.91	1.44	8.24	1.01	7.64	1.65	4.19	2.73	4.05	2.8	4.33	2.68	6.26	2.26	5.86	2.27	6.68	2.11	5.07	2.57	4.9	2.94	5.24	2.17	7.81	1.91	7.98	1.86	7.65	1.98	4.46	2.46	4.5	2.41	4.42	2.53		204
1508	zdumiony	astonished	A	8	3473	5.17	1.65	5.18	1.71	5.15	1.63	4.73	2.12	4.96	2.29	4.44	1.92	4.62	1.91	5.1	2.21	4.14	1.46	4.22	2.26	4.25	2.1	4.19	2.46	5.17	2.28	5	2.27	5.35	2.35	3.95	2.51	3.73	2.66	4.2	2.38		28
1509	zdziwiony	surprised	A	9	3310	4.71	1.22	4.76	1.09	4.67	1.35	5.36	1.79	5.33	1.43	5.39	2.23	4.17	1.91	4.32	1.91	4	1.95	4.07	2.43	4.73	2.39	3.35	2.32	4.31	1.98	4.05	1.72	4.57	2.23	3.45	2.33	3.61	2.09	3.33	2.53		422
1510	zegar	clock	N	5	2729	5.36	1.57	5.25	1.77	5.45	1.41	3.57	2.56	3.5	2.35	3.65	2.83	5.1	2.97	5	3.19	5.2	2.78	6.88	1.68	6.76	1.87	7	1.52	5.95	2.54	5.86	2.64	6.06	2.48	5.44	2.32	5.8	2.28	5.1	2.36		688
1511	zemsta	revenge	N	6	846	3.4	2.16	3.13	1.79	3.74	2.56	7.33	2.48	7.64	2.28	7	2.7	5.67	2.92	6.38	2.99	4.95	2.73	5.05	3.2	5.95	3.14	4	3.02	5.26	3.15	5.1	3.3	5.43	3.06	3.98	3.04	4.38	3.12	3.47	2.93
1512	zesztywniały	stiff	A	12	265	3.55	2.32	3.5	2.59	3.61	1.97	3.57	2.61	3.36	2.82	3.8	2.42	3.24	2.22	2.61	2.04	4	2.24	5.24	2.53	5.71	2.55	4.76	2.47	3.86	2.29	4	2.22	3.75	2.38	4.19	2.51	4.04	2.63	4.39	2.4		997
1513	zgnieciony	crushed	A	10	128	2.67	1.36	2.73	1.42	2.6	1.31	5.55	2.49	5.68	2.78	5.4	2.19	2.88	2.27	2.95	2.38	2.81	2.2	5	1.99	4.96	1.99	5.05	2.04	4.15	2.15	3.75	2.47	4.52	1.78	5.78	1.92	5.75	2.24	5.81	1.6		93
1514	zgnilizna	rot	N	10	89	1.69	0.98	1.39	0.78	2.05	1.08	4.4	2.48	3.83	2.52	5.11	2.31	2.85	1.9	2.95	2.08	2.74	1.73	4.5	2.41	5.3	2.2	3.77	2.41	3.05	2.25	2.91	2.43	3.2	2.07	6.24	2.62	6.32	2.55	6.15	2.76
1515	zgniły	putrid / rotten	N	6	165	2.67	1.69	3.05	1.93	2.32	1.39	3.9	2.8	3.5	2.41	4.21	3.08	3.6	2.01	3.52	2.2	3.71	1.76	4.88	2.55	5.14	2.64	4.6	2.48	3.32	2.37	2.85	2.21	3.76	2.49	5.24	2.82	5.09	3.06	5.42	2.57	2	337
1516	zgodność	compatibility	N	8	202	6.71	1.47	6.7	1.33	6.74	1.66	4.07	2.21	3.77	2.27	4.4	2.16	5.71	1.92	5.9	1.67	5.52	2.16	5.46	1.96	4.95	1.86	6.05	1.96	6.21	2.61	6.9	2.36	5.52	2.71	4.6	2.47	4.29	2.31	5	2.67
1517	zgorzel	pus	N	7	15	2.69	1.52	2.26	1.32	3.21	1.62	4.52	2.25	4.04	1.94	5.11	2.51	4.12	2.14	4	1.8	4.26	2.51	4.43	1.94	5	1.78	3.91	1.97	3.53	1.99	3.3	2.2	3.8	1.74	4.43	2.45	4.41	2.59	4.45	2.35
1518	zgrzeszenie	sin	N	12	1	3.27	2.04	3.6	2.01	2.95	2.06	4.88	2.86	5	3.27	4.76	2.45	5.12	2.67	4.92	2.9	5.37	2.41	3.81	2.78	3.96	2.84	3.63	2.77	4.63	2.51	4.73	2.27	4.53	2.82	3.12	2.14	2.61	1.8	3.74	2.4		392
1519	zgrzybiałe	moldy	N	10	14	2.57	1.73	2.85	2.01	2.32	1.43	3.88	2.67	3.57	2.8	4.18	2.58	2.79	1.93	2.5	1.99	3.1	1.86	6.27	2.07	6.26	2.26	6.28	1.87	3.21	2.2	3	2.14	3.53	2.32	4.91	2.54	4.32	2.61	5.52	2.38
1520	zhańbienie	disgrace	N	10	4	1.62	0.91	1.38	0.58	1.94	1.16	5.66	2.65	6.05	2.84	5.32	2.5	3.36	2.29	3.17	2.33	3.58	2.29	4.44	2.56	4.05	2.33	4.78	2.75	4.81	2.61	4.74	2.68	4.89	2.58	5.33	2.61	5.39	2.68	5.26	2.6
1521	zielony	green	A	7	2439	6.03	2.06	6.63	1.92	5.42	2.06	3.23	2.71	2.36	2.04	4.14	3.05	5.53	1.77	4.94	1.39	6	1.93	5.1	2.23	4.65	2.25	5.5	2.18	3.88	2.34	4.25	2.4	3.55	2.28	6.07	2.35	6.15	2.28	6	2.47		194
1522	ziemia	earth	N	6	8391	6.21	1.63	6.41	1.65	6	1.62	3.46	2.12	3.45	2.35	3.48	1.94	4.95	2.57	4.83	2.66	5.1	2.53	5.34	2.66	5.4	2.72	5.29	2.67	5.24	2.12	5.35	2.32	5.14	1.96	6.71	2.2	7	2.66	6.45	1.71		134
1523	zimno	cold	X	5	6386	3.04	1.72	2.54	1.58	3.51	1.73	4.61	2.48	4.59	2.63	4.64	2.33	3.52	2.29	3.43	2.36	3.63	2.16	5.51	2.78	5.45	3.08	5.58	2.46	3.95	2.25	3.45	2.24	4.51	2.14	5.41	2.6	5.4	2.73	5.43	2.52		693
1524	zjazd	reunion	N	5	942	5.67	2.15	5.95	2.19	5.41	2.13	5.19	2.32	5.17	2.53	5.21	2.21	4.71	2.2	4.84	2.37	4.53	1.97	4.88	2.09	5.73	1.86	3.95	1.96	4.66	2.3	4.7	2.58	4.62	2.06	5.1	2.29	5.96	1.52	4.05	2.66		961
1525	zjełczały	rancid	A	9	37	2.64	1.41	3.05	1.57	2.27	1.16	3.24	2.16	3.11	2.17	3.33	2.2	3.57	2.28	3.36	2.4	3.88	2.12	5.19	2.33	5.05	2.42	5.35	2.28	3.44	2.54	3.55	2.78	3.33	2.35	5.07	2.17	5.61	1.95	4.42	2.29		956
1526	złamany	broken	A	7	668	2.45	1.53	2.09	1.12	2.89	1.85	4.69	2.42	4.76	2.76	4.62	2.11	2.68	2.02	2.5	1.93	2.86	2.13	4.31	2.19	4.36	2.26	4.25	2.17	4.71	2.8	4.82	3.13	4.58	2.43	3.45	2.34	3.33	2.35	3.57	2.38		672
1527	zło	evil	N	3	3043	2.25	2.28	1.53	1.84	2.9	2.49	5.95	2.77	6.21	2.69	5.65	2.91	4.53	3	3.9	3.06	5.15	2.87	4.93	2.74	5.15	2.74	4.73	2.78	4.83	2.73	4.4	2.84	5.23	2.64	4.45	3.14	5.5	3.35	3.5	2.67		741
1528	złodziej	thief	N	8	1309	2.14	1.22	1.76	0.89	2.52	1.4	6.9	2.23	7.5	1.82	6.11	2.52	3.79	2.64	3.23	2.83	4.4	2.33	5.07	2.33	5.41	2.36	4.7	2.3	5.02	2.83	5.1	3.06	4.95	2.65	5.48	2.67	4.67	2.7	6.08	2.54		435
1529	złość	anger	N	5	3167	2.53	1.78	2.09	1.51	3	1.95	7.1	2.41	7.27	2.45	6.9	2.4	5.1	3.16	5.16	3.01	5	3.46	4.31	2.89	4	2.85	4.57	2.97	4.4	2.62	4.59	2.59	4.19	2.69	3.3	2.65	3.74	2.98	2.9	2.32		17
1530	złośliwość	malice	N	10	388	3.05	1.75	2.62	1.2	3.48	2.11	6.19	2.58	6.52	2.8	5.86	2.38	5.05	2.59	5.42	2.73	4.71	2.47	5.28	2.61	5.31	3.03	5.25	2.36	4.43	1.93	4.26	1.88	4.57	2.01	3.74	2.62	3.18	2.5	4.33	2.67		270
1531	złoto	gold	N	5	3307	6.39	2.3	6.74	2.08	6.05	2.5	4.77	2.72	4.95	2.75	4.57	2.73	6.55	2.02	6.5	1.79	6.59	2.24	5.76	2.32	5.8	2.59	5.73	2.12	5.48	2.16	5.85	2.18	5.14	2.12	5.93	2.63	5.15	2.54	6.64	2.56		191
1532	złotówka	PLN	N	8	25	6.14	1.96	6.14	1.55	6.15	2.37	4.2	2.23	4.1	2.13	4.29	2.37	5.71	2.98	5.43	3.09	6.05	2.9	6.15	2.19	5.7	2	6.57	2.31	5.45	2.67	5.5	3.25	5.41	2.09	5.64	1.94	5.9	1.94	5.41	1.94
1533	zły	angry	A	3	7249	2.71	1.77	3.13	1.98	2.21	1.36	6.73	2.23	7.43	1.6	6	2.58	4.54	2.7	4.7	3.02	4.33	2.3	3.81	2.51	3.76	2.55	3.86	2.54	4.95	2.54	4.45	2.68	5.41	2.36	2.5	1.81	2.41	2.06	2.6	1.54		18
1534	zmartwiony	troubled / upset	A	10	633	2.63	1.36	2.43	1.24	2.89	1.49	4.48	2.43	4.71	2.31	4.24	2.59	3.26	2.55	3.17	2.37	3.37	2.81	3.95	2.29	3.82	2.28	4.1	2.36	4.21	2.47	4.05	2.48	4.4	2.52	3.48	2.67	3.18	2.67	3.8	2.71	2	455
1535	zmęczenie	fatigue	N	9	2044	2.81	1.53	2.45	1.3	3.2	1.7	2.79	2.3	3.23	2.35	2.3	2.2	3.37	2.1	3.52	2.52	3.23	1.66	4.98	2.19	5.38	2.01	4.53	2.34	4.78	2.23	4.52	2.47	5.19	1.8	3.36	2.29	3.32	2.38	3.39	2.27		162
1536	zmęczony	weary	A	8	5282	2.43	1.81	2.2	1.24	2.65	2.25	2.49	2.08	2.32	2.3	2.68	1.83	3.26	2	2.52	1.57	4	2.14	5.05	2.45	5.09	2.35	5	2.62	5	2.52	5.22	2.8	4.74	2.18	3.71	2.43	3.95	2.69	3.48	2.18		490
1537	zmierzch	twilight	N	8	1516	5.54	1.64	5.35	1.58	5.78	1.73	3.17	2.01	2.9	1.87	3.43	2.16	4.26	2.22	4.04	2.16	4.53	2.32	4.81	2.46	4.95	2.54	4.65	2.43	3.26	2.34	3.55	2.24	2.95	2.46	5.81	2.56	6.09	2.6	5.5	2.54		1022
1538	zmieszany	confused	A	9	47	4.14	1.39	4.2	1.7	4.09	1.06	4.26	2.4	4.18	2.61	4.35	2.21	3.36	1.86	2.95	1.65	3.8	2.02	3.38	1.5	3.38	1.5	3.38	1.53	4.24	1.87	3.96	2.03	4.61	1.61	3.61	2.4	3.35	2.46	3.86	2.37		80
1539	zmuszanie	forcing	N	10	51	2.42	1.28	2.45	1.3	2.38	1.28	5.48	2.91	5.7	3.11	5.25	2.75	4.98	3.31	5.05	3.46	4.89	3.21	6.17	2.36	6.68	2.23	5.6	2.41	4.98	2.53	4.91	2.62	5.05	2.5	4.83	3.22	4.96	3.43	4.68	3.04
1540	znerwicowany	neurotic	A	12	17	2.81	1.85	2.3	1.43	3.42	2.14	6.69	2.82	7.09	2.79	6.25	2.84	3.14	2.55	3.05	2.77	3.24	2.39	4.71	3	4.59	2.92	4.84	3.17	4.31	2.85	4.48	3.11	4.14	2.63	4	2.49	4	2.62	4	2.38		900
1541	zniechęcenie	discouragement	N	12	249	2.69	1.05	2.57	1.16	2.84	0.9	2.98	1.97	2.57	1.83	3.47	2.06	3.34	2.32	3.14	2.21	3.58	2.48	5.26	2.33	5.75	2.07	4.82	2.5	3.84	2.25	3.87	2.18	3.8	2.38	3.9	2.7	3.14	2.42	4.75	2.81
1542	zniechęcony	discouraged	A	11	343	3.07	1.3	2.95	1.33	3.2	1.28	5	2.4	4.7	2.34	5.29	2.47	3.26	2.5	2.83	2.5	3.79	2.46	4.56	2.44	4.6	2.87	4.52	2.02	4.81	2.47	5	2.25	4.64	2.7	3.43	2.07	3.55	2.33	3.32	1.86		122
1543	zniewaga	insult	N	8	118	2.93	1.82	3.21	2.04	2.67	1.59	6.03	2.28	5.81	2.61	6.17	2.08	3.85	2.48	3.74	2.9	3.95	2.09	4.88	2.64	5.73	2.68	4	2.35	5.26	2.14	5.47	1.97	5.09	2.29	5.38	2.29	4.95	2.58	5.77	1.97		817
1544	zniewolenie	enslavement	N	12	48	1.93	1.4	1.74	1.1	2.16	1.71	5.38	2.93	5.91	2.94	4.8	2.88	3.19	2.96	3.9	3.52	2.48	2.11	4.88	2.77	5.09	2.72	4.63	2.87	5.5	3.07	5.05	3.22	5.95	2.92	4.49	2.93	4.67	3.06	4.26	2.83
1545	zniszczenie	destruction	N	11	1180	2.17	1.53	1.68	1.21	2.7	1.69	6.61	2.91	6.75	2.49	6.48	3.31	4.4	3.31	4.7	3.48	4.05	3.14	5.9	2.61	5.3	2.66	6.48	2.48	5.24	2.56	5.15	2.41	5.32	2.75	4.93	2.81	4	2.79	5.77	2.62		723
1546	zniszczyć	destroy	V	9	3865	2.36	1.9	2	1.48	2.75	2.24	7.33	2.14	7.55	2.36	7.1	1.89	5.69	3.01	5.38	3.06	6	3	5.12	3.01	4.52	3.22	5.84	2.65	5.39	2.76	5.4	2.84	5.38	2.75	5.12	2.73	5.45	2.8	4.81	2.69		112
1547	znudzony	bored	A	8	556	3.45	1.84	3.3	1.79	3.63	1.92	1.67	1.14	1.81	1.4	1.52	0.81	3.49	1.86	3.65	2.11	3.33	1.62	6	2.6	6.14	2.85	5.85	2.37	3.61	2.31	3.36	2.48	3.89	2.13	3.14	1.91	3.1	1.67	3.19	2.16		48
1548	znużony	weary	A	7	810	3.1	1.3	3.09	1.35	3.11	1.29	2.17	1.56	1.87	1.32	2.53	1.78	2.78	1.72	3.09	1.82	2.42	1.57	5.43	2.28	5.7	2.34	5.18	2.24	3.37	2.39	3.3	2.38	3.45	2.46	3.14	2.2	3.23	1.66	3.05	2.72
1549	zobojętnienie	neutralization	N	13	52	4.32	1.89	4	1.92	4.62	1.86	3.14	2.53	3.05	2.82	3.24	2.28	3.77	2.5	3.54	2.21	4.05	2.86	5.9	2.53	5.39	2.61	6.53	2.34	4.41	2.66	4.36	2.77	4.47	2.61	3.64	2.57	3.52	2.61	3.79	2.59
1550	zostawiać	dump	V	9	693	3.12	1.4	2.75	1.48	3.45	1.26	4.51	2.66	4.52	2.84	4.5	2.54	3.64	1.88	3.86	1.98	3.4	1.79	4.9	2.49	4.7	2.65	5.17	2.31	4.5	2.14	4.48	2.26	4.53	2.03	4.14	2.12	3.77	1.97	4.52	2.25		733
1551	zranić	hurt	V	6	780	2.08	1.49	2	1.29	2.14	1.68	6.1	2	6.13	2.53	6.08	1.61	4.1	2.75	3.58	2.61	4.57	2.86	3.49	2.73	3	2.67	4	2.76	6.28	2.47	6.35	2.45	6.23	2.54	4.36	2.99	4.25	3.26	4.45	2.79		222
1552	zrelaksowanie	relax	N	14	0	8.17	1.1	8.33	1.05	7.94	1.16	2.76	2.67	3.05	3.22	2.5	2.13	5.52	1.85	5.26	1.94	5.84	1.74	4.3	2.37	4.6	2.56	4.04	2.2	6.38	2.83	6.57	2.56	6.16	3.18	3.64	2.41	3.74	2.51	3.53	2.34
1553	zrelaksowany	relaxed	A	12	44	7.83	1.1	7.9	1.21	7.77	1.02	2.93	2.66	2.61	2.55	3.17	2.78	4.69	2.51	4.32	2.81	5.24	1.95	4.55	2.58	4.73	3.06	4.35	1.98	5.88	2.74	5.7	2.68	6.05	2.85	4.36	2.72	4.52	3.15	4.16	2.17		350
1554	zręczność	dexterity	N	9	422	6.77	1.63	6.59	1.56	6.95	1.72	4.21	2.4	4.59	2.17	3.8	2.63	6.57	1.96	6.76	1.81	6.29	2.2	5.86	2.33	6.37	1.95	5.43	2.57	6.4	1.75	6.14	1.75	6.67	1.74	3.88	2.4	4.21	2.62	3.57	2.2
1555	zrozumienie	understanding	N	11	1280	7.48	1.5	7.86	0.89	7.05	1.9	3.62	2.43	3.86	2.55	3.35	2.32	6.37	1.98	5.76	2.3	6.95	1.43	4.75	2.52	4.24	2.39	5.32	2.6	7.51	1.47	7.68	1.18	7.25	1.84	4.31	2.72	3.74	3.09	4.78	2.33
1556	zrównoważenie	balance	N	13	26	6.17	1.85	6.38	1.88	5.95	1.83	3.12	2.16	2.91	2.27	3.33	2.08	5.2	1.67	4.81	1.72	5.63	1.54	5.68	1.65	5.71	1.82	5.65	1.5	5.88	2.35	6.32	2.71	5.4	1.82	3.88	2.29	3.58	2.34	4.38	2.19
1557	zrzucać	drop	V	7	163	4.43	2.1	4.59	2.34	4.25	1.83	5.02	2.24	5.05	2.26	5	2.28	5.07	2.59	4.22	2.58	6.05	2.31	4.98	2.16	5.05	2.16	4.9	2.21	4.31	1.8	4.7	1.95	3.95	1.62	5.26	1.75	4.85	1.39	5.64	1.99
1558	zuchwałość	audacity	N	10	168	4.44	2.29	4.41	2.15	4.47	2.5	5.4	2.23	5.43	2.06	5.38	2.44	6.33	2.46	6.45	2.67	6.2	2.26	5.86	2.13	5.27	1.86	6.5	2.26	4	2.29	4.09	2.39	3.89	2.22	3.86	1.88	3.5	1.79	4.18	1.94
1559	zwierzaczek	pet	N	11	6	6.95	1.77	7.48	1.75	6.32	1.6	5.19	2.49	4.48	2.47	6.05	2.3	4.76	2.18	5.09	2.14	4.37	2.22	3.43	2.3	3.3	2.49	3.55	2.15	4.91	2.78	5.7	2.75	4	2.6	5.6	2.42	5.73	2.33	5.45	2.56
1560	zwinność	agility	N	8	80	6.88	1.53	6.96	1.72	6.79	1.32	5.34	2.38	4.9	2.26	5.8	2.48	6.49	2.03	6.52	1.88	6.44	2.25	4.83	1.92	5.19	1.69	4.48	2.11	5.5	2.4	5.55	2.48	5.45	2.39	4.36	2.02	4.73	1.86	3.95	2.16		22
1561	zwinny	limber	A	6	256	6.64	1.53	6.62	1.72	6.67	1.35	6.3	2.05	6.29	2.12	6.32	2.03	6.6	1.97	7.32	1.6	5.95	2.09	5.15	2.28	5.56	2.16	4.88	2.36	4.18	2.22	3.63	2.27	4.67	2.11	4.44	2.35	4.41	2.48	4.48	2.27		848
1562	zwycięski	triumphant	A	9	278	8.27	0.95	8.48	0.79	8	1.08	7.21	2.08	7.86	1.82	6.57	2.16	7.98	1.88	8	1.93	7.95	1.87	5.26	2.9	5.41	2.87	5.1	2.99	7	2.5	6.82	2.58	7.2	2.46	4.6	2.47	4.77	2.58	4.4	2.39		452
1563	zwycięstwo	victory	N	10	3064	8.68	0.76	8.65	0.88	8.7	0.66	7.59	1.96	7.36	2.3	7.84	1.5	7.81	1.98	8.48	1.12	7.14	2.41	5.79	2.9	5.91	2.7	5.63	3.2	7.69	1.87	7.78	1.76	7.58	2.04	4.52	2.96	5.29	2.85	3.76	2.93		475
1564	zwyczaj	custom	N	7	2547	5.1	1.54	5.23	1.51	4.95	1.61	3.76	2.41	3.41	2.44	4.15	2.37	4.74	2.11	4.86	2.26	4.62	1.99	4.19	2.43	4.3	2.6	4.05	2.27	4.73	2.58	4.85	2.6	4.62	2.62	4.9	2.15	5.1	2.2	4.71	2.15		96
1565	zwykły	plain	A	6	3243	4.93	1.35	4.82	1.13	5	1.5	2.38	1.65	2.35	1.64	2.42	1.71	4.07	2.61	3.38	2.33	4.76	2.74	5.29	1.69	5.38	1.83	5.2	1.58	3.9	2.35	3.87	2.26	3.95	2.5	5.02	2.31	5.05	2.36	5	2.32		941
1566	zysk	profit	N	4	651	7.12	2.01	7.29	1.4	7	2.36	6.43	2.33	6.65	2.46	6.16	2.19	6.73	1.96	7.35	1.5	6.14	2.2	6.29	2.11	6.19	2.27	6.4	1.98	6.9	1.81	6.83	2.01	7	1.56	5.58	2.64	6.32	2.32	4.81	2.79		331
1567	żaba	frog	N	4	457	4.82	1.92	4.68	1.99	5	1.86	2.68	1.97	2.89	1.88	2.5	2.09	3.86	1.95	3.8	2.38	3.91	1.51	5.52	2.12	5.8	2.21	5.27	2.05	1.6	1.43	1.5	1.61	1.68	1.29	5.83	2.59	5.9	2.94	5.77	2.31		176
1568	żaglówka	sailboat	N	8	43	6.33	1.83	6.09	1.87	6.6	1.79	4.1	2.34	3.77	2.56	4.45	2.06	4.95	2.36	5	2.43	4.91	2.35	4.43	2.51	4.79	2.47	3.94	2.55	4.17	2.12	3.64	2.22	4.75	1.89	5.59	2.28	5.85	2.25	5.33	2.33		529
1569	żal	grief	N	3	6246	2.76	2.12	2.37	1.83	3.16	2.36	4.37	2.34	4.86	2.1	3.86	2.52	3.23	2.27	3.61	2.43	2.91	2.14	3.17	2.34	3.7	2.7	2.68	1.89	5.21	2.52	5.3	2.25	5.14	2.8	3.07	2.41	2.7	2.23	3.41	2.58		195
1570	żałoba	bereavement	N	6	233	1.5	0.99	1.13	0.46	1.95	1.27	4.19	3.2	4.52	3.31	3.86	3.14	2.49	1.76	2.3	1.66	2.67	1.88	3.1	2.76	3.18	2.72	3	2.87	6.63	2.86	7.5	2.48	5.63	3	3.33	2.69	3.33	2.9	3.33	2.54		656
1571	żarówka	lightbulb	N	7	364	5.52	1.73	5.57	1.72	5.48	1.78	4.42	2.52	3.71	2.08	5.09	2.76	5.43	2.42	5.74	1.97	5.14	2.78	5.95	1.89	5.69	1.89	6.13	1.92	3.58	2.56	3.74	2.56	3.43	2.62	6.16	2.37	5.77	2.33	6.57	2.4		566
1572	żart	joke	N	4	2001	7.84	1.31	7.95	1.5	7.73	1.12	5.45	2.26	5.53	2.52	5.38	2.06	5.85	2.19	6.25	2.24	5.58	2.17	4.93	2.25	4.63	2.11	5.19	2.38	5.12	2.32	4.95	2.28	5.29	2.41	5.05	2.34	4.5	2.15	5.5	2.44		826
1573	żartowniś	joker	N	9	77	7.12	1.93	7	2.24	7.26	1.52	6.14	1.87	6.09	1.87	6.2	1.91	6.17	2.14	7.14	1.65	5.19	2.16	3.9	1.95	3.55	1.74	4.32	2.14	4.05	2.7	4.48	2.91	3.62	2.48	4.44	2.67	4.33	2.44	4.58	2.99
1574	żądza	lust	N	5	732	5.19	2.14	6	2.12	4.38	1.88	6.91	1.9	7.14	1.82	6.68	1.99	4.98	2.83	6.11	2.64	3.95	2.65	3.13	2.58	3.44	2.22	2.92	2.83	4.93	2.45	5.53	2.37	4.38	2.46	3.84	2.26	4.68	2.25	2.95	1.94		519
1575	żebrak	beggar	N	6	632	2.24	1.05	1.95	0.9	2.55	1.15	3.66	2.32	4.52	2.19	2.56	2.04	2.71	1.74	2.48	1.54	2.95	1.94	4.27	1.75	4.5	1.64	4.05	1.86	4.45	2.35	5	2.43	3.85	2.16	5.79	2.64	6	2.83	5.55	2.46		36
1576	żelazko	iron	N	7	129	4.43	1.38	4.43	1.2	4.42	1.61	4.48	2.55	4.57	2.43	4.37	2.75	4.71	2.33	5.59	2.06	3.68	2.24	5.69	2.05	5.6	2.16	5.77	2	3.84	2.35	4.13	1.98	3.5	2.72	6.31	2.28	5.82	2.38	6.85	2.08
1577	żelazo	iron	N	6	129	5	1.69	4.84	1.54	5.14	1.85	2.75	2.27	3.38	2.53	2.33	2.04	5.18	2.46	5.05	2.84	5.29	2.12	6.42	2.32	6.18	2.44	6.67	2.22	3.74	2.92	3.94	2.86	3.59	3.02	5.21	2.33	5.05	2.46	5.36	2.26		565
1578	żłobek	nursery	N	6	43	4.71	2.38	5.2	2.59	4.27	2.14	4.27	2.82	4.37	2.99	4.18	2.74	4.07	2.46	3.76	2.49	4.38	2.46	4.28	2.21	4.43	2.23	4.14	2.23	4.73	2.51	5.5	2.28	3.95	2.54	5.48	2.26	5.67	2.43	5.32	2.17		910
1579	żołądek	stomach	N	7	2217	4.29	1.94	4.08	2.17	4.56	1.62	4.48	2.3	4.23	2.51	4.75	2.07	4.14	1.99	4.52	2.23	3.68	1.6	4.83	2.37	5.33	2.5	4.33	2.18	5.05	2.37	5	2.03	5.08	2.64	3.07	2.38	3.79	2.69	2.11	1.49		998
1580	żona	wife	N	4	14083	6.58	2.22	6.7	2.32	6.45	2.16	5.85	2.41	5.55	2.48	6.21	2.35	5.76	2.45	6.14	2.63	5.38	2.25	3.64	2.54	3.48	2.48	3.84	2.65	6.79	2.74	6.52	2.89	7.11	2.58	4.38	2.78	3.62	2.58	5.14	2.83		1031
1581	żółty	yellow	A	5	1910	5.28	2.13	5.64	2.04	4.9	2.21	4.03	1.89	4.15	1.69	3.9	2.1	4.49	1.94	4.09	1.97	4.95	1.84	4.95	1.92	4.73	1.72	5.2	2.14	3.74	2.61	3.95	2.7	3.5	2.56	4.45	2.09	4.52	2.17	4.37	2.03		545
1582	życie	life	N	5	50298	7.17	2.15	7.48	1.83	6.86	2.43	6.51	2.45	6.86	2.56	6.18	2.36	6.75	2.31	7.37	1.92	6.19	2.52	4.18	2.44	4.06	2.86	4.25	2.17	7.35	2.47	8.05	1.68	6.71	2.9	4.3	2.6	4.73	2.98	3.86	2.1		258
1583	życzenie	wish	N	8	2171	6.98	1.3	6.82	1.4	7.14	1.2	5.53	2.4	6.2	2.04	4.85	2.58	5.95	2.32	6.18	2.2	5.68	2.5	3.67	2.1	3.14	1.98	4.25	2.12	5.5	2.46	5.64	2.19	5.35	2.78	4.29	2.26	4.52	2.48	4	1.97		1034
1584	życzliwość	kindness	N	10	721	7.21	1.14	7.55	1.01	6.85	1.18	5.34	2.22	5.48	1.9	5.17	2.62	5.81	2.27	5.18	2.15	6.5	2.24	3.65	2.34	3.39	2.31	3.95	2.39	6.76	1.86	6.9	1.55	6.62	2.16	4.15	2.76	3.59	2.79	4.79	2.66
1585	żywotny	vital	A	7	59	6.6	1.33	6.67	1.59	6.52	1.03	6.19	2.26	5.9	2.49	6.45	2.04	6.3	1.65	6.79	1.65	5.86	1.56	4.93	2.15	5.44	2.19	4.58	2.1	5.38	2.31	5.11	2	5.62	2.58	4.14	1.85	4.77	1.9	3.48	1.57
1586	żywy	alive / lively	A	4	2935	7.64	1.48	8.35	0.98	6.79	1.55	5.49	2.52	5.48	2.46	5.5	2.65	6.39	2.3	6.39	2.02	6.39	2.68	4.05	2.75	4.05	2.56	4.05	2.99	7.21	2.31	7.75	1.97	6.73	2.53	4.74	2.81	5.45	3.19	3.95	2.14	2	635	849

## Sheet: Full
						Valence all	Valence all	Valence all	Valence all	Valence all	Valence Female	Valence Female	Valence Female	Valence Female	Valence Female	Valence Male	Valence Male	Valence Male	Valence Male	Valence Male	Arousal all	Arousal all	Arousal all	Arousal all	Arousal all	Arousal Female	Arousal Female	Arousal Female	Arousal Female	Arousal Female	Arousal Male	Arousal Male	Arousal Male	Arousal Male	Arousal Male	Dominance all	Dominance all	Dominance all	Dominance all	Dominance all	Dominance Female	Dominance Female	Dominance Female	Dominance Female	Dominance Female	Dominance Male	Dominance Male	Dominance Male	Dominance Male
Number	Polish word	English word	Part of speach	Number of letters	Frequency	N	Min	Max	Mean	SD	N	Min	Max	Mean	SD	N	Min	Max	Mean	SD	N	Min	Max	Mean	SD	N	Min	Max	Mean	SD	N	Min	Max	Mean	SD	N	Min	Max	Mean	SD	N	Min	Max	Mean	SD	N	Min	Max	Mean
1	aborcja	abortion	N	7	30	43	1	7	2.37	1.96	22	1	7	2.55	2.26	21	1	5	2.19	1.63	40	1	9	6.35	2.82	20	1	9	6.05	3.09	20	1	9	6.65	2.56	41	1	9	4.15	3.23	22	1	9	4.23	3.56	19	1	9	4.05
2	absolwent	graduate	N	9	206	38	3	9	7.18	1.74	19	3	9	7.26	2	19	4	9	7.11	1.49	43	1	9	4.44	2.75	22	1	9	4	2.71	21	1	9	4.9	2.77	40	1	9	6.48	2.12	18	2	9	7.17	2.09	22	1	9	5.91
3	absurd	absurd	N	6	623	42	1	9	4.64	1.61	23	1	9	4.78	1.51	19	1	8	4.47	1.74	41	1	9	5.05	2.43	21	2	9	5.29	2.15	20	1	9	4.8	2.73	41	1	9	4.68	2.17	23	1	8	4.74	1.66	18	1	9	4.61
4	afront	affront	N	6	95	42	1	6	3.33	1.68	21	1	5	3.1	1.7	21	1	6	3.57	1.66	41	1	9	4.68	2.21	22	1	8	4.41	2.04	19	1	9	5	2.4	42	1	9	4.64	1.95	22	1	9	4.73	2.03	20	1	9	4.55
5	agonia	agony	N	6	143	42	1	7	2.52	1.84	23	1	7	2.48	1.86	19	1	7	2.58	1.87	41	1	9	4.98	3.06	21	1	9	4.86	3.31	20	1	9	5.1	2.86	41	1	9	3.1	2.23	23	1	9	3.48	2.43	18	1	7	2.61
6	agresywność	aggressiveness	N	11	64	42	1	9	2.55	2.13	21	1	9	2.67	2.18	21	1	9	2.43	2.13	43	3	9	7.77	1.57	22	3	9	7.68	1.73	21	4	9	7.86	1.42	40	1	9	6.23	2.76	21	1	9	6.38	2.92	19	1	9	6.05
7	agresywny	aggressive	A	9	247	42	1	9	3.29	2.4	23	1	9	3.26	2.51	19	1	9	3.32	2.33	41	1	9	7.27	2.44	21	6	9	8.24	1	20	1	9	6.25	3.06	41	1	9	6.63	2.74	23	1	9	6.74	2.47	18	1	9	6.5
8	akceptacja	acceptance	N	10	98	83	1	9	7.43	1.59	45	1	9	7.42	1.74	38	4	9	7.45	1.4	83	1	9	3.49	2.37	42	1	9	3.5	2.44	41	1	9	3.49	2.33	83	1	9	5.76	2.52	45	1	9	6	2.67	38	1	9	5.47
9	aktualności	news	N	11	81	42	1	9	5.5	1.82	20	4	8	5.95	1.15	22	1	9	5.09	2.22	41	1	9	4.93	2.5	19	1	9	4.53	2.41	22	1	9	5.27	2.59	42	1	9	5.5	2.3	21	1	9	5.71	1.76	21	1	9	5.29
10	aktywność	activity	N	9	633	42	4	9	7.36	1.27	23	5	9	7.74	1.1	19	4	9	6.89	1.33	42	1	9	6.83	1.94	23	2	9	7.13	1.69	19	1	9	6.47	2.2	41	1	9	6.59	2.54	22	1	9	6.27	2.57	19	1	9	6.95
11	aktywować	activate	V	9	9	42	3	9	6.26	1.68	23	3	9	6.52	1.86	19	3	9	5.95	1.43	41	1	9	5.49	2.35	21	1	9	5.62	1.96	20	1	9	5.35	2.74	41	1	9	6.34	2.19	23	3	9	6.83	1.97	18	1	9	5.72
12	alarm	alert / alarm	N	5	1646	42	1	9	3.76	2.07	23	1	9	3.96	1.74	19	1	9	3.53	2.44	41	1	9	6.83	1.95	21	1	9	7.19	1.89	20	3	9	6.45	1.99	41	1	9	4.39	2.51	23	1	9	4.78	2.52	18	1	9	3.89
13	aleja	alley / avenue	N	5	864	42	2	9	5.64	1.66	22	4	9	5.86	1.58	20	2	9	5.4	1.76	41	1	7	2.76	1.55	23	1	5	2.65	1.3	18	1	7	2.89	1.84	42	1	9	4.48	2.11	21	1	6	4	1.48	21	1	9	4.95
14	alergia	allergy	N	7	15	42	1	9	3.31	1.75	23	1	9	3.65	1.94	19	1	5	2.89	1.41	41	1	9	4.37	2.46	21	1	9	5.19	2.27	20	1	8	3.5	2.4	41	1	9	2.9	1.97	23	1	9	2.65	2.06	18	1	8	3.22
15	alimenty	alimony	N	8	82	42	1	6	3.45	1.74	23	1	6	4.09	1.56	19	1	5	2.68	1.67	41	1	9	5	2.75	21	1	9	5.48	2.84	20	1	9	4.5	2.63	41	1	8	3.54	2.25	23	1	8	3.7	2.29	18	1	8	3.33
16	alkoholik	alcoholic	N	9	108	42	1	9	2.05	1.64	23	1	5	1.78	1.13	19	1	9	2.37	2.09	41	1	9	5.59	2.61	21	1	9	6.1	2.43	20	1	9	5.05	2.74	41	1	8	2.2	2.04	23	1	7	2.39	2.21	18	1	8	1.94
17	altruizm	altruism	N	8	59	42	4	9	6.31	1.47	22	5	9	6.32	1.39	20	4	9	6.3	1.59	41	1	9	4.27	2.15	23	2	9	4.57	1.73	18	1	9	3.89	2.59	42	1	9	5.1	2.15	22	1	9	5.55	1.84	20	1	9	4.6
18	ambicja	ambition	N	7	398	42	4	9	7.19	1.42	23	5	9	7.22	1.17	19	4	9	7.16	1.71	41	1	9	5.37	2.32	21	1	9	5.38	2.16	20	1	9	5.35	2.54	41	2	9	7.1	1.95	23	2	9	7.43	1.85	18	3	9	6.67
19	ambulans	ambulance	N	8	153	42	1	9	3.43	2.11	23	1	9	3	2.09	19	1	8	3.95	2.07	41	1	9	5.73	2.66	21	1	9	6.24	2.49	20	1	9	5.2	2.8	41	1	9	3.98	2.46	23	1	9	4.3	2.77	18	1	6	3.56
20	anioł	angel	N	5	2039	42	1	9	7.55	1.92	23	1	9	7.39	2.08	19	3	9	7.74	1.73	41	1	9	2.93	2.52	21	1	8	2.38	2.06	20	1	9	3.5	2.87	41	1	9	5.27	2.72	23	1	9	5.3	2.96	18	1	9	5.22
21	apartament	penthouse	N	10	639	42	1	9	7.1	2.01	23	1	9	7	2.34	19	4	9	7.21	1.58	42	1	9	4.57	2.42	20	1	7	3.95	2.16	22	1	9	5.14	2.55	41	1	9	5.15	2.72	19	1	9	5.42	3.15	22	1	9	4.91
22	apatyczny	listless	A	9	74	42	1	9	4.38	2.04	21	2	7	4.29	1.31	21	1	9	4.48	2.6	43	1	8	3.14	2.25	21	1	8	3.38	2.42	22	1	7	2.91	2.11	40	1	8	3.58	1.91	19	1	8	3.21	2.12	21	1	8	3.9
23	aerozol	spray /aerosol	N	8	0	42	1	8	4.69	1.52	20	2	8	4.75	1.48	22	1	8	4.64	1.59	43	1	9	4.67	2.44	21	1	9	5.67	2.24	22	1	9	3.73	2.27	42	1	9	4.95	2.31	22	1	9	4.82	2.52	20	1	9	5.1
24	areszt	arrest	N	6	202	42	1	5	1.88	1.11	24	1	4	1.75	1.07	18	1	5	2.06	1.16	41	1	9	5.71	2.87	19	1	9	5.53	2.82	22	1	9	5.86	2.96	42	1	9	3.45	2.97	23	1	9	4	3.44	19	1	9	2.79
25	armata	cannon	N	6	126	42	1	8	4.12	1.92	21	1	6	3.19	1.5	21	2	8	5.05	1.86	42	1	9	6.64	2.26	20	1	9	7.05	2.44	22	2	9	6.27	2.07	42	1	9	5.4	2.81	22	1	9	4.86	3.12	20	2	9	6
26	arogancki	arrogant	A	9	272	42	1	6	2.36	1.48	22	1	6	2.82	1.74	20	1	4	1.85	0.93	41	1	9	6.32	2.44	23	1	9	6.87	2.22	18	1	9	5.61	2.59	42	1	9	5.88	2.21	21	1	9	5.95	2.36	21	1	9	5.81
27	as	ace	N	2	777	42	1	9	6.83	2.11	23	1	9	6.48	2.48	19	4	9	7.26	1.48	41	1	9	5.05	2.63	21	1	9	4.76	2.76	20	1	9	5.35	2.52	41	1	9	7.44	1.96	23	1	9	7.26	2.36	18	5	9	7.67
28	astronauta	astronaut	N	10	86	42	3	9	6.24	1.64	22	3	9	5.82	1.53	20	5	9	6.7	1.66	41	1	8	4.05	2.19	23	1	8	4.13	1.96	18	1	8	3.94	2.51	42	1	9	5.29	2.21	21	1	9	4.95	2.36	21	1	9	5.62
29	atak	assault /attack	N	4	5548	43	1	9	2.79	2.25	22	1	5	1.86	1.25	21	1	9	3.76	2.66	42	1	9	7.05	2.47	22	1	9	7.5	2.46	20	1	9	6.55	2.44	42	1	9	5.62	3.01	25	1	9	5.08	3.26	17	1	9	6.41
30	atakowanie	attacking	N	11	39	42	1	7	3.29	1.77	22	1	6	3	1.8	20	1	7	3.6	1.73	43	1	9	6.84	2.19	21	1	9	6.33	2.5	22	3	9	7.32	1.78	42	1	9	6.1	2.81	22	1	9	5.91	2.91	20	1	9	6.3
31	atletyka	athletics	N	8	11	42	3	9	6.21	1.79	22	3	9	5.86	1.86	20	3	9	6.6	1.67	41	1	9	4.71	2.81	23	1	9	4.43	2.71	18	1	9	5.06	2.98	42	1	9	6.17	2.07	21	1	9	6.05	2.11	21	1	9	6.29
32	atrament	ink	N	8	446	40	1	8	4.58	1.66	19	1	7	4.74	1.73	21	1	8	4.43	1.63	40	1	7	2.63	1.94	16	1	7	3	2.07	24	1	7	2.38	1.86	40	1	9	4.6	2.19	19	1	9	4.84	2.57	21	1	8	4.38
33	autobus	bus	N	7	1084	42	1	9	4.38	1.68	21	1	9	4.33	1.85	21	1	8	4.43	1.54	42	1	9	4.9	2.56	20	1	9	5.55	2.48	22	1	9	4.32	2.55	42	1	8	4.05	1.95	22	1	7	3.68	2.1	20	1	8	4.45
34	autorytet	authority	N	9	775	42	2	9	7.12	1.73	21	2	9	6.95	1.8	21	2	9	7.29	1.68	43	1	9	4.72	2.57	22	1	8	4.27	2.35	21	1	9	5.19	2.75	40	2	9	7.18	2.02	21	2	9	7.24	2.1	19	3	9	7.11
35	autostrada	highway	N	10	156	41	3	9	6.15	1.53	22	3	9	5.59	1.3	19	5	9	6.79	1.55	42	1	9	4.98	2.32	21	1	9	5.43	2.29	21	1	9	4.52	2.32	42	1	9	6.17	2.33	22	2	9	6.68	2.36	20	1	9	5.6
36	awans	promotion	N	5	658	42	1	9	7.93	1.69	21	5	9	8.1	1.22	21	1	9	7.76	2.07	43	1	9	6.49	2.63	22	1	9	5.77	3.21	21	3	9	7.24	1.61	40	3	9	7.3	1.65	21	3	9	7.48	1.6	19	3	9	7.11
37	awanturnictwo	fussiness	N	13	17	41	1	6	2.85	1.49	22	1	6	3.09	1.19	19	1	6	2.58	1.77	42	1	9	7.05	2.23	21	2	9	7.43	1.72	21	1	9	6.67	2.63	42	1	9	6.1	2.75	22	1	9	6.55	2.84	20	1	9	5.6
38	awersja	aversion	N	8	44	42	1	7	2.98	1.52	23	1	5	2.91	1.41	19	1	7	3.05	1.68	42	1	9	4.57	2.61	22	1	9	4.77	2.52	20	1	9	4.35	2.76	42	1	9	4.43	2.14	21	1	9	4.62	2.44	21	1	7	4.24
39	bachor	brat	N	6	56	42	1	9	3.74	2.3	22	1	9	3.68	2.59	20	2	9	3.8	1.99	41	1	9	6.29	2.6	23	1	9	6.96	2.33	18	1	9	5.44	2.75	42	1	9	4.21	2.56	22	1	9	5.14	2.53	20	1	8	3.2
40	bagatelizować	minimize / belittle	V	13	42	42	1	8	3.69	1.8	21	1	7	3.67	1.68	21	1	8	3.71	1.95	41	1	9	3.98	2.59	22	1	9	5.14	2.64	19	1	8	2.63	1.8	42	1	9	5.17	2.51	22	1	9	5.5	2.52	20	1	9	4.8
41	bagno	swamp	N	5	584	42	1	9	2.98	1.91	21	1	6	2.52	1.66	21	1	9	3.43	2.06	42	1	9	4.69	2.45	24	1	9	4.88	2.58	18	1	8	4.44	2.33	42	1	9	2.57	1.74	22	1	7	1.95	1.43	20	1	9	3.25
42	bajka	fable	N	5	480	42	4	9	7.52	1.49	20	5	9	7.8	1.28	22	4	9	7.27	1.64	43	1	9	4.02	2.64	21	1	9	4.52	2.93	22	1	9	3.55	2.3	42	1	9	4.83	2.02	22	1	9	4.86	1.93	20	1	8	4.8
43	bałaganiarski	messy	A	13	5	42	1	8	4.45	1.86	24	1	8	4.42	1.93	18	1	7	4.5	1.82	41	1	9	5.22	2.24	19	1	9	5.74	2.38	22	1	9	4.77	2.07	42	1	9	4.36	2.54	23	1	9	4.52	2.79	19	1	9	4.16
44	bałaganiarstwo	untidiness	N	14	6	41	1	7	3.44	1.73	22	1	7	3.23	1.48	19	1	7	3.68	2	42	1	9	4.86	2.72	26	1	9	5.54	2.52	16	1	9	3.75	2.74	43	1	9	4.09	2.54	19	1	9	3.58	2.78	24	1	9	4.5
45	bandaż	bandage	N	6	329	42	1	7	3.69	1.77	22	1	7	3.5	1.71	20	1	7	3.9	1.86	41	1	8	3.61	2.14	23	1	8	3.74	2.24	18	1	7	3.44	2.06	42	1	9	4.12	2.28	21	1	8	3.19	2.02	21	1	9	5.05
46	bandzior	bandit	N	8	85	42	1	7	2.95	1.78	22	1	7	3.18	1.92	20	1	7	2.7	1.63	43	1	9	6.53	2.36	21	1	9	6.24	2.66	22	2	9	6.82	2.06	42	1	9	4.45	2.9	22	1	9	4.18	2.59	20	1	9	4.75
47	bankrut	bankrupt	N	7	39	42	1	9	2.69	2.02	22	1	7	2.32	1.89	20	1	9	3.1	2.13	41	1	9	5.46	2.76	23	1	9	6.48	2.69	18	1	9	4.17	2.31	42	1	9	2.74	2.13	21	1	6	2.29	1.9	21	1	9	3.19
48	bar	bar	N	3	1339	42	1	9	5.6	2.06	22	1	9	5.27	2.14	20	2	9	5.95	1.96	41	1	9	4.54	2.58	23	1	9	5.26	2.56	18	1	8	3.61	2.35	42	1	9	5.57	2.49	21	1	9	5.24	2.57	21	1	9	5.9
49	bat	whip	N	3	565	42	1	9	2.4	1.8	21	1	7	2.19	1.78	21	1	9	2.62	1.83	43	1	9	5.7	2.66	22	1	9	5.73	2.43	21	1	9	5.67	2.94	40	1	9	5.23	3.09	21	1	9	5.1	3.28	19	1	9	5.37
50	bąbel	blister	N	5	123	42	1	9	4.52	2.2	23	1	9	4.65	2.31	19	1	8	4.37	2.11	42	1	9	3.71	2.08	21	1	9	3.67	2.48	21	1	6	3.76	1.64	41	1	8	4.05	1.94	20	1	8	3.9	2.05	21	1	8	4.19
51	beczeć	blubber	V	6	55	42	1	8	3.05	2	23	1	8	2.78	1.93	19	1	8	3.37	2.09	42	1	9	5.1	2.57	21	1	9	5.05	2.97	21	1	9	5.14	2.17	41	1	7	3	1.58	20	1	6	3.15	1.46	21	1	7	2.86
52	beczka	barrel	N	6	326	42	2	9	5.26	1.59	22	2	9	4.82	1.68	20	3	9	5.75	1.37	41	1	9	2.78	2.2	23	1	9	3.13	2.49	18	1	7	2.33	1.71	42	1	9	4.52	2.23	21	1	7	3.71	2.08	21	1	9	5.33
53	bejcowanie	varnishing / staining	N	10	0	41	1	9	4.85	1.62	22	1	8	4.5	1.37	19	1	9	5.26	1.82	42	1	9	4.07	2.1	21	1	8	4.05	1.91	21	1	9	4.1	2.32	42	1	9	4.88	2.14	22	1	9	4.41	2.11	20	1	9	5.4
54	bestia	beast	N	6	1609	42	1	9	3.5	2.02	22	1	9	3.41	2.02	20	1	9	3.6	2.06	41	1	9	5.83	2.16	23	3	9	5.91	2.11	18	1	9	5.72	2.27	42	1	9	5.81	2.79	21	1	9	6.1	3.03	21	1	9	5.52
55	bezczelność	insolence	N	11	406	42	1	9	3	2.11	21	1	7	3.24	2.26	21	1	9	2.76	1.97	43	1	9	6.16	2.5	22	1	9	6.27	2.69	21	1	9	6.05	2.33	40	1	9	6.3	2.67	21	1	9	7.19	2.5	19	1	9	5.32
56	bezczelny	insolent	A	9	455	40	1	9	3.13	2.32	19	1	9	3.37	2.43	21	1	9	2.9	2.26	40	1	9	6.43	2.33	16	1	9	6.44	2.45	24	1	9	6.42	2.3	40	1	9	5.38	2.82	19	1	9	5.53	3.19	21	1	9	5.24
57	bezinteresowność	selflessness	N	16	72	41	1	9	6.61	2.45	22	1	9	6.68	2.48	19	1	9	6.53	2.48	42	1	9	3.74	2.31	21	1	6	3.19	1.6	21	1	9	4.29	2.78	42	1	9	4.1	2.62	22	1	9	3.5	2.6	20	1	9	4.75
58	bezkarność	impunity	N	10	49	42	1	9	3.14	2.4	21	1	8	2.9	2.05	21	1	9	3.38	2.75	41	1	9	5.71	2.65	22	1	9	6.36	2.48	19	1	9	4.95	2.7	42	1	9	6.21	2.71	22	1	9	6.18	2.7	20	1	9	6.25
59	bezmyślność	thoughtlessness	N	11	95	42	1	8	2.74	1.86	23	1	8	2.87	1.82	19	1	8	2.58	1.95	42	1	9	4.57	2.5	22	1	9	4.64	2.59	20	1	9	4.5	2.46	42	1	9	4.02	2.39	21	1	9	4.29	2.69	21	1	9	3.76
60	bezpieczny	safe/ secure	A	10	2074	42	4	9	7.17	1.34	22	5	9	7.18	1.26	20	4	9	7.15	1.46	42	1	9	2.9	2.45	22	1	8	2.32	2.17	20	1	9	3.55	2.63	42	1	9	6.31	2.43	19	1	9	6.58	2.57	23	1	9	6.09
61	bezplanowy	haphazard	A	10	2	38	1	9	4.89	1.93	19	1	7	4.21	1.55	19	2	9	5.58	2.06	43	1	9	4.42	2.31	22	2	9	4.91	2.16	21	1	9	3.9	2.41	40	1	9	4.23	2.64	18	1	9	4.56	2.96	22	1	9	3.95
62	bezproblemowy	untroubled	A	13	6	41	3	9	7	1.43	23	3	9	6.96	1.55	18	5	9	7.06	1.3	42	1	9	3.33	2.98	21	1	9	3.1	2.96	21	1	9	3.57	3.04	42	1	9	5.12	2.67	23	1	9	5.26	2.72	19	1	9	4.95
63	bezradność	helplessness	N	11	297	42	1	5	2.29	1.31	22	1	5	2.36	1.36	20	1	5	2.2	1.28	41	1	9	3.95	2.65	23	1	9	3.91	2.68	18	1	9	4	2.68	42	1	9	2.79	2.6	22	1	9	2.55	2.54	20	1	9	3.05
64	bezradny	helpless	A	8	983	40	1	5	2.4	1.1	16	1	5	2.75	1.29	24	1	4	2.17	0.92	40	1	9	4.73	2.91	19	1	9	5.05	2.93	21	1	9	4.43	2.93	43	1	9	2.6	2.46	22	1	9	2.64	2.54	21	1	8	2.57
65	bezsilny	impotent	A	8	538	42	1	8	2.29	1.44	20	1	5	2	1.12	22	1	8	2.55	1.65	43	1	9	4.63	3.05	21	1	9	4.33	3.32	22	1	9	4.91	2.81	42	1	9	1.71	1.53	22	1	6	1.59	1.14	20	1	9	1.85
66	beztroski	carefree	A	9	468	42	1	9	7.14	2.07	21	4	9	7.52	1.6	21	1	9	6.76	2.43	42	1	9	3.93	2.41	20	1	9	4	2.41	22	1	9	3.86	2.47	42	1	9	5.17	2.41	22	1	9	5.5	2.69	20	1	8	4.8
67	bezużyteczny	useless	A	12	364	41	1	8	3.15	1.75	23	1	7	2.7	1.61	18	1	8	3.72	1.81	42	1	9	2.83	2.23	21	1	7	2.86	1.96	21	1	9	2.81	2.52	42	1	9	2.9	2.21	23	1	9	3.3	2.34	19	1	8	2.42
68	bezwstydność	shamelessness	N	12	4	43	1	9	4.84	2.73	20	1	9	5.5	2.98	23	1	9	4.26	2.42	42	1	9	5.9	2.45	21	1	9	6.19	2.58	21	1	9	5.62	2.33	41	1	9	6.34	2.47	20	2	9	7.3	2	21	1	8	5.43
69	bękart	bastard	N	6	117	41	1	8	3.02	1.92	22	1	5	2.77	1.69	19	1	8	3.32	2.16	42	1	9	4.29	2.36	26	1	9	4.35	2.4	16	1	8	4.19	2.37	43	1	9	3.7	2.43	19	1	9	3.79	2.46	24	1	9	3.63
70	biały	white	A	5	7185	40	1	9	5.38	1.85	20	1	9	4.8	1.58	20	1	9	5.95	1.96	41	1	8	2.68	1.88	22	1	8	2.55	2.02	19	1	6	2.84	1.74	42	1	9	3.79	2.52	21	1	7	3.14	2.22	21	1	9	4.43
71	bieda	poverty	N	5	702	40	1	7	2.3	1.3	16	1	3	1.69	0.79	24	1	7	2.71	1.43	40	1	9	4.25	2.63	19	1	9	5	2.96	21	1	8	3.57	2.13	43	1	8	2.65	2.06	22	1	7	2.64	2.06	21	1	8	2.67
72	biegacz	runner	N	7	73	42	2	9	6.29	1.67	22	2	9	6.18	1.84	20	3	9	6.4	1.5	42	1	9	5.31	2.19	22	1	9	5.14	2.32	20	1	9	5.5	2.09	42	1	9	5.98	2.4	19	1	9	6.05	2.27	23	1	9	5.91
73	bitwa	battle	N	5	1759	42	1	9	3.52	2.43	21	1	7	3	1.87	21	1	9	4.05	2.84	41	1	9	7.1	2.62	22	1	9	7.18	2.4	19	1	9	7	2.92	42	1	9	6.14	2.36	22	1	9	6.05	2.42	20	1	9	6.25
74	biuro	office	N	5	1788	42	1	9	4.67	1.97	23	1	9	4.48	1.93	19	2	9	4.89	2.05	42	1	8	3.81	2.07	20	1	7	3.05	2.01	22	1	8	4.5	1.92	41	1	9	4.83	2.39	19	1	9	5.32	2.56	22	1	8	4.41
75	biżuteria	jewelry	N	9	167	42	2	9	6.36	1.5	22	2	9	6.68	1.7	20	4	8	6	1.17	43	1	9	4.47	2.59	21	1	9	5.19	2.77	22	1	7	3.77	2.27	42	1	9	5.9	2.13	22	2	9	6.27	2.12	20	1	9	5.5
76	blady	pale	A	5	2783	42	1	9	3.98	1.72	21	1	7	3.76	1.58	21	2	9	4.19	1.86	43	1	9	2.95	2.13	22	1	9	3.09	2.51	21	1	6	2.81	1.69	40	1	8	2.88	1.91	21	1	8	2.95	1.99	19	1	8	2.79
77	bliskość	proximity	N	8	881	41	7	9	8.39	0.77	22	7	9	8.36	0.79	19	7	9	8.42	0.77	42	1	9	4.5	3.26	21	1	9	4.52	3.2	21	1	9	4.48	3.39	42	1	9	5.55	2.4	22	1	9	5.41	2.54	20	1	9	5.7
78	blizna	scar	N	6	543	42	1	9	3.4	2.12	22	1	7	2.95	1.86	20	1	9	3.9	2.31	42	1	9	5.17	2.42	22	1	9	5.14	2.66	20	1	9	5.2	2.19	42	1	9	3.81	2.63	19	1	5	2.26	1.41	23	1	9	5.09
79	blondyn	blond	N	7	801	42	1	9	5.62	2.11	23	1	9	5.35	2.21	19	1	9	5.95	1.99	42	1	8	4	1.95	21	1	8	4.19	2.23	21	1	7	3.81	1.66	41	1	9	4.98	2.21	20	1	9	5.2	2.35	21	1	9	4.76
80	blondynka	blonde	N	9	704	42	1	9	6.19	2.22	21	1	9	5.95	2.58	21	3	9	6.43	1.83	43	1	9	4.86	2.36	22	1	9	4.82	2.61	21	1	9	4.9	2.12	40	1	9	4.85	2.15	21	1	9	4.9	1.84	19	1	9	4.79
81	bluźnierstwo	blasphemy	N	12	226	42	1	5	2.31	1.28	23	1	5	2.35	1.34	19	1	5	2.26	1.24	42	1	9	5.9	2.46	21	1	9	5.52	2.99	21	3	9	6.29	1.76	41	1	9	4.54	2.44	20	1	8	4	2.45	21	1	9	5.05
82	błąd	mistake	N	4	5631	41	1	8	2.51	1.57	19	1	8	2.63	1.71	22	1	6	2.41	1.47	42	1	9	4.64	2.6	21	1	9	4.86	2.48	21	1	9	4.43	2.77	43	1	9	3.51	2.03	21	1	9	3.67	2.33	22	1	7	3.36
83	błogosławić	bless	V	11	112	42	1	9	6.52	1.94	23	2	9	6.48	1.9	19	1	9	6.58	2.04	42	1	9	3.45	2.33	21	1	9	3.81	2.71	21	1	6	3.1	1.87	41	1	9	5.61	2.23	20	1	9	5.45	2.19	21	1	9	5.76
84	błogostan	bliss	N	9	39	41	3	9	8.29	1.1	22	7	9	8.5	0.67	19	3	9	8.05	1.43	42	1	9	3.17	2.96	21	1	9	3.43	3.12	21	1	9	2.9	2.84	42	1	9	5.98	2.65	22	1	9	5.82	2.67	20	1	9	6.15
85	błogość	bliss	N	7	147	42	1	9	7.52	1.94	23	3	9	7.78	1.73	19	1	9	7.21	2.18	42	1	9	3	2.5	21	1	9	3.57	2.93	21	1	6	2.43	1.89	41	1	9	5.41	2.4	20	2	9	5.7	2.41	21	1	9	5.14
86	błotnisty	muddy	A	9	97	42	1	9	3.24	2.02	20	1	7	3.05	1.93	22	1	9	3.41	2.13	41	1	8	3.71	2.17	19	1	7	3.32	1.97	22	1	8	4.05	2.32	42	1	9	3.81	2.07	21	1	9	3.81	1.89	21	1	8	3.81
87	błyskotliwość	brilliance	N	13	51	42	1	9	7.29	1.63	23	5	9	7.52	1.04	19	1	9	7	2.13	42	1	9	6.17	2.05	22	3	9	6.18	1.92	20	1	9	6.15	2.23	42	1	9	7.24	1.87	21	1	9	7.57	1.91	21	3	9	6.9
88	bodziec	incentive	N	7	258	40	3	9	5.65	1.44	19	3	8	5.58	1.26	21	3	9	5.71	1.62	40	1	9	4.9	2.31	16	1	9	5.38	1.96	24	1	9	4.58	2.5	40	1	9	5.13	2.19	19	1	9	5.47	2.14	21	1	8	4.81
89	bogactwa	riches	N	8	1280	42	1	9	7.14	1.97	22	1	9	7.32	1.96	20	3	9	6.95	2.01	42	1	9	4.86	2.46	22	1	9	4.95	2.79	20	1	9	4.75	2.1	42	1	9	6.83	2.17	19	1	9	6.42	2.12	23	1	9	7.17
90	bogobojny	pious / reverent	A	9	59	42	1	9	5.26	2.13	20	1	9	5.65	1.98	22	1	9	4.91	2.24	42	1	9	3.64	2.1	18	1	6	3.06	1.66	24	1	9	4.08	2.32	42	1	9	3.1	2.3	25	1	9	3.08	2.58	17	1	7	3.12
91	bohater	hero	N	7	2568	42	3	9	7.29	1.61	22	5	9	7.68	1.49	20	3	9	6.85	1.66	40	1	9	6.03	2.26	23	1	8	5.61	2.25	17	1	9	6.59	2.21	42	1	9	7	2.5	22	1	9	7.55	2.26	20	2	9	6.4
92	bojaźliwy	timid	A	9	83	42	1	8	3.36	1.61	21	1	5	3.14	1.46	21	1	8	3.57	1.75	42	1	9	4.74	2.05	24	1	9	5	2.09	18	1	8	4.39	2	42	1	9	2.86	2.09	22	1	7	2.41	1.68	20	1	9	3.35
93	bokser	boxer	N	6	253	42	1	9	4.24	1.94	23	1	9	4.04	1.85	19	1	9	4.47	2.06	42	1	9	5.43	2.59	21	1	9	4.81	2.99	21	3	9	6.05	1.99	41	1	9	5.93	2.5	20	1	9	5.75	2.57	21	1	9	6.1
94	bomba	bomb	N	5	1236	42	1	9	3.5	2.59	23	1	5	2.3	1.49	19	1	9	4.95	2.91	42	2	9	7	2.13	21	2	9	6.86	2.57	21	4	9	7.14	1.62	41	1	9	5.39	3.04	20	1	9	5.25	3.04	21	1	9	5.52
95	Boże Narodzenie	christmas	I	15		42	1	9	8.05	1.62	21	1	9	7.9	1.97	21	5	9	8.19	1.21	42	1	9	5.83	2.88	20	1	9	6.65	2.89	22	1	9	5.09	2.72	42	1	9	5.24	2.52	22	1	9	5.86	2.93	20	1	8	4.55
96	bóg	god	N	3	18361	38	1	9	6.55	2.37	19	1	9	6.74	2.51	19	1	9	6.37	2.27	43	1	9	3.65	2.56	22	1	9	3.23	2.27	21	1	9	4.1	2.83	40	1	9	5.95	2.93	18	1	9	6.28	3.27	22	1	9	5.68
97	ból	ache / pain	N	3	12944	42	1	9	1.9	1.54	23	1	9	1.87	1.94	19	1	4	1.95	0.91	42	1	9	6.38	2.29	20	3	9	7.15	2.06	22	1	9	5.68	2.32	41	1	9	3.98	2.63	19	1	9	3.26	2.75	22	1	9	4.59
98	ból głowy	headache	I	9	0	40	1	5	2.5	1.18	16	1	5	2.38	1.15	24	1	4	2.58	1.21	40	1	9	5.05	2.67	19	1	9	5.68	2.79	21	1	9	4.48	2.48	43	1	9	3.77	2.48	22	1	9	4.09	2.83	21	1	7	3.43
99	ból zęba	toothache	I	8	0	42	1	5	1.76	1.03	21	1	4	1.48	0.87	21	1	5	2.05	1.12	42	1	9	6.48	2.57	24	1	9	6.5	2.67	18	1	9	6.44	2.5	42	1	9	3.19	2.47	22	1	8	2.82	2.15	20	1	9	3.6
100	brat	brother	N	4	11386	42	3	9	7.1	1.54	23	3	9	7.52	1.68	19	5	8	6.58	1.22	42	1	9	4.52	2.36	21	1	9	4.57	2.84	21	1	9	4.48	1.83	41	2	9	5.73	1.88	20	3	9	6	2.05	21	2	9	5.48
101	brawa	applause	N	5	299	41	3	9	7.17	1.51	20	5	9	7.5	1.43	21	3	9	6.86	1.56	42	1	9	5.86	2.82	21	1	9	6.14	3.1	21	1	9	5.57	2.56	43	2	9	6.58	1.91	24	3	9	7	1.82	19	2	9	6.05
102	breja	slush	N	5	43	42	1	5	2.1	1.1	23	1	5	1.91	1.2	19	1	4	2.32	0.95	42	1	9	3.6	2.21	23	1	9	3.91	2.31	19	1	8	3.21	2.07	42	1	6	3.12	1.66	21	1	6	3.29	1.79	21	1	6	2.95
103	bronowanie	harrowing	N	10	5	43	1	9	4.23	2.17	20	1	7	3.7	2.13	23	1	9	4.7	2.14	42	1	9	3.64	2.2	21	1	9	4.19	2.29	21	1	7	3.1	2	41	1	8	4.68	1.74	20	2	8	5	1.56	21	1	7	4.38
104	broń	weapon	N	4	16073	40	1	9	3	2.16	20	1	9	2.4	2.01	20	1	9	3.6	2.19	41	1	9	6.27	2.44	22	1	9	6.23	2.35	19	1	9	6.32	2.6	42	1	9	5.98	2.9	21	1	9	6.29	2.94	21	1	9	5.67
105	broszura	pamphlet	N	8	51	42	1	7	3.79	1.41	23	1	7	4.04	1.46	19	1	5	3.47	1.31	42	1	9	4	2.66	20	1	9	3.8	2.26	22	1	9	4.18	3.02	41	1	9	4.22	2.25	19	1	9	4.79	2.51	22	1	8	3.73
106	brud	dirt/filth / grime	N	4	614	42	1	8	2.74	1.64	22	1	8	2.73	1.67	20	1	7	2.75	1.65	41	1	9	5.17	2.48	20	1	9	5.55	2.46	21	1	9	4.81	2.5	42	1	9	2.52	2	23	1	5	1.65	1.19	19	1	9	3.58
107	brudny	dirty	A	6	1034	42	1	7	2.79	1.52	22	1	6	2.73	1.49	20	1	7	2.85	1.6	41	1	9	5.41	2.72	20	1	9	5.8	2.61	21	1	9	5.05	2.84	42	1	8	2.69	2.16	23	1	7	1.83	1.47	19	1	8	3.74
108	brutalność	brutality	N	10	207	41	1	6	1.9	1.45	22	1	5	1.5	1.1	19	1	6	2.37	1.67	42	1	9	7.38	2.52	26	1	9	7.77	2.27	16	1	9	6.75	2.84	43	1	9	5.09	3.05	19	1	9	5.11	3.35	24	1	9	5.08
109	brutalny	brutal / violent	A	8	441	42	1	9	2.74	2.08	23	1	9	2.52	2.25	19	1	7	3	1.89	42	1	9	6.05	2.42	21	1	9	5.9	2.81	21	2	9	6.19	2.02	41	1	9	4.63	3.04	20	1	9	3.95	2.76	21	1	9	5.29
110	bryła	block	N	5	398	42	1	9	4.74	1.53	22	1	7	4.41	1.62	20	3	9	5.1	1.37	43	1	7	2.93	1.76	21	1	7	3.29	1.68	22	1	6	2.59	1.82	42	1	9	4.86	2.4	22	2	9	5.5	2.18	20	1	9	4.15
111	brzydki	ugly	A	7	752	41	1	9	3.07	1.66	23	1	9	3.17	2.04	18	2	5	2.94	1.06	42	1	8	3.26	1.93	21	1	7	3.33	1.88	21	1	8	3.19	2.02	42	1	9	3.21	2.14	23	1	9	3.39	2.73	19	1	5	3
112	brzydzić	detest	V	8	28	42	1	7	2.48	1.25	22	1	5	2.27	1.2	20	1	7	2.7	1.3	41	1	9	5.66	2.33	20	1	9	5.5	2.59	21	1	9	5.81	2.11	42	1	9	4	2.34	23	1	8	3.87	2.34	19	1	9	4.16
113	brzytwa	razor	N	7	390	42	1	9	3.9	2.12	20	1	9	3.75	2.38	22	1	9	4.05	1.89	42	1	9	5.38	2.53	18	1	9	4.89	2.14	24	1	9	5.75	2.77	42	1	9	5.52	2.31	25	1	9	5.92	2.47	17	1	9	4.94
114	budynek	building	N	7	3744	42	3	9	5.36	1.23	23	3	9	5.3	1.26	19	4	9	5.42	1.22	42	1	9	3.1	2.17	21	1	6	2.14	1.68	21	1	9	4.05	2.22	41	1	9	4.34	2.07	20	1	9	4.55	2.21	21	1	9	4.14
115	budzik	alarm clock	N	6	344	42	1	9	3.19	2.13	22	1	9	2.95	2.1	20	1	9	3.45	2.19	42	1	9	6.19	2.88	22	1	9	5.91	3.01	20	1	9	6.5	2.78	43	1	9	4.07	2.51	21	1	7	3.62	2.04	22	1	9	4.5
116	bukiet	bouquet	N	6	798	42	1	9	7	1.59	23	4	9	7.61	1.16	19	1	8	6.26	1.76	42	1	9	4.55	2.56	21	1	9	5.29	2.97	21	1	7	3.81	1.86	41	1	9	5	2.24	20	2	9	5.35	2.16	21	1	9	4.67
117	bułeczka	muffin	N	8	37	42	1	9	6.02	1.93	20	2	9	6.1	1.83	22	1	9	5.95	2.06	41	1	9	3.61	2.17	19	1	9	4.21	2.2	22	1	7	3.09	2.04	42	1	9	4.1	2.28	21	1	9	4.1	2.05	21	1	9	4.1
118	bunt	revolt	N	4	1281	42	1	9	4.26	1.91	20	1	9	4.35	2.03	22	1	8	4.18	1.84	42	1	9	6.24	2.65	18	1	9	6.89	2.19	24	1	9	5.75	2.89	42	1	9	6.62	2.35	25	1	9	6.72	2.46	17	2	9	6.47
119	burza	storm	N	5	3238	42	1	9	5.02	2.27	24	1	8	4.54	2.26	18	3	9	5.67	2.17	42	1	9	6.79	2.17	22	1	9	6.64	2.66	20	3	9	6.95	1.5	42	1	9	5.52	2.42	23	1	9	4.91	2.73	19	4	9	6.26
120	butelka	bottle	N	7	988	42	3	9	5.74	1.82	23	3	9	5.57	1.78	19	3	9	5.95	1.9	42	1	8	3.67	2.03	21	1	8	2.95	1.99	21	1	8	4.38	1.86	41	1	9	4.88	2.43	20	1	9	4.6	2.5	21	1	9	5.14
121	bystrość	cuteness	N	8	161	41	5	9	7.88	1.05	22	5	9	7.91	1.06	19	6	9	7.84	1.07	42	1	9	4.57	2.4	21	1	9	4.43	2.71	21	1	9	4.71	2.1	42	1	9	6.67	2.25	22	1	9	6.77	2.16	20	1	9	6.55
122	cel	target	N	3	8026	42	2	9	6.5	1.71	21	2	9	6.38	1.91	21	5	9	6.62	1.53	43	1	9	5.65	2.83	22	1	9	5.73	2.96	21	1	9	5.57	2.75	40	1	9	6.73	2.22	21	2	9	6.52	2.2	19	1	9	6.95
123	cela	cell	N	4	484	41	1	9	2.49	1.94	22	1	5	2.36	1.4	19	1	9	2.63	2.45	42	1	9	4.45	2.93	21	1	9	4.1	2.86	21	1	9	4.81	3.03	42	1	9	3	3.08	22	1	9	3.77	3.58	20	1	8	2.15
124	chamstwo	rabble	N	8	119	42	1	9	2.43	1.7	23	1	5	2.3	1.15	19	1	9	2.58	2.22	42	1	9	6.83	2.34	22	2	9	7	2.49	20	1	9	6.65	2.21	42	1	9	4.57	2.94	21	1	9	4.62	3.2	21	1	9	4.52
125	chaos	chaos	N	5	1683	42	1	9	3.45	1.9	21	1	7	2.95	1.5	21	1	9	3.95	2.16	42	1	9	6.95	2.51	20	1	9	6.85	2.72	22	1	9	7.05	2.36	42	1	9	3.83	2.7	22	1	9	3.64	2.9	20	1	9	4.05
126	charakter	nature	N	9	4456	42	1	9	5.55	1.77	20	2	9	6	1.72	22	1	8	5.14	1.75	41	1	9	5.17	2.35	19	1	9	5.47	2.32	22	1	9	4.91	2.41	42	1	9	6.43	2.31	21	1	9	6.81	1.94	21	1	9	6.05
127	chata	cottage	N	5	615	42	1	9	5.83	1.86	20	1	9	5.35	2.43	22	5	8	6.27	0.98	42	1	9	3.17	2.16	22	1	9	3.14	2.08	20	1	8	3.2	2.31	42	1	9	5	2.28	22	1	9	4.86	2.47	20	1	9	5.15
128	chciwość	greed	N	8	419	38	1	8	2.82	1.66	19	1	6	2.58	1.35	19	1	8	3.05	1.93	43	1	9	5.42	2.37	22	1	9	6.09	2.47	21	1	9	4.71	2.1	40	1	9	4.53	2.59	18	1	9	4.39	3.13	22	1	9	4.64
129	chęć	desire	N	4	3420	42	5	9	7.12	1.06	23	6	9	7.48	0.9	19	5	9	6.68	1.11	42	1	9	5.52	2.25	23	1	9	5.7	2.27	19	1	8	5.32	2.29	41	1	9	6.17	1.83	22	1	9	5.86	1.98	19	4	9	6.53
130	chirurgia	surgery	N	9	68	42	1	8	3.81	1.92	21	1	8	4.1	2.3	21	2	7	3.52	1.44	42	1	9	5.93	2.58	24	1	9	5.71	2.73	18	2	9	6.22	2.41	42	1	9	5.19	3.13	22	1	9	4.55	3.32	20	1	9	5.9
131	chłodny	frigid	A	7	1726	44	1	9	3.66	1.75	25	1	6	2.96	1.57	19	2	9	4.58	1.57	38	1	7	2.53	1.72	18	1	6	2.89	1.84	20	1	7	2.2	1.58	42	1	9	4.38	2.13	20	1	7	4.1	1.86	22	1	9	4.64
132	chłopak	boy	N	7	10762	42	2	9	6.81	1.9	23	2	9	7.7	1.61	19	2	9	5.74	1.69	42	1	9	5.05	2.45	21	1	9	5.95	2.44	21	1	9	4.14	2.15	41	1	9	5.8	2.23	20	1	9	6.2	2.57	21	2	9	5.43
133	chłód	chill	N	5	3252	41	1	9	3.73	2.3	20	1	8	3.1	1.92	21	1	9	4.33	2.52	42	1	9	4.62	2.86	21	1	9	3.9	3.03	21	1	9	5.33	2.56	43	1	9	4.49	2.65	24	1	9	5	2.75	19	1	9	3.84
134	chmury	clouds	N	6	4923	42	1	9	5.69	2.04	20	1	9	5.05	2.37	22	3	9	6.27	1.52	42	1	9	3.55	2.41	22	1	9	3.64	2.34	20	1	9	3.45	2.54	42	1	8	4.1	2.26	22	1	8	3.41	2.28	20	1	8	4.85
135	choleryczność	choleric	N	13	1	43	1	9	3.3	2.05	20	1	8	3.65	2.18	23	1	9	3	1.93	42	1	9	7.12	2.06	21	4	9	7.48	1.54	21	1	9	6.76	2.47	41	1	9	5.88	2.62	20	1	9	6.6	2.56	21	1	9	5.19
136	choroba	illness / sickness / disease	N	7	2594	43	1	5	1.79	1.12	22	1	5	1.68	1.04	21	1	5	1.9	1.22	40	1	9	4.48	2.81	20	1	9	4.55	2.96	20	1	9	4.4	2.72	41	1	9	3.2	2.42	22	1	9	3	2.73	19	1	8	3.42
137	choroba morska	seasick	I	14		42	1	5	2.33	1.12	23	1	4	2.04	1.11	19	1	5	2.68	1.06	42	1	9	4.74	2.62	23	1	9	5	2.92	19	1	9	4.42	2.24	42	1	6	2.5	1.47	21	1	5	2.14	1.46	21	1	6	2.86
138	chorobliwy	morbid	A	10	90	41	1	7	2.54	1.07	19	1	7	2.47	1.43	22	1	4	2.59	0.67	42	1	9	4	2.25	21	1	9	4.38	2.5	21	1	7	3.62	1.96	43	1	9	3.72	2.53	21	1	9	3.9	2.51	22	1	9	3.55
139	chorowitość	sickliness	N	11	3	41	1	5	1.9	1	22	1	3	1.77	0.75	19	1	5	2.05	1.22	42	1	9	3.79	2.69	26	1	9	3.73	2.92	16	1	8	3.88	2.36	43	1	9	2.84	2.09	19	1	9	2.74	2.26	24	1	7	2.92
140	chory	sick	N	5	4272	42	1	8	2.07	1.37	23	1	4	1.48	0.79	19	1	8	2.79	1.58	42	1	9	3.26	2.26	23	1	9	3.57	2.66	19	1	6	2.89	1.66	42	1	9	2.43	1.88	21	1	9	2.33	2.22	21	1	6	2.52
141	chroniony	protected	A	9	208	42	3	9	6.17	1.43	17	5	9	5.76	1.25	25	3	9	6.44	1.5	42	1	9	3.05	2.12	23	1	7	2.78	2	19	1	9	3.37	2.27	41	1	9	4.71	2.94	20	1	9	4.6	2.74	21	1	9	4.81
142	chrupać	champ	V	7	27	42	3	9	5.71	1.35	21	3	9	5.81	1.5	21	3	8	5.62	1.2	42	1	9	4.76	2.16	20	1	9	4.35	2.52	22	2	8	5.14	1.75	42	1	8	4.5	1.9	22	1	8	4.59	2.09	20	1	7	4.4
143	chusta	kerchief	N	6	203	43	2	9	5.58	1.52	21	2	9	5.9	1.76	22	2	7	5.27	1.2	40	1	8	2.68	2.09	19	1	6	2.37	1.57	21	1	8	2.95	2.48	40	1	9	4.28	2.35	16	1	9	4	2.37	24	1	9	4.46
144	chwała	glory	N	6	1411	38	1	9	6.84	2.33	19	5	9	7.32	1.49	19	1	9	6.37	2.91	43	1	9	5.42	2.84	22	1	9	5.05	2.73	21	1	9	5.81	2.96	40	1	9	6.75	2.57	18	1	9	6.44	3.09	22	3	9	7
145	ciało	body	N	5	25385	42	1	9	6.24	1.85	23	1	9	6.17	2.29	19	5	9	6.32	1.16	42	1	9	5.02	2.5	21	1	9	5.62	2.92	21	1	7	4.43	1.89	41	1	9	5.95	2.12	20	2	9	6	2	21	1	9	5.9
146	ciastko	cake	N	7	262	43	1	9	7.44	1.72	22	5	9	7.86	1.28	21	1	9	7	2.02	42	1	9	4.21	2.93	22	1	9	4.55	2.91	20	1	9	3.85	3	42	1	9	5.52	2.09	25	1	9	5.04	2.19	17	3	9	6.24
147	ciasto	cake	N	6	262	42	2	9	7.5	1.55	17	5	9	7.47	1.23	25	2	9	7.52	1.76	42	1	9	4.81	2.95	23	1	9	4.7	3.02	19	1	9	4.95	2.93	42	1	9	4.1	2.2	21	1	7	3.48	2.18	21	1	9	4.71
148	cichy	meek / quiet	A	5	4572	42	1	9	5.21	1.79	20	1	7	5	1.78	22	1	9	5.41	1.82	42	1	9	2.43	2.14	18	1	9	2.61	2.3	24	1	8	2.29	2.05	42	1	9	2.43	1.84	25	1	9	2.36	2.04	17	1	7	2.53
149	ciekawy	curious	A	7	1402	42	1	9	6.93	1.64	22	1	9	6.86	1.78	20	3	9	7	1.52	42	1	9	5.48	2.92	22	1	9	5.45	3.08	20	1	9	5.5	2.8	42	2	9	5.98	1.88	21	3	9	6.43	2.01	21	2	9	5.52
150	ciemnota	ignorance	N	8	87	42	1	7	2.79	1.59	21	1	7	3.14	1.62	21	1	7	2.43	1.5	41	1	9	4.66	2.92	22	1	9	5.5	2.86	19	1	9	3.68	2.75	42	1	9	3.36	2.06	22	1	9	3.5	2.32	20	1	7	3.2
151	ciemny	dark	A	6	3305	42	1	9	4.24	2.24	22	1	9	4.09	2.37	20	1	9	4.4	2.14	42	1	9	3.93	2.8	22	1	9	3.64	2.89	20	1	9	4.25	2.73	42	1	9	3.9	2.28	21	1	9	3.9	2.64	21	1	7	3.9
152	cień	shadow	N	4	9271	42	1	9	4.79	1.88	23	1	7	4.61	1.59	19	1	9	5	2.21	42	1	7	3.24	2.14	23	1	7	2.91	2.02	19	1	7	3.63	2.27	42	1	9	3.14	2.34	21	1	8	3	2.21	21	1	9	3.29
153	ciepło	warmth	N	6	5580	40	4	9	7.55	1.15	20	4	9	7.5	1.4	20	6	9	7.6	0.88	41	1	9	5.05	2.87	22	1	9	5.09	3.04	19	1	9	5	2.75	42	1	9	5.19	2.61	21	1	9	5.86	2.52	21	1	9	4.52
154	cierń	thorn	N	5	191	42	1	5	2.71	1.27	21	1	5	2.62	1.36	21	1	5	2.81	1.21	42	1	9	4.52	2.52	24	1	9	5.04	2.77	18	1	7	3.83	2.01	42	1	9	3.19	2.51	22	1	9	2.59	2.52	20	1	9	3.85
155	cierpienie	suffering	N	11	1750	42	1	5	1.4	0.86	22	1	3	1.23	0.61	20	1	5	1.6	1.05	42	1	9	6.19	2.89	22	1	9	5.68	3.12	20	1	9	6.75	2.57	43	1	9	2.88	2.11	21	1	8	2.43	1.72	22	1	9	3.32
156	cierpliwość	patience	N	11	1850	42	3	9	6.55	1.25	21	5	9	6.76	1	21	3	9	6.33	1.46	41	1	9	3.02	2.21	22	1	8	3.36	2.3	19	1	9	2.63	2.09	42	1	9	5.45	2.47	22	1	9	5.27	2.29	20	2	9	5.65
157	cięcie	cut	N	6	572	42	1	9	3.9	1.78	22	1	9	3.73	2.12	20	1	6	4.1	1.33	42	1	9	5.48	1.97	22	1	9	5.73	2.21	20	3	9	5.2	1.67	42	1	9	5.21	2.18	21	1	9	4.52	2.27	21	2	9	5.9
158	ciężarówka	truck	N	10	1287	41	1	9	4.56	1.48	23	1	9	4.48	1.7	18	2	7	4.67	1.19	42	1	9	3.76	2.63	21	1	9	3.71	2.7	21	1	9	3.81	2.62	42	1	9	5.5	2.12	23	1	9	5.48	2.37	19	1	9	5.53
159	ciężki	severe	A	6	4120	42	1	9	3.45	1.98	23	1	7	2.78	1.76	19	1	9	4.26	1.97	42	1	9	4.67	2.4	23	1	9	4.3	2.51	19	1	9	5.11	2.23	42	1	9	5.12	2.39	21	1	9	4.9	2.57	21	1	9	5.33
160	ciężko	hard	X	6	12548	40	1	8	3.08	1.35	16	1	4	2.63	0.89	24	1	8	3.38	1.53	40	1	9	4.6	2.41	19	1	9	5.37	2.39	21	1	8	3.9	2.26	43	1	9	3.44	2.53	22	1	9	3.36	2.72	21	1	9	3.52
161	ciśnienie	pressure	N	9	1146	42	1	9	4.43	1.5	17	2	6	4.29	1.21	25	1	9	4.52	1.69	42	1	9	5.95	2.16	23	1	9	6.04	1.97	19	1	9	5.84	2.43	42	1	9	5.52	2.64	21	1	9	5.29	2.87	21	1	9	5.76
162	cmentarz	cemetery	N	8	1744	42	1	6	2.71	1.45	21	1	6	2.24	1.51	21	1	6	3.19	1.25	42	1	8	2.55	2.12	20	1	8	2.6	2.33	22	1	7	2.5	1.97	42	1	9	2.69	1.99	22	1	9	2.73	2.21	20	1	5	2.65
163	cnota	virtue	N	5	419	40	1	9	5.88	2.08	20	1	9	5.6	1.9	20	1	9	6.15	2.25	41	1	9	3.93	2.75	22	1	9	3.23	2.47	19	1	9	4.74	2.9	42	1	9	5.76	2.82	21	1	9	6.05	2.56	21	1	9	5.48
164	cud	miracle	N	3	2716	41	1	9	7.51	2.09	19	5	9	8.21	1.47	22	1	9	6.91	2.37	42	1	9	6.48	2.74	21	1	9	7.38	2.22	21	1	9	5.57	2.96	43	1	9	5.65	2.72	21	1	9	6.43	2.25	22	1	9	4.91
165	cukier	sugar	N	6	679	42	1	9	5.69	2.08	24	1	9	6.08	2.06	18	1	9	5.17	2.04	42	1	9	4.9	2.58	22	1	9	4.82	2.82	20	1	9	5	2.36	42	1	9	4.93	2.11	23	1	9	5.04	2.46	19	2	9	4.79
166	cukierek	candy	N	8	128	42	1	9	6.45	1.66	21	4	9	6.86	1.28	21	1	9	6.05	1.91	42	1	9	4.93	2.51	20	1	9	5	2.58	22	1	9	4.86	2.51	42	1	9	4.86	2.44	22	1	9	4.23	2.83	20	3	9	5.55
167	cukierki	candy	N	8	339	42	1	9	7.33	1.92	22	1	9	7.64	2.01	20	2	9	7	1.81	42	1	9	4.67	2.69	22	1	9	4.32	3.06	20	1	8	5.05	2.24	43	1	9	5.44	2.28	21	1	9	5.24	2.36	22	1	9	5.64
168	cyklon	cyclone	N	6	111	42	1	9	3.36	2.18	22	1	5	2.73	1.28	20	1	9	4.05	2.74	42	1	9	6.17	2.73	22	1	9	5.82	3.05	20	1	9	6.55	2.35	42	1	9	5.45	2.92	21	1	9	5.14	2.94	21	1	9	5.76
169	cyrk	circus	N	4	468	42	2	9	5.86	2.26	21	2	9	6	2.37	21	2	9	5.71	2.19	42	1	9	5.17	2.14	20	1	9	5.1	2.51	22	1	9	5.23	1.8	42	1	9	4.1	2.25	22	1	9	3.59	2.44	20	1	8	4.65
170	czajnik	kettle	N	7	421	43	1	9	5.21	1.71	21	2	9	5.67	1.49	22	1	8	4.77	1.82	40	1	9	3.28	2.42	19	1	7	3	2.19	21	1	9	3.52	2.64	40	1	9	4.35	2.14	16	1	8	3.88	2.13	24	1	9	4.67
171	czar	spell	N	4	1651	42	1	9	6.79	1.93	21	5	9	7.33	1.24	21	1	9	6.24	2.34	41	1	9	5.1	2.42	22	1	9	4.91	2.56	19	2	9	5.32	2.29	42	1	9	5.1	2.18	22	1	9	5.05	2.15	20	1	9	5.15
172	czarny	black	A	6	8766	42	1	9	4.74	2.53	23	1	9	4.04	2.4	19	1	9	5.58	2.48	42	1	9	4.17	2.47	21	1	9	4.52	2.89	21	1	8	3.81	1.97	41	1	9	5.49	2.68	20	1	9	5.05	2.63	21	1	9	5.9
173	czas	time	N	4	67612	42	1	9	5.1	1.56	21	1	9	5.19	1.78	21	2	8	5	1.34	42	1	9	4.21	2.48	24	1	9	3.75	2.42	18	1	9	4.83	2.5	42	1	9	4.24	2.87	22	1	9	3.82	2.56	20	1	9	4.7
174	czasopismo	magazine	N	10	269	42	1	8	5.19	1.55	23	4	8	5.61	0.99	19	1	8	4.68	1.95	42	1	9	3.67	1.93	22	1	5	3.45	1.53	20	1	9	3.9	2.31	42	1	9	4.71	1.67	21	2	9	5.05	1.72	21	1	8	4.38
175	czaszka	skull	N	7	805	42	1	9	4.33	1.98	23	1	9	4	2.09	19	2	9	4.74	1.82	42	1	9	4.86	2.67	23	1	9	5.13	2.49	19	1	9	4.53	2.91	42	1	9	5.05	1.79	21	1	9	5.24	2.07	21	1	8	4.86
176	czekolada	chocolate	N	9	137	42	3	9	7.45	1.52	21	3	9	7.67	1.8	21	5	9	7.24	1.18	42	1	9	5.88	3.09	20	1	9	6.4	3.45	22	1	9	5.41	2.72	42	1	9	5.02	2.39	22	1	9	4.73	2.85	20	2	9	5.35
177	czerwony	red	A	8	5188	42	1	9	5.26	2.08	20	1	9	5.55	2.14	22	1	8	5	2.05	42	1	9	6.02	2.48	18	1	9	6.11	2.32	24	1	9	5.96	2.65	42	1	9	6.17	2.45	25	1	9	6.04	2.82	17	2	9	6.35
178	część	part	N	5	21692	42	1	9	4.64	1.46	23	1	8	4.39	1.62	19	3	9	4.95	1.22	42	1	9	3.79	2.04	20	1	8	4.15	2.11	22	1	9	3.45	1.97	41	1	9	3.88	2.17	19	1	7	3.68	2.03	22	1	9	4.05
179	człowieczeństwo	humanity	N	15	171	42	3	9	6.52	1.35	23	5	9	6.78	1.28	19	3	9	6.21	1.4	42	1	9	4.62	2.17	23	1	9	4.96	2.18	19	1	9	4.21	2.15	41	1	9	6.17	2.1	22	1	9	5.77	2.16	19	2	9	6.63
180	człowiek	man	N	8	55116	42	1	9	6.17	1.94	21	4	9	7	1.67	21	1	9	5.33	1.85	43	1	9	4.4	2.5	21	1	9	5.33	2.71	22	1	7	3.5	1.95	40	1	9	5.48	2.17	19	1	9	5.68	1.83	21	1	9	5.29
181	czołg	tank	N	5	662	42	1	9	4.6	2.37	21	1	7	3.57	1.94	21	2	9	5.62	2.36	42	1	9	6.02	2.21	24	1	9	6.08	2.15	18	1	9	5.94	2.36	42	1	9	5.43	2.92	22	1	9	4.91	3.02	20	1	9	6
182	czołobitny	obsequious	A	10	4	41	1	9	4.29	1.58	20	1	5	4.2	1.15	21	1	9	4.38	1.94	42	1	9	4.88	2.3	21	1	9	4.95	2.62	21	1	9	4.81	1.99	43	1	9	3.93	2.32	24	1	9	4.38	2.6	19	1	6	3.37
183	czułość	tenderness	N	8	613	43	1	9	7.35	2.22	20	1	9	7.95	1.85	23	1	9	6.83	2.42	42	1	9	3.9	2.67	21	1	8	3.67	2.61	21	1	9	4.14	2.76	41	1	9	6.02	2.13	20	1	9	5.7	2.11	21	1	9	6.33
184	czystość	purity	N	8	806	42	2	9	7.07	1.58	24	2	9	7.04	1.71	18	5	9	7.11	1.45	41	1	9	3.29	2.22	19	1	9	3.21	2.23	22	1	9	3.36	2.26	42	1	9	4.88	2.12	23	1	9	4.13	1.71	19	1	9	5.79
185	czysty	plain	N	6	2812	43	2	9	7	1.66	22	2	9	7.09	1.77	21	3	9	6.9	1.58	42	1	9	3.4	2.43	22	1	8	3.55	2.5	20	1	9	3.25	2.4	42	1	9	6.55	2.04	25	1	9	6.12	2.26	17	4	9	7.18
186	delfinek	little dolphin	N	8	0	42	1	9	6.83	1.9	22	1	9	7.36	1.92	20	3	9	6.25	1.74	42	1	9	4.14	2.65	22	1	9	3.73	2.57	20	1	9	4.6	2.72	43	1	9	4.58	2.33	21	1	8	4.14	2.13	22	1	9	5
187	delikatność	delicacy	N	12	341	42	3	9	6.74	1.59	21	5	9	7.14	1.28	21	3	9	6.33	1.8	41	1	9	3.22	2.33	22	1	8	3.09	2.18	19	1	9	3.37	2.54	42	1	9	4.45	2.43	22	1	9	4.18	2.28	20	1	9	4.75
188	delikatny	tender / delicate	A	9	1708	42	4	9	6.9	1.51	22	5	9	7.32	1.46	20	4	9	6.45	1.47	42	1	9	3	2.28	22	1	9	2.86	2.23	20	1	9	3.15	2.39	43	1	9	4.3	2.6	21	1	9	3.67	2.65	22	1	9	4.91
189	demon	demon	N	5	2223	42	1	8	3.02	2.07	22	1	7	2.73	2.03	20	1	8	3.35	2.11	42	1	9	6.67	2.49	22	1	9	7.18	2.56	20	1	9	6.1	2.34	42	1	9	5.52	3.19	21	1	9	5.38	3.4	21	1	9	5.67
190	dentysta	dentist	N	8	162	42	1	9	4.69	2.54	22	1	9	4.5	2.35	20	1	9	4.9	2.79	42	1	9	4.88	2.48	22	1	9	5.05	2.13	20	1	9	4.7	2.87	42	1	9	4.52	2.54	21	1	9	5.19	2.52	21	1	9	3.86
191	depresja	depression	N	8	175	43	1	9	1.98	1.74	22	1	9	2.14	1.93	21	1	7	1.81	1.54	40	1	9	3.58	2.99	20	1	9	3.7	3.08	20	1	9	3.45	2.98	41	1	9	2.51	2.44	22	1	9	2.18	2.56	19	1	9	2.89
192	deska	board	N	5	428	42	1	9	4.98	1.77	23	1	7	4.61	1.44	19	1	9	5.42	2.06	42	1	9	2.67	1.9	21	1	7	2.29	1.71	21	1	9	3.05	2.04	41	1	8	4.2	2.11	20	1	8	4.25	2.38	21	1	8	4.14
193	desperacja	desperation	N	10	156	43	1	6	2.35	1.45	22	1	5	2.36	1.29	21	1	6	2.33	1.62	40	1	9	6.95	2.42	20	1	9	7	2.68	20	1	9	6.9	2.2	41	1	9	3.39	2.33	22	1	9	3.55	2.54	19	1	9	3.21
194	despotyzm	despotism	N	9	70	41	1	7	2.63	1.68	22	1	5	2.5	1.57	19	1	7	2.79	1.84	42	2	9	6.6	2.13	21	2	9	6.62	2.11	21	2	9	6.57	2.2	42	1	9	6.43	3.09	22	1	9	5.95	3.37	20	1	9	6.95
195	deszcz	rain	N	6	7555	42	1	9	4.33	1.95	20	1	9	4.25	2.2	22	1	9	4.41	1.74	42	1	9	3.36	2.44	18	1	9	3.22	2.44	24	1	8	3.46	2.48	42	1	9	4.52	2.19	25	1	8	4.08	2.1	17	2	9	5.18
196	dezerter	deserter	N	8	96	42	1	8	3.31	1.7	22	1	5	3.09	1.51	20	1	8	3.55	1.9	42	1	9	4.74	2.55	22	1	9	4.77	2.22	20	1	9	4.7	2.92	42	1	9	4.14	2.33	21	1	9	3.62	2.13	21	1	9	4.67
197	diabeł	devil	N	6	2837	42	1	9	2.93	2.15	22	1	9	3.14	2.44	20	1	7	2.7	1.81	41	1	9	6.56	2.48	20	1	9	6.2	2.82	21	1	9	6.9	2.12	42	1	9	5.52	2.81	23	1	9	6.17	2.9	19	1	9	4.74
198	diament	diamond	N	7	386	42	2	9	7.74	1.8	22	3	9	8	1.75	20	2	9	7.45	1.85	41	1	9	4.46	2.68	20	1	9	4.65	2.72	21	1	9	4.29	2.7	42	1	9	6.5	2.75	23	1	9	6.65	2.77	19	1	9	6.32
199	dług	debt	N	4	1048	42	1	8	2.21	1.6	22	1	5	2.05	1.17	20	1	8	2.4	1.98	42	1	9	6	1.98	22	2	9	5.82	1.82	20	1	9	6.2	2.17	42	1	9	3.71	2.58	21	1	9	3.29	2.43	21	1	9	4.14
200	dobro	good	N	5	2159	42	5	9	7.74	1.01	23	7	9	7.83	0.83	19	5	9	7.63	1.21	42	1	9	4.5	2.35	23	1	9	4.61	2.62	19	1	8	4.37	2.03	41	1	9	6.34	1.85	22	1	9	5.82	1.74	19	3	9	6.95
201	dobrobyt	prosperity	N	8	333	42	1	9	7.38	1.59	21	5	9	7.67	1.35	21	1	9	7.1	1.79	41	1	9	4.34	2.74	22	1	9	4.73	2.68	19	1	9	3.89	2.81	42	1	9	6.71	2.06	22	1	9	6.18	2.17	20	3	9	7.3
202	dobroć	goodness	N	7	911	41	5	9	7.61	1.2	20	5	9	7.5	1.1	21	5	9	7.71	1.31	42	1	9	3.26	2.3	21	1	9	3.57	2.56	21	1	8	2.95	2.01	43	1	9	6.21	2.22	24	1	9	6.33	2.2	19	1	9	6.05
203	dobroduszność	bonhomie	N	13	42	42	1	9	7.31	1.52	20	5	9	7.6	1.1	22	1	9	7.05	1.81	43	1	9	3.84	2.47	21	1	9	3.86	2.74	22	1	8	3.82	2.24	42	1	9	5.93	2.3	22	1	9	5.5	2.72	20	3	9	6.4
204	dobrotliwy	bland	A	10	188	42	1	9	7.24	1.53	23	6	9	7.83	0.94	19	1	9	6.53	1.81	42	1	9	3.71	2.28	21	1	9	3.71	2.45	21	1	9	3.71	2.15	41	1	9	4.93	2.46	20	1	9	4.85	2.74	21	1	9	5
205	dobry	good	A	5	19901	38	2	9	7.13	1.58	19	4	9	7.05	1.54	19	2	9	7.21	1.65	43	1	9	4.3	2.52	22	1	9	3.68	2.38	21	1	9	4.95	2.56	40	1	9	6.03	2.25	18	1	9	5.67	2.52	22	2	9	6.32
206	dojrzałość	maturity	N	10	240	42	3	9	6.86	1.49	24	4	9	7	1.35	18	3	9	6.67	1.68	41	1	9	4.29	2.41	19	1	9	4.42	2.39	22	1	8	4.18	2.48	42	3	9	6.88	1.68	23	3	9	6.83	1.64	19	3	9	6.95
207	dokładność	accuracy	N	10	202	43	3	9	6.84	1.66	22	3	9	6.68	1.67	21	3	9	7	1.67	42	1	9	3.71	2.7	22	1	9	3.77	2.65	20	1	9	3.65	2.81	42	1	9	7.05	1.81	25	1	9	6.68	2.01	17	5	9	7.59
208	dokuczać	tease	V	8	280	42	1	8	3.07	1.7	21	1	8	2.71	1.85	21	2	7	3.43	1.5	42	1	9	6.26	2.05	24	1	9	6.21	2.19	18	4	9	6.33	1.91	42	1	9	4.6	2.4	22	1	9	4.55	2.54	20	1	8	4.65
209	dolar	dollar	N	5	240	42	2	9	6.67	1.93	22	3	9	6.73	1.96	20	2	9	6.6	1.96	42	1	9	4.74	2.43	22	1	9	4.82	2.4	20	1	9	4.65	2.52	43	1	9	6.09	2.46	21	1	9	5.86	2.73	22	1	9	6.32
210	dom	home/ house	N	3	22747	40	4	9	7.98	1.25	16	4	9	8.13	1.45	24	6	9	7.88	1.12	40	1	9	3.43	2.91	19	1	9	2.84	2.81	21	1	9	3.95	2.96	43	1	9	6.14	2.26	22	2	9	5.91	2.31	21	1	9	6.38
211	donosiciel	informer	N	10	45	43	1	8	2.49	1.56	22	1	6	2.59	1.47	21	1	8	2.38	1.69	40	1	9	5.18	2.99	20	1	9	5.25	2.95	20	1	9	5.1	3.09	41	1	9	4.07	2.77	22	1	9	3.95	2.68	19	1	9	4.21
212	dopingować	cheer	V	10	17	42	3	9	6.98	1.47	21	3	9	6.9	1.67	21	5	9	7.05	1.28	42	1	9	6.93	2.19	20	3	9	7.1	1.83	22	1	9	6.77	2.51	42	1	9	5.81	1.78	22	3	9	6.09	1.66	20	1	9	5.5
213	dorosły	adult	A	7	978	42	1	9	6.19	1.76	23	1	9	6.52	2.06	19	4	8	5.79	1.23	41	1	8	4.15	1.94	21	1	8	4	1.84	20	1	8	4.3	2.08	41	1	9	6.49	1.96	23	1	9	6.04	2.16	18	4	9	7.06
214	doskonałość	excellence / perfection	N	11	386	40	3	9	7.8	1.44	19	5	9	7.89	1.24	21	3	9	7.71	1.62	44	1	9	5.45	2.64	24	1	9	5.58	2.86	20	1	9	5.3	2.41	40	2	9	6.93	2.09	20	2	9	7.05	2.09	20	3	9	6.8
215	dostojny	dignified	A	8	660	42	4	9	7.21	1.22	22	4	9	7.09	1.34	20	5	9	7.35	1.09	41	1	9	3.59	2.12	20	1	8	3.4	1.96	21	1	9	3.76	2.3	42	1	9	7.31	1.89	23	1	9	7.43	2.13	19	4	9	7.16
216	dowcip	wit	N	6	1345	43	1	9	7.47	1.82	22	1	9	7.05	2.03	21	4	9	7.9	1.48	40	1	9	5.85	2.21	20	3	9	6.25	1.71	20	1	9	5.45	2.61	41	1	9	6.15	1.93	22	2	9	6.36	1.94	19	1	9	5.89
217	drań	cad	N	4	734	42	1	8	2.55	1.6	22	1	6	2.5	1.54	20	1	8	2.6	1.7	41	1	9	6	2.14	23	1	9	6.39	2.06	18	1	9	5.5	2.2	42	1	9	5.5	2.53	21	1	9	6.29	2.61	21	1	9	4.71
218	drapacz chmur	skyscraper	I	13	0	42	2	9	5.86	1.52	23	2	9	6	1.65	19	4	9	5.68	1.38	42	1	9	5.21	2.63	23	1	9	5.13	2.44	19	1	9	5.32	2.91	42	1	9	6.48	2.46	21	1	9	6.38	2.58	21	1	9	6.57
219	drażnić	annoy / irritate	V	7	410	42	1	8	2.95	1.7	22	1	8	2.86	1.96	20	2	8	3.05	1.39	41	1	9	5.51	2.3	23	1	9	6.22	2.02	18	1	9	4.61	2.38	42	1	9	5.1	2.4	21	1	9	5.38	2.67	21	1	8	4.81
220	dreszczyk	thrill	N	9	141	42	1	9	5.31	1.84	21	1	9	5.29	1.85	21	2	9	5.33	1.88	42	2	9	5.71	1.77	24	2	9	6.17	1.83	18	3	8	5.11	1.53	42	1	9	4.83	2.12	22	2	9	5.05	2.3	20	1	8	4.6
221	drzewo	tree	N	6	5421	41	1	9	6.59	1.9	23	3	9	6.22	1.76	18	1	9	7.06	2.01	42	1	9	3	2.25	21	1	9	3.05	2.52	21	1	7	2.95	2.01	42	1	9	5.12	2.17	23	1	9	5.3	2.22	19	1	9	4.89
222	drzwi	door	N	5	76087	42	2	9	5	1.33	22	3	7	5.05	0.95	20	2	9	4.95	1.67	41	1	7	3.44	1.72	20	1	6	3	1.84	21	1	7	3.86	1.53	42	1	9	4.95	2.36	23	1	7	4.04	1.82	19	1	9	6.05
223	dubeltówka	shotgun	N	10	50	42	1	8	4.19	1.98	23	1	7	3.3	1.72	19	2	8	5.26	1.76	42	1	9	6.02	2.14	23	1	9	6.17	2.39	19	2	9	5.84	1.83	42	1	9	6.24	2.5	21	1	9	5.52	2.48	21	1	9	6.95
224	duch	spirit	N	4	5226	42	1	9	4.14	2.16	24	1	8	3.42	2.1	18	2	9	5.11	1.88	42	1	9	5.4	2.69	22	1	9	5.73	3.04	20	1	8	5.05	2.26	42	1	9	4.05	2.09	23	1	9	3.61	2.48	19	2	7	4.58
225	duma	pride	N	4	1493	43	1	9	6.72	1.93	22	1	9	6.09	1.97	21	4	9	7.38	1.69	40	1	9	5.23	2.71	20	1	9	5.5	2.56	20	1	9	4.95	2.89	41	1	9	7.1	1.71	22	5	9	7.45	1.47	19	1	9	6.68
226	dumny	proud	A	5	2872	42	4	9	6.81	1.37	17	4	9	6.59	1.58	25	5	9	6.96	1.21	42	1	9	4.76	2.66	23	1	9	5.04	2.9	19	1	9	4.42	2.36	41	1	9	6.51	2.5	20	1	9	7.4	2.09	21	1	9	5.67
227	dusić	suffocate	V	5	336	42	1	9	2.24	2.17	24	1	9	1.96	2.27	18	1	9	2.61	2.03	42	1	9	5.52	2.92	22	1	9	5.5	3.2	20	1	9	5.55	2.67	42	1	9	4.6	2.91	23	1	9	4	2.78	19	1	9	5.32
228	duszący	pungent / choking	A	7	200	42	1	5	2.12	1.04	22	1	5	2	1.2	20	1	4	2.25	0.85	42	1	9	6.36	2.39	22	1	9	6.59	2.09	20	1	9	6.1	2.71	43	1	9	4.12	2.62	21	1	9	3.9	2.66	22	1	9	4.32
229	dwulicowość	duplicity	N	11	26	42	1	9	2.29	1.9	21	1	6	2.33	1.62	21	1	9	2.24	2.19	43	1	9	6.07	2.5	22	1	9	6.27	2.49	21	1	9	5.86	2.56	40	1	9	4.85	2.85	21	1	9	4.95	2.96	19	1	9	4.74
230	dyplom	diploma	N	6	458	42	1	9	7.5	1.73	22	1	9	7.27	2.07	20	5	9	7.75	1.25	41	1	9	4.34	2.45	20	1	9	4.5	2.56	21	1	9	4.19	2.38	42	1	9	6.9	2.29	23	1	9	7	2.5	19	2	9	6.79
231	dyskryminacja	discrimination	N	13	32	42	1	9	2.86	2.01	21	1	9	2.76	2.14	21	1	8	2.95	1.91	41	1	9	5.63	2.87	22	1	9	6.09	2.96	19	1	9	5.11	2.75	42	1	9	3.31	2.54	22	1	9	3.59	2.77	20	1	9	3
232	dystyngowany	dignified	A	12	132	41	3	9	5.95	1.45	22	3	9	5.82	1.53	19	4	9	6.11	1.37	42	1	9	3.88	2.3	21	1	8	4.1	2.14	21	1	9	3.67	2.48	42	1	9	5.5	2.49	22	1	9	5.68	2.51	20	1	9	5.3
233	dzbanek	jug	N	7	702	43	3	9	5.56	1.28	21	3	9	5.38	1.28	22	3	9	5.73	1.28	40	1	9	2.73	2	19	1	6	2.74	1.79	21	1	9	2.71	2.22	40	1	9	4.15	2.42	16	1	5	3.31	1.74	24	1	9	4.71
234	działo	cannon	N	6	7764	38	1	8	4.05	2.1	19	1	7	3.37	2.06	19	1	8	4.74	1.97	43	1	9	6.02	2.4	22	1	9	5.73	2.51	21	1	9	6.33	2.29	40	1	9	5.1	2.09	18	1	8	4	1.97	22	2	9	6
235	dzieci	kids	N	6	341	43	1	9	6.44	2.03	21	1	9	6.67	2.2	22	2	9	6.23	1.88	40	1	9	5.15	2.92	19	1	9	5.68	3.11	21	1	9	4.67	2.73	40	1	9	4.6	2.76	16	1	9	5.44	3.12	24	1	8	4.04
236	dziecko	baby/child	N	7	34195	42	1	9	6.43	2.31	21	1	9	7.14	2.2	21	2	9	5.71	2.24	42	1	9	6.24	2.41	20	2	9	6.7	2.3	22	1	9	5.82	2.48	42	1	9	4.38	3.02	22	1	9	4.73	3.33	20	1	9	4
237	dziennik	journal	N	8	1478	43	1	9	4.88	1.65	21	2	9	4.71	1.68	22	1	8	5.05	1.65	40	1	9	3.38	2.5	19	1	9	4.11	2.77	21	1	8	2.71	2.08	40	1	9	4.65	2.46	16	1	9	5.56	2.9	24	1	7	4.04
238	dziewczyna	girl	N	10	22472	38	3	9	7.11	1.87	19	3	9	6	1.86	19	6	9	8.21	1.08	43	1	9	4.63	2.97	22	1	8	2.77	2.11	21	1	9	6.57	2.46	40	1	9	5.93	2.04	18	1	9	5.56	1.65	22	2	9	6.23
239	dziewica	virgin	N	8	446	40	1	9	5.9	2.22	20	1	9	5.2	1.7	20	1	9	6.6	2.48	41	1	9	4.17	2.97	22	1	9	3.27	2.39	19	1	9	5.21	3.29	42	1	9	5.67	2.93	21	1	9	6.14	2.69	21	1	9	5.19
240	dziękczynny	thankful	A	11	20	42	1	9	6.55	1.56	21	4	9	7	1.52	21	1	8	6.1	1.51	42	1	9	4.26	2.37	24	1	9	4.04	2.46	18	1	9	4.56	2.28	42	1	9	5.57	2.37	22	1	9	5.55	1.99	20	1	9	5.6
241	dzikość	wildness	N	7	180	42	1	9	4.93	2.46	21	1	9	5.1	2.47	21	1	9	4.76	2.51	41	1	9	7.2	2.27	22	1	9	7.41	2.3	19	2	9	6.95	2.27	42	1	9	6.05	2.57	22	1	9	5.91	2.64	20	1	9	6.2
242	dziwka	slut / whore	N	6	519	40	1	9	3.13	2.26	20	1	7	2.75	1.65	20	1	9	3.5	2.72	41	1	9	6.59	2.2	22	2	9	6.5	2.2	19	1	9	6.68	2.26	42	1	9	3.31	2.54	21	1	8	3.24	2.39	21	1	9	3.38
243	dziwny	odd	A	6	5869	42	1	9	4.43	2	23	1	9	4.61	2.48	19	2	7	4.21	1.23	42	1	9	4.62	2.07	20	1	9	4.8	2.24	22	1	8	4.45	1.95	41	1	9	3.63	2.07	19	1	7	3.58	1.68	22	1	9	3.68
244	edukacja	education	N	8	129	40	1	9	5.75	1.71	19	3	9	6.11	1.45	21	1	9	5.43	1.89	44	2	9	5.43	1.81	24	3	9	5.79	1.74	20	2	8	5	1.84	39	1	9	5.79	2.55	19	1	9	5.63	2.75	20	1	9	5.95
245	egoizm	selfishness	N	7	331	42	1	9	3.57	1.9	23	1	9	3.61	2.25	19	1	6	3.53	1.43	42	1	9	4.79	2.49	23	1	9	4.7	2.57	19	1	9	4.89	2.47	41	1	9	5.07	3.07	22	1	9	5.23	3.05	19	1	9	4.89
246	ekscytacja	excitement	N	11	33	42	3	9	7.74	1.61	22	4	9	8	1.6	20	3	9	7.45	1.61	41	3	9	8.07	1.6	23	4	9	8.48	1.12	18	3	9	7.56	1.98	42	2	9	6.88	2	22	2	9	6.86	1.98	20	2	9	6.9
247	ekstaza	ecstasy	N	7	125	82	1	9	7.57	1.86	40	3	9	7.73	1.6	42	1	9	7.43	2.09	85	1	9	7.36	2.15	46	1	9	7.67	1.9	39	1	9	7	2.41	81	1	9	6.56	2.53	41	1	9	6.73	2.19	40	1	9	6.38
248	elegancki	elegant	A	9	1022	40	3	9	6.95	1.43	19	5	9	7.21	1.08	21	3	9	6.71	1.68	44	1	9	5.14	2.01	24	1	9	5	2.21	20	2	9	5.3	1.78	39	2	9	6.54	2.01	19	3	9	6.63	1.83	20	2	9	6.45
249	energiczność	vigor	N	12	3	42	5	9	7.6	1.19	20	6	9	7.95	1.15	22	5	9	7.27	1.16	43	1	9	7.3	1.92	21	1	9	7.62	1.99	22	2	9	7	1.85	42	1	9	6.9	1.91	22	3	9	7.05	1.68	20	1	9	6.75
250	energiczny	vigorous	A	10	377	40	5	9	8.13	1.07	20	5	9	8.1	1.21	20	6	9	8.15	0.93	41	2	9	7.41	1.77	22	2	9	7.59	1.71	19	4	9	7.21	1.87	42	1	9	7.4	2.1	21	3	9	7.86	1.65	21	1	9	6.95
251	entuzjazm	enthusiasm	N	9	894	42	4	9	7.88	1.13	24	6	9	8	1.06	18	4	9	7.72	1.23	41	1	9	6.73	2.66	19	2	9	7.47	1.93	22	1	9	6.09	3.07	42	1	9	6.52	1.78	23	1	9	6.35	2.08	19	4	8	6.74
252	erotyczny	erotic	A	9	99	40	2	9	7.05	1.69	19	3	9	6.53	1.43	21	2	9	7.52	1.81	44	3	9	7.75	1.46	24	3	9	7.83	1.46	20	3	9	7.65	1.5	40	1	9	6.45	2.55	20	1	9	6.05	2.5	20	1	9	6.85
253	etyczność	ethicality	N	9	0	43	3	9	6.95	1.46	22	4	9	7.05	1.43	21	3	9	6.86	1.53	42	1	9	3.93	2.37	22	1	9	3.64	2.24	20	1	9	4.25	2.53	42	1	9	6.24	1.91	25	1	9	6.12	2.11	17	3	9	6.41
254	euro	euro	N	4	40	42	1	9	5.86	1.96	22	2	9	5.55	1.82	20	1	9	6.2	2.09	42	1	9	4.17	2.23	22	1	9	4.5	2.22	20	1	7	3.8	2.24	43	1	9	5.49	2.39	21	1	9	5.48	2.58	22	1	9	5.5
255	fajerwerki	fireworks	N	10	282	44	1	9	6.27	2.33	25	2	9	6.6	2.06	19	1	9	5.84	2.63	38	1	9	5.47	2.63	18	1	9	5.5	2.33	20	1	9	5.45	2.93	42	1	9	5.48	1.93	20	1	9	5.2	2.33	22	4	9	5.73
256	fałsz	false	N	5	427	40	1	9	2.33	1.72	19	1	5	1.63	1.07	21	1	9	2.95	1.96	44	1	9	4.8	2.89	24	1	9	5.25	2.91	20	1	9	4.25	2.84	40	1	9	3.88	2.53	20	1	8	3.5	2.48	20	1	9	4.25
257	fałszywość	falsity	N	10	28	42	1	9	2.43	1.85	21	1	8	2.57	1.78	21	1	9	2.29	1.95	43	1	9	5.53	2.55	22	1	9	5.95	2.77	21	1	8	5.1	2.28	40	1	9	4.75	2.55	21	1	9	4.43	2.36	19	1	9	5.11
258	fanatyzm	fanaticism	N	8	124	42	1	9	3.21	1.98	22	1	6	2.82	1.74	20	1	9	3.65	2.18	42	1	9	6.79	2.36	22	1	9	6.41	2.28	20	1	9	7.2	2.44	43	1	9	5.14	2.96	21	2	9	5.76	2.41	22	1	9	4.55
259	fantazja	fantasy	N	8	581	42	3	9	7.74	1.52	21	5	9	8.05	1.28	21	3	9	7.43	1.69	43	1	9	6.35	2.44	22	1	9	5.82	2.54	21	1	9	6.9	2.26	40	1	9	6.15	2.03	21	1	9	5.9	1.92	19	1	9	6.42
260	farma	farm	N	5	316	41	3	9	5.54	1.4	22	3	9	5.86	1.28	19	3	8	5.16	1.46	42	1	7	3.45	2	21	1	7	4.1	1.79	21	1	7	2.81	2.04	42	1	9	4.24	2.25	22	1	9	4.45	2.54	20	1	8	4
261	fartowny	lucky	A	8	13	42	4	9	6.6	1.27	21	4	9	6.43	1.33	21	5	9	6.76	1.22	43	1	9	5.95	2.41	21	1	9	5.57	2.71	22	2	9	6.32	2.08	40	1	9	4.93	2.47	19	1	9	5.26	2.38	21	1	9	4.62
262	fascynacja	fascination	N	10	182	42	3	9	7.81	1.37	23	5	9	7.96	1.07	19	3	9	7.63	1.67	42	2	9	6.93	1.67	22	3	9	7.18	1.59	20	2	9	6.65	1.76	42	3	9	6.6	1.65	21	3	9	6.57	1.75	21	3	9	6.62
263	fascynować	fascinate	V	10	38	40	4	9	7.55	1.43	19	4	9	7.32	1.63	21	6	9	7.76	1.22	44	1	9	6.59	2.13	24	1	9	6.92	2.26	20	1	8	6.2	1.94	40	1	9	6.43	2.07	20	3	9	6.9	1.8	20	1	9	5.95
264	faul	foul	N	4	23	44	1	9	3.66	1.9	25	1	7	3.2	1.71	19	1	9	4.26	2.02	38	1	9	5.39	2.72	18	1	9	5.11	2.72	20	1	9	5.65	2.76	42	1	9	4.4	2.49	20	1	8	3.8	2.48	22	1	9	4.95
265	faworyzować	favor	V	11	29	44	1	9	3.98	2.25	25	1	9	4.16	2.25	19	1	7	3.74	2.28	38	1	9	5.79	2.46	18	1	9	6	2.66	20	1	9	5.6	2.33	42	1	9	5.79	2.52	20	1	9	5.4	2.89	22	2	9	6.14
266	faza	phase	N	4	308	42	1	9	6.6	2.05	17	3	9	6.47	2.03	25	1	9	6.68	2.1	42	1	9	5.5	3.08	23	1	9	5.35	3.24	19	1	9	5.68	2.94	42	1	9	5.31	2.26	21	1	9	5.24	2.39	21	1	9	5.38
267	ferie	holidays	N	5	123	42	5	9	8.12	1.21	22	5	9	8.32	1.09	20	5	9	7.9	1.33	41	1	9	6.32	2.62	23	1	9	6.52	2.43	18	1	9	6.06	2.9	42	1	9	5.88	2.27	22	1	9	5.91	2.27	20	1	9	5.85
268	fetor	stench	N	6	318	42	1	6	2.14	1.42	20	1	6	2.65	1.76	22	1	3	1.68	0.84	43	1	9	5.4	2.75	21	1	9	5.86	2.41	22	1	9	4.95	3.03	42	1	9	4.07	2.71	22	1	9	4.73	3.03	20	1	8	3.35
269	fetysz	fetish	N	6	39	42	1	9	4.69	2.12	21	1	9	5.1	2.07	21	1	7	4.29	2.15	41	1	9	5.83	2.55	22	2	9	6.23	2.41	19	1	9	5.37	2.69	42	1	9	5.02	2.56	22	1	9	4.64	2.84	20	1	9	5.45
270	film	movie	N	4	3052	42	1	9	7.33	1.72	20	1	9	7.45	2.01	22	4	9	7.23	1.45	41	1	9	5.07	2.34	19	1	9	5.68	2.6	22	1	7	4.55	1.99	42	1	9	5.24	2.16	21	2	9	5.67	2.06	21	1	9	4.81
271	flaga	flag	N	5	336	44	1	9	5.7	1.81	25	3	9	5.72	1.59	19	1	9	5.68	2.11	38	1	9	4.34	2.54	18	1	9	3.94	2.29	20	1	8	4.7	2.75	42	1	9	4.36	2.55	20	1	9	4.3	2.58	22	1	9	4.41
272	flirt	flirt	N	5	146	44	1	9	7.25	1.74	25	1	9	7.52	1.76	19	3	9	6.89	1.7	38	1	9	6.95	2.2	18	1	9	6.56	2.33	20	1	9	7.3	2.08	42	1	9	6.57	2	20	1	9	6.4	2.37	22	3	9	6.73
273	forma	mold	N	5	1499	41	3	9	6.07	1.81	19	3	9	6.11	1.97	22	4	9	6.05	1.7	42	1	9	3.86	2.42	21	1	9	3.95	2.78	21	1	7	3.76	2.05	43	1	9	4.42	2.29	21	1	9	4.9	2.3	22	1	8	3.95
274	formowanie	formation	N	10	62	42	1	9	4.95	1.58	24	1	9	4.71	1.71	18	2	8	5.28	1.36	41	1	9	4.17	2.19	19	1	9	4.05	2.46	22	1	8	4.27	1.98	42	1	9	5.1	2.34	23	1	9	5.22	2.07	19	1	9	4.95
275	frajda	pleasure	N	7	72	43	3	9	7.84	1.48	22	3	9	7.73	1.75	21	5	9	7.95	1.16	42	1	9	6.33	2.84	22	1	9	6.23	2.89	20	1	9	6.45	2.86	42	3	9	6.79	1.59	25	3	9	6.84	1.72	17	5	9	6.71
276	frajer	loser	N	6	181	42	1	7	2.74	1.7	22	1	7	2.64	1.79	20	1	7	2.85	1.63	43	1	9	5.09	2.35	21	1	9	5.05	2.27	22	1	9	5.14	2.47	42	1	9	2.88	2.38	22	1	8	3.14	2.36	20	1	9	2.6
277	frustracja	frustration	N	11	128	42	1	8	2.69	1.63	21	1	5	2.62	1.5	21	1	8	2.76	1.79	43	1	9	6.79	2.45	22	1	9	6.68	2.73	21	3	9	6.9	2.19	40	1	9	4.05	2.65	21	1	9	4.62	2.71	19	1	8	3.42
278	futerko	fur	N	7	258	42	1	9	5.62	1.94	22	1	9	5.32	2.23	20	3	9	5.95	1.54	43	1	9	3.63	2.53	21	1	9	4.29	2.45	22	1	9	3	2.49	42	1	9	4.52	2.24	22	1	8	4.32	1.91	20	1	9	4.75
279	futro	fur	N	5	1254	44	1	9	4.14	2.09	25	1	7	3.56	2.02	19	2	9	4.89	1.97	38	1	9	3.53	2.25	18	1	9	4.5	2.12	20	1	7	2.65	2.03	42	1	9	4.79	1.72	20	1	9	4.5	1.91	22	2	8	5.05
280	gabinet	cabinet	N	7	1295	42	1	9	4.62	1.62	21	2	8	4.48	1.25	21	1	9	4.76	1.95	42	1	9	4.02	2.35	20	1	9	4.7	2.66	22	1	7	3.41	1.89	42	1	9	4.67	2.06	22	1	9	4.36	2.26	20	1	9	5
281	gad	reptile	N	3	387	42	1	9	4.31	2.08	20	1	9	4.2	2.17	22	1	9	4.41	2.04	42	1	9	4.24	2.25	18	2	9	4.56	2.18	24	1	9	4	2.32	42	1	9	4.29	2.24	25	1	9	4.12	2.4	17	1	8	4.53
282	galaretka	jelly	N	9	35	43	1	9	6.16	2.18	21	1	9	6.43	2.38	22	2	9	5.91	2	40	1	9	3.58	2.37	19	1	9	3.16	2.24	21	1	9	3.95	2.48	40	1	8	3.85	2.13	16	1	7	3.25	2.08	24	1	8	4.25
283	gang	gang	N	4	222	42	1	8	3.36	1.97	21	1	7	3.81	1.81	21	1	8	2.9	2.07	43	1	9	6.12	2.35	22	1	9	6.45	2.42	21	2	9	5.76	2.28	40	1	9	6.33	2.7	21	1	9	6.19	3.12	19	2	9	6.47
284	gangrena	gangrene	N	8	88	44	1	9	2.41	2.14	25	1	8	2.08	1.78	19	1	9	2.84	2.52	38	1	9	4.29	2.98	18	1	9	4.06	2.98	20	1	9	4.5	3.03	42	1	9	3	2.08	20	1	9	3.15	2.5	22	1	7	2.86
285	garderoba	garment	N	9	95	44	2	9	6.27	1.8	25	4	9	6.92	1.66	19	2	8	5.42	1.64	38	1	9	4.32	2.54	18	1	9	5.17	2.33	20	1	7	3.55	2.52	42	1	9	5.14	2.03	20	1	9	5.25	2.34	22	1	9	5.05
286	gardzenie sobą	despise each other	I	14		41	1	7	1.8	1.4	22	1	4	1.59	0.85	19	1	7	2.05	1.84	42	1	9	6.24	3.02	21	1	9	6.29	2.99	21	1	9	6.19	3.12	42	1	9	2.6	2.51	22	1	9	2.59	2.67	20	1	9	2.6
287	gardzić	despise/ scorn	V	7	139	42	1	7	2.4	1.84	22	1	6	2	1.66	20	1	7	2.85	1.95	42	1	9	5.83	2.57	22	1	9	6.05	2.44	20	1	9	5.6	2.74	42	1	9	6.07	2.68	21	1	9	5.52	2.96	21	1	9	6.62
288	gderliwość	grumpiness	N	10	3	42	1	7	2.88	1.21	23	1	5	2.91	1.16	19	1	7	2.84	1.3	42	1	9	5.14	2.6	22	1	9	5.27	3.06	20	1	9	5	2.05	42	1	9	4.62	2.55	21	1	9	4.71	2.87	21	1	9	4.52
289	gej	gay	N	3	56	42	1	9	4.67	2.4	22	1	9	5.82	2.32	20	1	7	3.4	1.79	41	1	9	4.56	2.94	23	1	9	4.22	2.66	18	1	9	5	3.29	42	1	9	3.86	2.43	22	1	9	4.91	2.37	20	1	7	2.7
290	geniusz	genius	N	7	936	42	2	9	7.95	1.46	20	2	9	7.85	1.69	22	5	9	8.05	1.25	43	1	9	5.67	2.63	21	1	9	6.43	2.36	22	1	9	4.95	2.73	42	1	9	7.14	2.24	22	1	9	6.95	2.13	20	1	9	7.35
291	gilotyna	guillotine	N	8	79	38	1	9	2.61	1.97	19	1	4	1.79	1.13	19	1	9	3.42	2.29	43	1	9	6.09	2.5	22	2	9	6.64	2.17	21	1	9	5.52	2.73	40	1	9	4.3	3.14	18	1	9	4.06	2.96	22	1	9	4.5
292	gimnastyk	gymnast	N	9	27	38	1	9	5.74	1.97	19	3	9	6	1.7	19	1	9	5.47	2.22	43	1	9	4.16	2.63	22	1	9	3.55	2.56	21	1	9	4.81	2.6	40	1	9	5	2.43	18	1	9	5.39	2.4	22	1	9	4.68
293	głodny	hungry	A	6	2508	40	1	6	2.83	1.5	16	1	5	2.81	1.42	24	1	6	2.83	1.58	40	1	9	5.3	2.52	19	1	9	5.84	2.5	21	1	9	4.81	2.5	43	1	9	4	2.47	22	1	9	4.55	2.89	21	1	8	3.43
294	głodujący	starving	A	9	27	42	1	5	1.6	0.99	24	1	5	1.46	0.98	18	1	4	1.78	1	42	1	9	4.76	2.81	22	1	9	5.05	2.94	20	1	9	4.45	2.7	42	1	9	2.69	2.05	23	1	8	2.35	2.01	19	1	9	3.11
295	głośny	loud	A	6	2071	42	1	9	5.26	2.02	20	1	9	5.65	2.11	22	1	8	4.91	1.93	41	1	9	6.63	2.09	19	1	9	6.74	1.97	22	1	9	6.55	2.24	42	1	9	5.98	2.37	21	1	9	5.9	2.72	21	2	9	6.05
296	głupi	stupid / silly	A	5	5724	42	1	9	2.67	1.97	24	1	9	2.96	2.4	18	1	5	2.28	1.13	42	1	9	4.55	2.84	22	1	9	4.73	3.06	20	1	9	4.35	2.64	42	1	9	3.02	2.39	23	1	9	3	2.73	19	1	9	3.05
297	głupota	stupidity	N	7	848	42	1	7	2.88	1.89	24	1	7	2.71	1.9	18	1	7	3.11	1.91	41	1	9	5.2	2.72	19	1	9	5.05	2.86	22	1	9	5.32	2.66	42	1	9	3.38	2.75	23	1	9	3.91	3.18	19	1	7	2.74
298	gnić	decompose / rot	V	4	162	41	1	5	1.76	1.16	22	1	5	1.91	1.41	19	1	4	1.58	0.77	42	1	9	4	3	26	1	9	4.15	3	16	1	9	3.75	3.07	43	1	9	2.42	1.78	19	1	9	2.21	2.15	24	1	5	2.58
299	gniew	anger	N	5	5617	42	1	9	2.86	1.92	23	1	9	3.17	2.17	19	1	6	2.47	1.54	41	1	9	7.29	2.17	21	4	9	7.9	1.55	20	1	9	6.65	2.56	41	1	9	4.71	2.78	23	1	9	5.17	3.05	18	1	8	4.11
300	gnój	dung / manure	N	4	195	42	1	7	2.05	1.46	22	1	7	1.91	1.57	20	1	6	2.2	1.36	43	1	9	5.33	2.67	21	1	9	5.57	2.87	22	1	9	5.09	2.51	42	1	9	2.67	2.41	22	1	8	2.64	2.36	20	1	9	2.7
301	godność	dignity	N	8	1132	42	1	9	7.36	1.76	21	2	9	7.38	1.77	21	1	9	7.33	1.8	43	1	9	4.05	2.37	22	1	9	4.23	2.29	21	1	9	3.86	2.5	40	1	9	6.73	2.25	21	2	9	6.33	2.2	19	1	9	7.16
302	golarka	shaver	N	7	11	42	1	8	4.79	1.57	22	1	8	4.32	1.76	20	2	7	5.3	1.17	43	1	9	3.53	2.43	21	1	7	3.52	1.89	22	1	9	3.55	2.91	42	1	9	4.64	2.07	22	2	8	4.68	1.81	20	1	9	4.6
303	golfista	golfer	N	8	2	38	1	9	5.03	1.98	19	1	9	5.05	1.75	19	1	9	5	2.24	43	1	5	2.16	1.4	22	1	5	1.91	1.19	21	1	5	2.43	1.57	40	1	9	4.65	2.26	18	1	8	4.33	1.91	22	1	9	4.91
304	gołąb	dove	N	5	339	42	1	9	5.29	2.04	21	1	9	5.05	2.56	21	4	9	5.52	1.36	43	1	9	3.6	2.39	22	1	9	3.77	2.72	21	1	9	3.43	2.04	40	1	8	3.95	1.54	21	1	5	3.71	1.27	19	1	8	4.21
305	gołębica	dove	N	8	82	42	1	9	5.64	2.01	22	1	9	5.5	2.15	20	1	9	5.8	1.88	41	1	9	3.59	2.18	20	1	8	3.1	2.07	21	1	9	4.05	2.22	42	1	9	5.07	2.71	23	1	9	4.91	2.98	19	1	9	5.26
306	goły	nude	A	4	369	42	1	9	5.14	2.3	20	1	9	5.35	2.39	22	1	9	4.95	2.26	41	1	9	5	2.53	19	1	9	4.63	2.59	22	1	9	5.32	2.5	42	1	9	3.38	2.27	21	1	9	3.24	2.39	21	1	7	3.52
307	gorączka	fever	N	8	1111	44	1	7	2.8	1.82	25	1	7	2.36	1.7	19	1	7	3.37	1.86	38	1	9	4.16	2.28	18	1	9	4.06	2.29	20	1	8	4.25	2.34	42	1	8	3.57	1.84	20	1	7	3.35	1.79	22	1	8	3.77
308	gorszy	inferior	A	6	1225	40	1	8	2.9	1.46	19	1	5	2.68	1.25	21	1	8	3.1	1.64	40	1	9	4.1	2.2	16	1	7	3.56	2.22	24	1	9	4.46	2.17	40	1	8	3.05	2.1	19	1	8	2.79	2.27	21	1	6	3.29
309	gorycz	bitterness	N	7	1057	41	1	5	2.22	1.01	22	1	5	2.36	1.14	19	1	4	2.05	0.85	42	1	9	5.64	2.42	21	1	9	6.43	2.27	21	1	9	4.86	2.35	42	1	9	3.38	2.25	22	1	9	3.05	2.44	20	1	7	3.75
310	gospodarstwo	farm	N	12	759	40	2	9	5.38	1.56	19	2	8	5.11	1.63	21	3	9	5.62	1.5	44	1	7	3.89	1.88	24	1	7	3.58	1.95	20	1	7	4.25	1.77	40	1	9	5.58	2.04	20	1	7	5.25	1.59	20	1	9	5.9
311	gościnność	hospitality	N	10	290	42	3	9	7.33	1.18	23	5	9	7.3	0.97	19	3	9	7.37	1.42	42	1	9	5.24	2.27	22	2	9	5.59	2.09	20	1	9	4.85	2.46	42	1	9	6.17	2.12	21	1	9	6.38	2.11	21	1	9	5.95
312	gotować	cook	V	7	745	42	1	9	6.4	1.86	20	3	9	6.55	1.88	22	1	9	6.27	1.88	42	1	9	4.33	2.38	22	1	9	4.27	2.49	20	1	9	4.4	2.3	42	1	9	6.67	2	22	1	9	6.86	1.86	20	1	9	6.45
313	gotówka	cash	N	7	133	42	5	9	7.9	1.28	21	5	9	8	1.26	21	5	9	7.81	1.33	42	1	9	6.33	2.42	20	1	9	6.5	2.56	22	1	9	6.18	2.32	42	1	9	6.5	2.55	22	1	9	6.45	2.52	20	1	9	6.55
314	góra	mountain	N	4	2093	42	1	9	6.83	1.89	20	5	9	7.25	1.41	22	1	9	6.45	2.2	41	1	9	3.85	2.59	19	1	9	4.21	2.99	22	1	7	3.55	2.22	42	1	9	6.24	2.55	21	2	9	6.81	2.4	21	1	9	5.67
315	gra	game	N	3	5969	44	1	9	6.68	1.62	25	4	9	6.6	1.44	19	1	9	6.79	1.87	38	1	9	5.68	2.33	18	1	9	5.89	2.08	20	1	9	5.5	2.56	42	3	9	6.26	1.86	20	3	9	5.65	2.08	22	4	9	6.82
316	graba	mantel	N	5	55	41	1	9	5.39	1.73	19	2	8	5.11	1.66	22	1	9	5.64	1.79	42	1	8	3.64	2.05	21	1	7	3.1	1.97	21	1	8	4.19	2.02	43	1	9	4.47	2.29	21	1	7	4	1.82	22	1	9	4.91
317	granat	grenade	N	6	837	38	1	9	4.58	2.62	19	1	7	3.42	2.12	19	1	9	5.74	2.6	43	1	9	6.49	2.85	22	1	9	6.14	2.98	21	1	9	6.86	2.73	40	1	9	4.83	2.7	18	1	9	4.44	2.71	22	1	9	5.14
318	groza	terror	N	5	567	42	1	7	2.31	1.6	21	1	5	1.9	1.41	21	1	7	2.71	1.71	41	1	9	6.44	2.66	22	2	9	6.86	2.19	19	1	9	5.95	3.1	42	1	9	3.62	2.67	22	1	9	3.91	2.97	20	1	8	3.3
319	groźba	menace	N	6	941	41	1	9	2.56	1.63	19	1	5	2.16	1.01	22	1	9	2.91	1.97	42	1	9	5.45	2.56	21	1	9	5.48	2.68	21	1	9	5.43	2.5	43	1	9	4.37	2.36	21	1	8	4	2.3	22	1	9	4.73
320	grób	tomb	N	4	2244	42	1	5	2.05	1.23	21	1	5	1.76	1.14	21	1	5	2.33	1.28	42	1	9	4.14	2.87	24	1	9	4.58	3.2	18	1	9	3.56	2.31	42	1	9	2.52	2.16	22	1	7	2.18	1.87	20	1	9	2.9
321	grubiański	coarse / rude	A	10	68	42	1	7	2.71	1.83	22	1	6	2.64	1.76	20	1	7	2.8	1.94	40	1	9	4.93	2.52	23	1	9	5.39	2.33	17	1	9	4.29	2.69	42	1	9	5.38	2.83	22	1	9	6	3.06	20	1	9	4.7
322	grubiaństwo	rudeness	N	11	76	42	1	6	2.6	1.59	20	1	5	2.4	1.43	22	1	6	2.77	1.74	43	1	9	5.37	2.55	21	2	9	6	2.32	22	1	9	4.77	2.67	42	1	9	5.33	2.92	22	1	9	5.95	2.79	20	1	9	4.65
323	gruboskórność	callousness	N	13	22	43	1	9	3.65	2.13	20	1	8	3.55	1.96	23	1	9	3.74	2.3	42	1	9	4.4	2.58	21	1	9	4.76	2.77	21	1	9	4.05	2.38	41	1	9	5.9	2.61	20	1	9	6.6	2.3	21	1	9	5.24
324	gryzący	pungent	A	7	180	42	1	9	3.36	1.66	17	2	5	3.65	1.17	25	1	9	3.16	1.93	42	1	9	5.12	2.63	23	1	9	5.57	2.56	19	1	9	4.58	2.69	41	1	9	4.68	2.81	20	1	9	5.6	2.87	21	1	9	3.81
325	grzech	sin	N	6	1730	83	1	9	3.13	2.01	45	1	6	2.93	1.7	45	1	6	2.93	1.7	84	1	9	5.25	2.48	49	1	9	5.18	2.79	49	1	9	5.18	2.79	85	1	9	3.85	2.37	40	1	8	2.98	2.05	40	1	8	2.98
326	grzechotka	rattle	N	10	29	42	1	9	5.48	1.98	20	1	9	5.85	2.35	22	1	8	5.14	1.55	42	1	9	4.74	2.54	18	1	9	5.06	2.07	24	1	9	4.5	2.86	42	1	9	3.9	2.38	25	1	9	4.04	2.3	17	1	9	3.71
327	grzeczność	courtesy / politeness	N	10	521	42	4	9	6.74	1.43	17	5	9	7	1.5	25	4	9	6.56	1.39	42	1	9	3.24	2.24	23	1	8	3.35	2.33	19	1	9	3.11	2.18	42	1	9	4.48	2.59	21	1	9	4.71	2.51	21	1	9	4.24
328	grzejnik	radiator	N	8	71	42	3	9	6.69	1.69	20	3	9	7.15	1.9	22	5	9	6.27	1.39	42	1	9	3.86	2.27	18	1	9	4.5	2.38	24	1	7	3.38	2.1	42	1	8	5	2.06	25	1	8	5.12	2.3	17	1	8	4.82
329	grzeszny	sinful	A	8	99	42	1	9	3.9	2.26	23	1	9	3.78	2.24	19	1	9	4.05	2.34	42	1	9	5.43	2.4	23	1	9	5.3	2.65	19	1	9	5.58	2.12	42	1	9	4.02	2.57	21	1	8	3.24	2.28	21	1	9	4.81
330	grzmot	thunder	N	6	1197	42	1	8	4.69	1.77	22	1	8	4.27	1.7	20	1	8	5.15	1.79	43	1	9	5.47	2.72	21	1	9	6.19	2.62	22	1	9	4.77	2.69	42	1	9	5.76	2.54	22	1	9	5.23	2.41	20	1	9	6.35
331	grzyb	fungus/ mushroom	N	5	336	43	1	9	4.53	2.3	22	1	9	4.14	2.25	21	1	9	4.95	2.33	40	1	9	3.88	2.59	20	1	9	4.05	2.78	20	1	9	3.7	2.45	41	1	9	3.66	1.98	22	1	9	3.59	1.84	19	1	9	3.74
332	guz	tumor	N	3	288	41	1	7	2.24	1.34	23	1	7	2.13	1.49	18	1	5	2.39	1.14	42	1	9	5.36	2.54	21	2	9	5.81	2.23	21	1	9	4.9	2.79	42	1	8	3.43	2.29	23	1	8	3.3	2.57	19	1	7	3.58
333	guzek	lump	N	5	15	41	1	9	3.12	1.83	21	1	6	2.95	1.6	20	1	9	3.3	2.08	43	1	9	5.09	2.7	21	1	9	5.62	3.07	22	2	9	4.59	2.24	40	1	9	3.5	2.26	19	1	8	2.89	2	21	1	9	4.05
334	gwałt	rape	N	5	1012	84	1	9	1.69	1.59	41	1	7	1.49	1.29	43	1	9	1.88	1.71	83	1	9	7	2.73	40	1	9	7.08	2.82	43	1	9	6.93	2.48	84	1	9	4.38	3.59	47	1	9	4.26	3.63	37	1	9	4.54
335	gwałtowny	violent	A	9	1882	40	1	9	4.08	1.42	20	1	6	3.9	1.17	20	1	9	4.25	1.65	41	1	9	6.56	2.45	22	1	9	7	2.29	19	1	9	6.05	2.59	42	1	9	5.98	2.21	21	1	9	6.19	2.42	21	1	9	5.76
336	gwiazda	star	N	7	2122	42	5	9	7.26	1.29	24	5	9	7.58	1.18	18	5	9	6.83	1.34	42	1	9	4.67	2.64	22	1	9	5	2.81	20	1	8	4.3	2.45	42	1	9	6.12	2.31	23	1	9	6.7	2.49	19	2	8	5.42
337	gwizdać	whistle	V	7	282	40	1	9	5.53	2.3	20	1	9	5.6	2.5	20	1	9	5.45	2.14	41	1	8	4.85	1.93	22	1	8	4.73	2.14	19	1	8	5	1.7	42	1	9	4.98	2.64	21	1	9	4.76	2.83	21	1	9	5.19
338	gzyms	mantel	N	5	146	42	1	8	4.43	1.4	21	1	6	3.9	1.64	21	3	8	4.95	0.86	43	1	9	3.47	2.74	22	1	9	2.77	2.33	21	1	9	4.19	2.99	40	1	8	4	2	21	1	8	3.86	2.01	19	1	7	4.16
339	hałas	noise	N	5	3199	42	1	8	3.83	1.54	22	1	8	3.91	1.85	20	1	6	3.75	1.16	43	1	9	5.91	2.62	21	1	9	5.86	2.57	22	1	9	5.95	2.72	42	1	9	5.43	2.25	22	1	9	5.45	2.26	20	1	9	5.4
340	hamburger	hamburger	N	9	58	38	1	9	6.03	2.31	19	2	9	6.37	2.03	19	1	9	5.68	2.56	43	1	9	3.44	2.32	22	1	9	3.27	2.68	21	1	6	3.62	1.94	40	1	9	4.3	2.59	18	1	9	5.17	3.01	22	1	9	3.59
341	hańba	disgrace	N	6	576	42	1	9	2.19	1.61	21	1	5	1.76	1.14	21	1	9	2.62	1.91	43	1	9	5.81	2.47	22	2	9	6.05	2.36	21	1	9	5.57	2.62	40	1	9	3.6	2.72	21	1	9	4	2.81	19	1	9	3.16
342	heroina	heroin	N	7	83	40	1	9	3.35	2.15	16	1	9	3.38	2.22	24	1	9	3.33	2.16	40	1	9	5.78	2.7	19	1	9	6.68	2.56	21	1	9	4.95	2.62	43	1	9	3.42	3.15	22	1	9	3.95	3.5	21	1	9	2.86
343	hipokryzja	hypocrisy	N	10	52	42	1	9	2.88	2.21	21	1	9	2.95	2.5	21	1	8	2.81	1.94	41	1	9	5.71	2.67	22	1	9	6.64	2.44	19	1	9	4.63	2.56	42	1	9	4.74	2.53	22	1	9	5.27	2.27	20	1	8	4.15
344	historia	history	N	8	7966	40	1	9	4.93	2.15	16	1	9	5	2.58	24	1	9	4.88	1.87	40	1	9	3.78	2.64	19	1	9	4.37	2.91	21	1	8	3.24	2.3	43	1	9	5.47	2.47	22	1	9	5.14	2.87	21	2	9	5.81
345	hojność	generosity	N	7	128	42	2	9	7.02	1.75	21	3	9	7.48	1.36	21	2	9	6.57	1.99	41	1	9	4.34	2.5	22	1	9	5.09	2.64	19	1	8	3.47	2.06	42	1	9	6.02	2.18	22	1	9	5.82	2.32	20	2	9	6.25
346	hojny	generous	A	5	235	42	3	9	6.6	1.4	23	4	9	6.65	1.11	19	3	9	6.53	1.71	42	1	8	4.57	2.01	22	1	8	4.73	2.23	20	1	7	4.4	1.79	42	1	9	6.02	2.05	21	1	9	6.24	2	21	1	9	5.81
347	honor	honor	N	6	3232	42	3	9	6.83	1.64	22	4	9	6.91	1.6	20	3	9	6.75	1.71	40	1	9	5.35	2.68	23	1	9	4.78	2.52	17	1	9	6.12	2.78	42	1	9	6.43	2.57	22	1	9	7.05	2.17	20	1	9	5.75
348	horror	horror movie	N	6	182	41	1	9	3.9	2.68	20	1	9	4.05	2.78	21	1	9	3.76	2.64	42	1	9	6.64	2.84	21	1	9	6.71	3.05	21	1	9	6.57	2.69	43	1	9	3.91	2.56	24	1	9	4.13	2.82	19	1	9	3.63
349	hotel	hotel	N	5	1924	40	3	9	5.4	1.58	16	3	9	5.31	1.7	24	3	9	5.46	1.53	40	1	8	3.6	2.27	19	1	8	3.74	2.18	21	1	8	3.48	2.4	43	1	9	4.74	2.09	22	2	9	4.68	1.76	21	1	9	4.81
350	humanitarny	humane	A	11	48	40	2	9	6.75	1.5	16	5	9	7.06	1.48	24	2	9	6.54	1.5	40	1	9	4.03	2.43	19	1	9	3.68	2.45	21	1	9	4.33	2.44	43	2	9	5.95	1.93	22	2	9	6.23	2.27	21	2	9	5.67
351	humor	humor	N	5	1985	40	5	9	7.68	1.25	16	6	9	7.94	1.24	24	5	9	7.5	1.25	40	1	9	6.23	2.07	19	1	9	5.53	2.32	21	5	9	6.86	1.62	43	1	9	5.88	1.88	22	1	9	5.82	2.17	21	3	9	5.95
352	huragan	hurricane	N	7	626	40	1	5	2.48	1.26	16	1	4	2.13	1.2	24	1	5	2.71	1.27	40	1	9	6.38	2.8	19	1	9	6.21	3.1	21	1	9	6.52	2.56	43	1	9	4.88	3.31	22	1	9	5.18	3.75	21	1	9	4.57
353	hydrant	hydrant	N	7	57	40	2	9	4.98	1.21	19	2	7	4.89	0.88	21	3	9	5.05	1.47	40	1	8	2.28	1.74	16	1	5	2.69	1.74	24	1	8	2	1.72	40	1	9	3.88	1.99	19	1	8	3.63	1.86	21	1	9	4.1
354	idea	idea	N	4	1053	40	5	9	7.43	1.28	19	6	9	7.47	1.17	21	5	9	7.38	1.4	40	1	9	5.83	2.53	16	1	9	6.25	2.67	24	1	9	5.54	2.45	40	1	9	6.08	2.58	19	1	9	6.11	2.96	21	1	9	6.05
355	idiota	idiot	N	6	1068	40	1	9	2.88	1.73	19	1	5	2.79	1.27	21	1	9	2.95	2.09	40	1	9	6.4	2.54	16	1	9	6.38	2.6	24	1	9	6.42	2.55	40	1	9	3.33	2.4	19	1	9	3.11	2.64	21	1	9	3.52
356	idol	idol	N	4	66	40	1	9	6.55	2.09	19	4	9	6.84	1.8	21	1	9	6.29	2.33	40	1	9	5.5	2.75	16	1	9	5.5	2.99	24	1	9	5.5	2.64	40	1	9	6	2.58	19	1	9	6.63	2.5	21	1	9	5.43
357	igła	needle	N	4	520	42	1	9	3.69	1.77	20	1	9	3.7	1.98	22	1	7	3.68	1.62	41	1	9	3.8	2.66	19	1	7	2.79	2.07	22	1	9	4.68	2.83	42	1	9	3.79	2.38	21	1	9	3.9	2.36	21	1	8	3.67
358	ignorancja	ignorance	N	10	140	40	1	9	3.28	2.04	19	1	9	3.42	2.19	21	1	9	3.14	1.93	40	1	9	4.9	2.74	16	1	9	4.81	3.02	24	1	9	4.96	2.61	40	1	9	4.35	2.5	19	1	9	4.47	2.78	21	1	8	4.24
359	impotent	impotent	N	8	31	40	1	6	2.95	1.68	19	1	6	3.05	1.81	21	1	6	2.86	1.59	40	1	9	3.35	2.42	16	1	5	2.94	1.81	24	1	9	3.63	2.76	40	1	9	3.35	2.58	19	1	9	2.84	2.52	21	1	9	3.81
360	impreza	show / entertainment	N	7	234	43	3	9	7.35	1.41	20	6	9	7.65	1.09	23	3	9	7.09	1.62	42	1	9	7	2.05	21	1	9	7.33	1.88	21	2	9	6.67	2.2	41	1	9	6.56	2.2	20	1	9	6.75	1.92	21	1	9	6.38
361	infantylność	infantilism	N	12	2	41	1	9	3.63	1.89	22	1	9	3.32	1.89	19	1	9	4	1.89	42	1	9	5.02	2.37	26	1	9	5.46	2.27	16	1	9	4.31	2.44	43	1	9	4.05	2.36	19	1	9	4.11	2.51	24	1	9	4
362	inspirować	inspire	V	10	20	40	3	9	7.05	1.34	19	5	9	7.37	1.26	21	3	9	6.76	1.37	40	1	9	5.98	2.65	16	1	9	6.13	3.16	24	1	9	5.88	2.31	40	1	9	5.98	2.56	19	1	9	6.32	2.81	21	1	9	5.67
363	intelekt	intellect	N	8	310	40	1	9	7.43	1.77	19	1	9	7.63	1.89	21	3	9	7.24	1.67	40	1	9	5.7	2.86	16	1	9	5.44	3.22	24	1	9	5.88	2.64	40	1	9	6.18	2.34	19	1	9	6.53	2.25	21	1	9	5.86
364	inteligencja	intelligence	N	12	855	42	5	9	7.81	1.15	22	5	9	7.73	1.2	20	6	9	7.9	1.12	43	1	9	4.65	2.82	21	1	9	5.71	2.67	22	1	9	3.64	2.63	42	1	9	7.29	1.98	22	1	9	7	2.27	20	5	9	7.6
365	interes	business	N	7	3421	42	1	9	5.86	2.13	22	1	9	5.32	2.03	20	1	9	6.45	2.11	42	1	9	5.52	2.55	22	1	9	4.86	2.78	20	1	9	6.25	2.1	43	1	9	6.02	2.2	21	1	9	5.43	2.29	22	1	9	6.59
366	intruz	intruder	N	6	466	40	1	7	2.68	1.47	19	1	7	2.53	1.65	21	1	5	2.81	1.33	40	1	9	5.73	2.48	16	1	8	5.06	2.11	24	1	9	6.17	2.65	40	1	9	4.95	2.91	19	1	9	4.95	3.14	21	1	9	4.95
367	intymny	intimate	A	7	113	40	3	9	6.38	1.66	19	3	9	6.58	1.57	21	3	9	6.19	1.75	40	1	9	5.88	2.57	16	1	9	5.19	2.64	24	1	9	6.33	2.48	40	1	9	5.43	2.47	19	1	9	6.37	2.36	21	1	9	4.57
368	inwestować	invest	N	10	71	40	1	9	6.13	1.49	19	5	8	6.47	0.9	21	1	9	5.81	1.83	40	1	9	4.58	2.31	16	1	9	4.25	2.41	24	1	8	4.79	2.26	40	1	9	5.6	2.56	19	1	9	5.58	2.76	21	1	9	5.62
369	irytacja	irritation	N	8	240	42	1	5	2.69	1.42	22	1	5	2.77	1.57	20	1	5	2.6	1.27	43	1	9	6.28	2.16	21	1	9	5.86	2.52	22	3	9	6.68	1.73	42	1	9	4.74	2.58	22	1	9	5.59	2.52	20	1	9	3.8
370	irytować	irritate	V	8	132	43	1	7	3.12	1.59	21	1	6	3.29	1.68	22	1	7	2.95	1.53	40	1	9	6.23	2.35	19	1	9	6.47	2.41	21	1	9	6	2.32	40	1	9	5.1	2.69	16	1	9	5.44	2.78	24	1	9	4.88
371	jacht	yacht	N	5	802	43	1	9	6.37	1.92	22	1	9	6.09	1.93	21	3	9	6.67	1.91	40	1	9	4.58	2.3	20	1	8	4.55	1.93	20	1	9	4.6	2.66	41	1	9	5.83	2.45	22	1	9	5.73	2.43	19	1	9	5.95
372	jad	venom	N	3	434	40	1	7	2.35	1.76	20	1	7	2.35	1.81	20	1	7	2.35	1.76	41	1	9	5.15	2.66	22	1	9	5.32	2.75	19	1	9	4.95	2.61	42	1	9	4.93	2.74	21	1	9	5.14	3.02	21	1	9	4.71
373	jagnięcina	lamb	N	10	3	43	1	9	5.19	2.36	21	1	8	4.05	2.25	22	2	9	6.27	1.96	40	1	9	3.58	2.53	19	1	9	2.84	2.36	21	1	9	4.24	2.55	40	1	8	3.43	1.85	16	1	5	3.5	1.71	24	1	8	3.38
374	jajko	egg	N	5	561	40	2	9	5.08	1.7	19	2	9	4.79	1.87	21	2	9	5.33	1.53	44	1	9	3.84	2.07	24	1	8	3.75	1.87	20	1	9	3.95	2.33	39	1	9	4.51	2.29	19	1	9	4.58	2.27	20	1	9	4.45
375	jakość	quality	N	6	638	42	3	9	6.86	1.44	20	5	9	7	1.45	22	3	9	6.73	1.45	42	1	9	5.38	2.81	18	1	9	4.94	2.46	24	1	9	5.71	3.06	42	1	9	5.83	2.16	25	1	9	5.56	2.29	17	2	9	6.24
376	jasny	bright	A	5	2644	42	3	9	7.05	1.41	23	3	9	7.3	1.33	19	5	9	6.74	1.48	42	1	9	4	2.62	21	1	9	3.76	3.13	21	1	8	4.24	2.05	41	1	9	4.95	2.33	20	1	9	4.95	2.52	21	1	9	4.95
377	jastrząb	hawk	N	8	422	40	1	8	5.5	1.28	16	1	8	5.31	1.62	24	4	8	5.63	1.01	40	1	9	4.7	2.61	19	1	9	4.05	2.74	21	2	9	5.29	2.41	43	1	9	6.19	2.35	22	1	9	5.64	2.42	21	1	9	6.76
378	jazgot	clamor	N	6	229	42	1	9	2.9	1.99	22	1	7	3.18	1.92	20	1	9	2.6	2.06	42	1	9	6.57	2.38	22	1	9	6.82	2.26	20	1	9	6.3	2.54	43	1	9	4.42	2.43	21	1	9	4.76	2.3	22	1	9	4.09
379	jednostka	unit	N	9	919	41	1	7	4.61	1.14	23	1	7	4.65	1.15	18	1	6	4.56	1.15	42	1	9	3.4	2.46	21	1	9	3.86	2.56	21	1	9	2.95	2.33	42	1	9	4.79	2.37	23	1	9	5.26	2.63	19	1	8	4.21
380	jedwab	silk	N	6	522	42	1	9	6.64	1.69	23	1	9	6.7	1.94	19	4	9	6.58	1.39	42	1	9	2.95	2.24	23	1	9	2.87	2.46	19	1	7	3.05	2.01	42	1	9	4.52	2.51	21	1	9	4.57	2.62	21	1	9	4.48
381	jedzenie	food	N	8	4108	44	2	9	7.32	1.64	25	5	9	7.72	1.43	19	2	9	6.79	1.78	38	1	9	5.11	2.44	18	1	9	5.17	2.31	20	1	9	5.05	2.61	42	2	9	6	1.85	20	2	9	6.2	1.88	22	3	9	5.82
382	jełczeć	decompose	V	7	0	42	1	5	2.62	1.36	21	1	5	2.43	1.36	21	1	5	2.81	1.36	41	1	9	4.12	2.69	22	1	9	4.82	2.77	19	1	9	3.32	2.4	42	1	9	3.62	2.26	22	1	9	3.77	2.43	20	1	8	3.45
383	jesień	autumn	N	6	1266	42	1	9	5.07	2.17	22	1	9	5.09	2.18	20	1	8	5.05	2.21	41	1	9	3.63	2.59	23	1	9	3.61	2.55	18	1	9	3.67	2.7	42	1	9	4.1	2.39	21	1	9	3.86	2.71	21	1	9	4.33
384	jeść	eat	V	4	5057	40	1	9	6.2	2.4	19	1	9	6.21	2.7	21	2	9	6.19	2.16	44	1	9	4.95	2.33	24	1	9	4.67	2.26	20	1	9	5.3	2.43	39	1	9	5.95	2.49	19	1	9	5.95	2.66	20	1	9	5.95
[truncated: 1,202 more rows]
[truncated: 50 more columns]
